# Supplementary material for: Chemometric Strategies for Fully Automated Interpretive Method Development in Liquid Chromatography
Source: Anal Chem. 2022 Nov 1;94(46):16060–8. doi: 10.1021/acs.analchem.2c03160 (PMC9685588; doi:10.1021/acs.analchem.2c03160)
Supplement: Supplementary file 2 — ac2c03160_si_002.zip [file ac2c03160_si_002.zip]

Archive with 135 entries (118 files):
- Bos-et-al-Algorithm/
- Bos-et-al-Algorithm/.DS_Store
- __MACOSX/Bos-et-al-Algorithm/._.DS_Store
- Bos-et-al-Algorithm/UV-VIS code/
- Bos-et-al-Algorithm/LC-MS code/
- Bos-et-al-Algorithm/UV-VIS code/C++/
- Bos-et-al-Algorithm/UV-VIS code/Python/
- Bos-et-al-Algorithm/UV-VIS code/Macros/
- Bos-et-al-Algorithm/UV-VIS code/Matlab/
- Bos-et-al-Algorithm/UV-VIS code/Julia/
- Bos-et-al-Algorithm/LC-MS code/C++/
- Bos-et-al-Algorithm/LC-MS code/Python/
- Bos-et-al-Algorithm/LC-MS code/Macros/
- Bos-et-al-Algorithm/LC-MS code/Matlab/
- Bos-et-al-Algorithm/UV-VIS code/C++/Bridge-RM-fivestep.exe
- Bos-et-al-Algorithm/UV-VIS code/C++/Bridge-RM-fivestep.cpp
- Bos-et-al-Algorithm/UV-VIS code/C++/Bridge-RM-standby.cpp
- Bos-et-al-Algorithm/UV-VIS code/C++/Bridge-RM.exe
- Bos-et-al-Algorithm/UV-VIS code/C++/Bridge-RM-standby.exe
- Bos-et-al-Algorithm/UV-VIS code/C++/Bridge-RM.cpp
- Bos-et-al-Algorithm/UV-VIS code/Python/Slack_utils.py
- Bos-et-al-Algorithm/UV-VIS code/Python/AutoLC-RM_clean.py
- Bos-et-al-Algorithm/UV-VIS code/Macros/WhosTurn_RM.mac
- Bos-et-al-Algorithm/UV-VIS code/Macros/Export3D_RM.mac
- Bos-et-al-Algorithm/UV-VIS code/Matlab/ConditionsOpt_fmincon.m
- Bos-et-al-Algorithm/UV-VIS code/Matlab/CalculateAIC.m
- Bos-et-al-Algorithm/UV-VIS code/Matlab/CalculateReversedPhase.m
- Bos-et-al-Algorithm/UV-VIS code/Matlab/GenerateConditions.m
- Bos-et-al-Algorithm/UV-VIS code/Matlab/ProcessConditions.m
- Bos-et-al-Algorithm/UV-VIS code/Matlab/GenerateAnalytes.m
- Bos-et-al-Algorithm/UV-VIS code/Matlab/CreateData.m
- Bos-et-al-Algorithm/UV-VIS code/Matlab/Fitter.m
- Bos-et-al-Algorithm/UV-VIS code/Matlab/AuxFun.m
- Bos-et-al-Algorithm/UV-VIS code/Matlab/ConditionsOpt_Hybrid.m
- Bos-et-al-Algorithm/UV-VIS code/Matlab/CalcGQM.m
- Bos-et-al-Algorithm/UV-VIS code/Matlab/Calculator_RepeatScanning.m
- Bos-et-al-Algorithm/UV-VIS code/Matlab/ConditionsOpt.m
- Bos-et-al-Algorithm/UV-VIS code/Matlab/CalculateQuadratic.m
- Bos-et-al-Algorithm/UV-VIS code/Matlab/CalcG.m
- Bos-et-al-Algorithm/UV-VIS code/Matlab/CalcResultsOpt.m
- Bos-et-al-Algorithm/UV-VIS code/Matlab/PredictRt.m
- Bos-et-al-Algorithm/UV-VIS code/Matlab/RecursiveLoop1D.m
- Bos-et-al-Algorithm/UV-VIS code/Julia/LICENSE
- Bos-et-al-Algorithm/UV-VIS code/Julia/test/
- Bos-et-al-Algorithm/UV-VIS code/Julia/README.md
- Bos-et-al-Algorithm/UV-VIS code/Julia/.gitignore
- Bos-et-al-Algorithm/UV-VIS code/Julia/.github/
- Bos-et-al-Algorithm/UV-VIS code/Julia/Project.toml
- Bos-et-al-Algorithm/UV-VIS code/Julia/src/
- Bos-et-al-Algorithm/LC-MS code/C++/Bridge-AutoLC-RM-standby.cpp
- __MACOSX/Bos-et-al-Algorithm/LC-MS code/C++/._Bridge-AutoLC-RM-standby.cpp
- Bos-et-al-Algorithm/LC-MS code/C++/Bridge-AutoLC-RM-standby.exe
- __MACOSX/Bos-et-al-Algorithm/LC-MS code/C++/._Bridge-AutoLC-RM-standby.exe
- Bos-et-al-Algorithm/LC-MS code/C++/Bridge-AutoLC-RM-fivestep.cpp
- __MACOSX/Bos-et-al-Algorithm/LC-MS code/C++/._Bridge-AutoLC-RM-fivestep.cpp
- Bos-et-al-Algorithm/LC-MS code/C++/Bridge-AutoLC-RM-fivestep.exe
- __MACOSX/Bos-et-al-Algorithm/LC-MS code/C++/._Bridge-AutoLC-RM-fivestep.exe
- Bos-et-al-Algorithm/LC-MS code/Python/Slack_utils.py
- __MACOSX/Bos-et-al-Algorithm/LC-MS code/Python/._Slack_utils.py
- Bos-et-al-Algorithm/LC-MS code/Python/AutoLC-RM-Loop-MS.py
- __MACOSX/Bos-et-al-Algorithm/LC-MS code/Python/._AutoLC-RM-Loop-MS.py
- Bos-et-al-Algorithm/LC-MS code/Macros/WhosTurn_RM.mac
- __MACOSX/Bos-et-al-Algorithm/LC-MS code/Macros/._WhosTurn_RM.mac
- Bos-et-al-Algorithm/LC-MS code/Matlab/savgol.m
- __MACOSX/Bos-et-al-Algorithm/LC-MS code/Matlab/._savgol.m
- Bos-et-al-Algorithm/LC-MS code/Matlab/PairPeaksAutoLC.m
- __MACOSX/Bos-et-al-Algorithm/LC-MS code/Matlab/._PairPeaksAutoLC.m
- Bos-et-al-Algorithm/LC-MS code/Matlab/Load1DChrom.m
- __MACOSX/Bos-et-al-Algorithm/LC-MS code/Matlab/._Load1DChrom.m
- Bos-et-al-Algorithm/LC-MS code/Matlab/CalculateAIC.m
- __MACOSX/Bos-et-al-Algorithm/LC-MS code/Matlab/._CalculateAIC.m
- Bos-et-al-Algorithm/LC-MS code/Matlab/ExtractMZList1D.m
- __MACOSX/Bos-et-al-Algorithm/LC-MS code/Matlab/._ExtractMZList1D.m
- Bos-et-al-Algorithm/LC-MS code/Matlab/CalculateReversedPhase.m
- __MACOSX/Bos-et-al-Algorithm/LC-MS code/Matlab/._CalculateReversedPhase.m
- Bos-et-al-Algorithm/LC-MS code/Matlab/GenerateConditions.m
- __MACOSX/Bos-et-al-Algorithm/LC-MS code/Matlab/._GenerateConditions.m
- Bos-et-al-Algorithm/LC-MS code/Matlab/FitWidths.m
- __MACOSX/Bos-et-al-Algorithm/LC-MS code/Matlab/._FitWidths.m
- Bos-et-al-Algorithm/LC-MS code/Matlab/ExtractMZ.m
- __MACOSX/Bos-et-al-Algorithm/LC-MS code/Matlab/._ExtractMZ.m
- Bos-et-al-Algorithm/LC-MS code/Matlab/ProcessConditions.m
- __MACOSX/Bos-et-al-Algorithm/LC-MS code/Matlab/._ProcessConditions.m
- Bos-et-al-Algorithm/LC-MS code/Matlab/mz5read.m
- __MACOSX/Bos-et-al-Algorithm/LC-MS code/Matlab/._mz5read.m
- Bos-et-al-Algorithm/LC-MS code/Matlab/LookUp.m
- __MACOSX/Bos-et-al-Algorithm/LC-MS code/Matlab/._LookUp.m
- Bos-et-al-Algorithm/LC-MS code/Matlab/GenerateAnalytes.m
- __MACOSX/Bos-et-al-Algorithm/LC-MS code/Matlab/._GenerateAnalytes.m
- Bos-et-al-Algorithm/LC-MS code/Matlab/CreateData.m
- __MACOSX/Bos-et-al-Algorithm/LC-MS code/Matlab/._CreateData.m
- Bos-et-al-Algorithm/LC-MS code/Matlab/mzxml2peaks.m
- __MACOSX/Bos-et-al-Algorithm/LC-MS code/Matlab/._mzxml2peaks.m
- Bos-et-al-Algorithm/LC-MS code/Matlab/Defopt_all.m
- __MACOSX/Bos-et-al-Algorithm/LC-MS code/Matlab/._Defopt_all.m
- Bos-et-al-Algorithm/LC-MS code/Matlab/Fitter.m
- __MACOSX/Bos-et-al-Algorithm/LC-MS code/Matlab/._Fitter.m
- Bos-et-al-Algorithm/LC-MS code/Matlab/AuxFun.m
- __MACOSX/Bos-et-al-Algorithm/LC-MS code/Matlab/._AuxFun.m
- Bos-et-al-Algorithm/LC-MS code/Matlab/ConditionsOpt_Hybrid.m
- __MACOSX/Bos-et-al-Algorithm/LC-MS code/Matlab/._ConditionsOpt_Hybrid.m
- Bos-et-al-Algorithm/LC-MS code/Matlab/ExtractMZBinnedDetection.m
- __MACOSX/Bos-et-al-Algorithm/LC-MS code/Matlab/._ExtractMZBinnedDetection.m
- Bos-et-al-Algorithm/LC-MS code/Matlab/PeakPair1D.m
- __MACOSX/Bos-et-al-Algorithm/LC-MS code/Matlab/._PeakPair1D.m
- Bos-et-al-Algorithm/LC-MS code/Matlab/Calculator_RepeatScanning.m
- __MACOSX/Bos-et-al-Algorithm/LC-MS code/Matlab/._Calculator_RepeatScanning.m
- Bos-et-al-Algorithm/LC-MS code/Matlab/ConvertMS.m
- __MACOSX/Bos-et-al-Algorithm/LC-MS code/Matlab/._ConvertMS.m
- Bos-et-al-Algorithm/LC-MS code/Matlab/CompareMS.m
- __MACOSX/Bos-et-al-Algorithm/LC-MS code/Matlab/._CompareMS.m
- Bos-et-al-Algorithm/LC-MS code/Matlab/PeakDet1D.m
- __MACOSX/Bos-et-al-Algorithm/LC-MS code/Matlab/._PeakDet1D.m
- Bos-et-al-Algorithm/LC-MS code/Matlab/CalcG.m
- __MACOSX/Bos-et-al-Algorithm/LC-MS code/Matlab/._CalcG.m
- Bos-et-al-Algorithm/LC-MS code/Matlab/CalcResultsOpt.m
- __MACOSX/Bos-et-al-Algorithm/LC-MS code/Matlab/._CalcResultsOpt.m
- Bos-et-al-Algorithm/LC-MS code/Matlab/PredictRt.m
- __MACOSX/Bos-et-al-Algorithm/LC-MS code/Matlab/._PredictRt.m
- Bos-et-al-Algorithm/UV-VIS code/Julia/test/runtests.jl
- Bos-et-al-Algorithm/UV-VIS code/Julia/.github/workflows/
- Bos-et-al-Algorithm/UV-VIS code/Julia/src/DAD_Peak_Detection0.jl
- Bos-et-al-Algorithm/UV-VIS code/Julia/src/get-pip.py
- Bos-et-al-Algorithm/UV-VIS code/Julia/src/DAD_Import.jl
- Bos-et-al-Algorithm/UV-VIS code/Julia/src/UVvisToolBox.jl
- Bos-et-al-Algorithm/UV-VIS code/Julia/src/Sensitivity analysis_Peak detection.jl
- Bos-et-al-Algorithm/UV-VIS code/Julia/src/DAD_Deconvolution.jl
- Bos-et-al-Algorithm/UV-VIS code/Julia/src/__pycache__/
- Bos-et-al-Algorithm/UV-VIS code/Julia/src/ConstSingleGauss.py
- Bos-et-al-Algorithm/UV-VIS code/Julia/src/DAD_Peak_Detection.jl
- Bos-et-al-Algorithm/UV-VIS code/Julia/src/DAD_Peak_Tracking.jl
- Bos-et-al-Algorithm/UV-VIS code/Julia/src/DataEval.jl
- Bos-et-al-Algorithm/UV-VIS code/Julia/.github/workflows/TagBot.yml
- Bos-et-al-Algorithm/UV-VIS code/Julia/.github/workflows/CompatHelper.yml
- Bos-et-al-Algorithm/UV-VIS code/Julia/src/__pycache__/ConstSingleGauss.cpython-38.pyc
