# Supplementary material for: Chemometric Strategies for Fully Automated Interpretive Method Development in Liquid Chromatography
Source: Anal Chem. 2022 Nov 1;94(46):16060–8. doi: 10.1021/acs.analchem.2c03160 (PMC9685588; doi:10.1021/acs.analchem.2c03160)
Supplement: Supplementary file 2 — ac2c03160_si_002.zip [file ac2c03160_si_002.zip › Bos-et-al-Algorithm/UV-VIS code/Python/AutoLC-RM_clean.py]

"""
Bos, Boelrijk, Molenaar, van 't Veer, Niezen, van Herwerden, Samanipour,
Forré, Ensing, Somsen, Pirok.
2022, Universiteit van Amsterdam & Vrije Universiteit van Amsterdam.

Base algorithm for Automated Interpretive Method Development in Liquid Chromatography.
This algorithm calls all components of the optimization loop. First scanning gradients are measured, whereafter the
peak-detection and peak-tracking algorithm codes are called. Next Matlab code is called allowing for Retention Modeling
 and Gradient Profile Optimization. The optimized gradient profile is then sent to the
LC and a measurement is started. This is repeated for the number of iterations specified by the user.


The following input parameters can be adjusted in the code depending on use case. Furthermore, the MATLAB code contains
      additional parameters that can be adjusted.

Input:    work_dir: Folder where the sequence files are copied to after completion
          channel: Slack Channel that can be set up using the Slack API
          Number_Gradients: Number of gradient steps (1 'step' is 1 Isocratic part + 1 Gradient part).
              With the currently supplied code, only 5 works.
          iterations: Total number of measurements you want to do + 1.
          iteration: Current iteration. When starting the loop, this should equal zero.
          minInt: Minimum intensity value for peak detection. As of right now, a window between 1-3 is denoted,
              depending on the maximum intensity value of the lowest 90%.
          deltaTime: Maximum time range for peaks to be detected as a single peak.
          minWV: Minimum wavelength range of a peak, also depending on minInt.
          tw: Time window for the measurements in minutes.
          filename: Name of the datafile that is used for data-analysis. Can be changed, but should be iteration-dependent.
          path_data: Path to where the 'filename' should point to. This is the path to all your data
          cor_thresh: Correlation threshold for two spectra to be matched. If correlation<threshold --> no match.
              Should be changed in the julia code! Look for 'global cor_thresh'.
          t_D: Dwell time of the system.
          path_whosturn: Path that points to where the WhosTurn.txt is saved to.
          Retention_Mechanism: Model for Retention Modeling. Either 'Reversed Phase' (Linear Solvent Strength model)
              or 'Quadratic Mechanism' (Quadratic model) is allowed.

Output:   None

This Algorithm is part of a publication entitled Modular Platform for Automated Interpretive Method Development in
Liquid Chromatography by Bos, Boelrijk, Molenaar, van 't Veer, Niezen, van Herwerden, Samanipour, Forré, Ensing, Somsen & Pirok.
2022, Universiteit van Amsterdam & Vrije Universiteit van Amsterdam.

"""

# Import necessary packages
import os
import numpy as np
import time
import pandas as pd
import matplotlib.pyplot as plt
import julia    # Julia language is used for peak-detection and peak-tracking algorithm
import matlab.engine   # MATLAB engine is used for retention Modelling
import shutil
from Slack_utils import send_message_to_slack, send_file_to_slack
eng=matlab.engine.start_matlab()

# set working directory
work_dir = 'D:\AutoLC-RM\Experiments'
os.chdir(WORK_DIR)

# set Slack channel
channel = 'autolc-rm-measurements' # Channel to use with Slack API

Number_Gradients = 5    # '1' for regular linear gradients and '2' for 2step gradients etc.
iterations = 16         # Amount of Measurements you want to do + 1
iteration = 0           # Should be at 0
t_D = ...               # Dwell Time

# load scanning experiments and check length
initial_parameters = np.loadtxt('initial_parameters.txt')
initial_iterations = len(initial_parameters)

# Here we start the loop. try/except command was built in so that if we get errors, the standby LC-method is called as to not waste solvent
try:
    while iteration < iterations:
        whosturn = np.loadtxt('WhosTurn.txt', dtype=str, encoding='utf-16')
        print('iteration is:', iteration, 'turn is', whosturn)
        # Check whosturn it is
        if whosturn == 'LC':
            print('LC machine is running, current iteration:', iteration)
            time.sleep(30)
        elif whosturn == 'busy':
            print('Measurement running')
            time.sleep(30)
        elif whosturn =='finished':
            print('We are finished')
            break
        elif whosturn == 'RM':
            # Check if we are still in scanning experiments
            print('turn is RM')
            # Check if very first run
            if iteration == 0:
                # write first parameters to file
                print('loading first initial experiment')
                np.savetxt('parameters.txt', initial_parameters[0])
                # Execute the C++ code that loads the method parameters and starts the method
                os.system('D:\AutoLC-RM\Bridge-RM-fivestep\Debug\Bridge-RM-fivestep.exe')
                # Set turn to LC
                turn = np.array(['LC'])
                np.savetxt('WhosTurn.txt', turn, fmt="%s", encoding='utf-16')
                iteration += 1
            else:
                print('storing previous runs')
                # appending previous parameters
                par = pd.read_csv('parameters.txt', header=None)
                par.T.to_csv('past_runs/pars.txt', mode='a', header=None, index=False)

                ########## Blank substraction and file copying ############
                filename = 'Measurement.csv'
                filename2 = 'Blank.csv'
                # Copy DAD spectrum to directory
                shutil.copyfile(filename, 'past_runs/measurement' +str(iteration) + '.csv')
                shutil.copyfile(filename2, 'past_runs/blank' +str(iteration) + '.csv')

                # Get wavelengths (columns) and times (rows of measurements)
                wavelengths = pd.read_csv(filename, delimiter=',', encoding='utf-16le', header=None, dtype=float,
                                            usecols=[i for i in range(1, 902)]).iloc[0].values
                times = pd.read_csv(filename, delimiter=',', encoding='utf-16le', header=None, dtype=float, skiprows=1,
                                      usecols=[0]).values[:,0]

                blank = pd.read_csv(filename2, delimiter=',', encoding='utf-16le', dtype=float, index_col=0).values
                exp = pd.read_csv(filename, delimiter=',', encoding='utf-16le', dtype=float, index_col=0).values

                # handle different blank and experiment lengths
                if len(blank) > len(exp):
                    blank = blank[:len(exp)]
                    times = times[:len(exp)]
                elif len(blank) < len(exp):
                    exp = exp[:len(blank)]
                    times = times[:len(blank)]

                subtracted = exp - blank
                corrected = pd.DataFrame(subtracted, index=times, columns=wavelengths)
                corrected.to_csv('corrected.csv', encoding='UTF-16')
                corrected.to_csv('past_runs/corrected' +str(iteration) + '.csv', encoding='UTF-16')

                ### Select only the highest wavelengths ###
                # Slicing wavelengths and create 'new' corrected datafiles
                wavelengths = wavelengths[200:]
                corrected = pd.read_csv('corrected.csv', delimiter=',', encoding='utf-16le', dtype=float, index_col=0).values
                corrected_sliced = corrected[:, 200:]
                # Only use the last 90% of the datapoints as to exclude possible influences of peaks eluting at the
                # column deadtime
                corrected_sliced_last90percent = corrected_sliced[int(round(0.1 * len(corrected_sliced))):, :]
                minInt = np.max(corrected_sliced_last90percent) * 0.01
                # Set a window where the intensity values lie in. It is also possible to keep this constant
                if minInt <= 1:
                    minInt = 1
                elif minInt > 3:
                    minInt = 3
                print('minimum intensity adjusted to: ' + str(minInt))

                corrected_sliced = pd.DataFrame(corrected_sliced, index=times, columns=wavelengths)
                print('created dataframe for sliced data')
                corrected_sliced.to_csv('past_runs/corrected_sliced' +str(iteration) + '.csv', encoding='UTF-16')
                filename_sliced = 'corrected_sliced.csv'

                ########## call Julia code ############
                j = julia.Julia()
                fn = j.include('D:\\AutoLC-RM\\DAD_Peak_Detection.jl')
                deltaTime = 0.04
                minWV = 50
                tw = 60
                type = "MWPD"   # Multiple wavelength Peak Detection. Don't Change
                ft = 0          # Flag threshold, not robust so don't change! If correlation with background>ft --> Discard peak

                filename = 'corrected_sliced' +str(iteration) + '.csv'
                path_data = "D:\\AutoLC-RM\\Experiments\\past_runs\\"
                peaks = fn(filename, path_data, minInt, deltaTime, minWV, type, time_window=tw, Deconvolution="direct", FlagThreshold = ft)

                # Now peak tracking
                fn = j.include('D:\\AutoLC-RM\\DAD_Peak_Tracking.jl')
                type = "simpleCorr"
                cor_thresh = 0.0 #change the global cor_thresh in the julia code! Look for 'global cor_thresh'
                print(fn)
                matched = fn(path_data,type,cor_thresh)

                # Send Slack some messages about the fact that peak detection and peak tracking is finished
                send_message_to_slack('Just finished measurement: ' + str(iteration), channel)
                send_file_to_slack('past_runs/figures/corrected' + '_sliced' + str(iteration) + '/TIC.png', channel)

                time_matrix = [0, par.values[2][0], par.values[4][0], par.values[6][0], par.values[8][0], par.values[10][0], par.values[12][0], par.values[14][0], par.values[16][0], par.values[18][0], par.values[20][0]]
                phi_matrix = [par.values[1][0], par.values[1][0], par.values[3][0], par.values[5][0], par.values[7][0], par.values[9][0], par.values[11][0], par.values[13][0], par.values[15][0], par.values[17][0], par.values[19][0]]
                time_matrix = np.add(time_matrix, t_D) # Add dwell time to plotting the gradient

                f_times = pd.read_csv('past_runs/corrected_sliced' +str(iteration) + '.csv', delimiter=',', encoding='utf-16le', header=None, dtype=float, skiprows=1,
                                      usecols=[0])
                f_intensities = pd.read_csv('past_runs/corrected_sliced' +str(iteration) + '.csv', delimiter=',', encoding='utf-16le', header=None, dtype=float, skiprows=1,
                                            usecols=[i for i in range(1, 701)])  #columns of wavelengths

                # plot utility
                fig, ax = plt.subplots(1, 1)
                y = np.sum(f_intensities.values, axis=1) # compute TIC

                dt = f_times.values[-1] / len(f_times.values)

                # With time-axis
                ax.plot(f_times.values, y, linewidth=1)
                ax.set_ylabel('Absorption intensity')
                ax.set_xlabel('time (min)')

                #Add error bars at the expected retention times with corresponding peak widths.
                if iteration >= initial_iterations + 1:
                    paretoRt = np.transpose(np.loadtxt(
                        'D:\\AutoLC-RM\\Experiments\\past_runs\\figures\\paretoRt per iteration\\Retention times ParetoOptimum after Iteration' + str(
                            iteration - 1) + ".txt"))
                    paretoSi = np.transpose(2 * np.loadtxt(
                        "D:\\AutoLC-RM\\Experiments\\past_runs\\figures\\paretoSi per iteration\\Sigma ParetoOptimum after Iteration" + str(
                            iteration - 1) + ".txt"))
                    paretoRtSi = np.stack((paretoRt, paretoSi))
                    paretoRtSi = np.sort(paretoRtSi, axis = 1)
                    paretoRt = paretoRtSi[0, :]
                    paretoSi = paretoRtSi[1, :]

                    # create intensities
                    I = np.zeros(np.size(paretoRt))
                    plt.errorbar(paretoRt, I, yerr=None, xerr=paretoSi, fmt='', ecolor=(1, 0, 0), elinewidth=None,
                                 capsize=3.0, barsabove=True,
                                 lolims=False, uplims=False, xlolims=False, xuplims=False, errorevery=1, capthick=1)

                ax2 = ax.twinx()
                ax2.plot(time_matrix, phi_matrix, color='black', alpha=0.8, linewidth=1)
                ax2.scatter(time_matrix, phi_matrix, color='blue')
                ax2.set_ylabel('mobile phase composition B')
                ax2.set_ylim(-2, 100)

                plt.savefig('past_runs/figures/measurement' + str(iteration) + '.png', dpi=300)
                send_file_to_slack('past_runs/figures/measurement' + str(iteration) + '.png', channel)
                #plt.show()

                ########## call MatLab code ###########
                # Only call if scanning gradients are done, otherwise there is nothing to fit retention params on
                if iteration >= initial_iterations:
                    path_whosturn = 'D:\\AutoLC-RM\\Experiments\\'
                    # Start the Retention Modeling and Optimization in MATLAB
                    RM_params = eng.Calculator_RM(path_data, path_whosturn, iteration, Number_Gradients, Retention_Mechanism, nargout=0)
                    # Send the figures to Slack
                    send_message_to_slack('Just finished Retention Modelling after ' + str(iteration) + ' measurements. Gradients of LocMinSearch/GA are shown here: ', channel)
                    send_file_to_slack('past_runs/figures/Parameter values for iteration ' + str(iteration) + '/Rs optimized gradientprofiles of Iteration' + str(iteration)+ '.png', channel)
                    send_file_to_slack('past_runs/figures/Parameter values for iteration ' + str(iteration) + '/Rs and time optimized gradientprofiles of Iteration' + str(iteration) + '.png', channel)
                    # send the files to show the next parameters
                    par = pd.read_csv('Parameters.txt', header=None)
                    send_message_to_slack('The next measurement will use an analysis time of '+ str(par.values[20][0]) + ' minutes.',channel)

                iteration += 1

                if iteration <= initial_iterations:
                    print('load next initial experiment')
                    np.savetxt('parameters.txt', initial_parameters[iteration-1])
                    # Set turn to LC so the next measurement is started.
                    turn = np.array(['LC'])
                    np.savetxt('WhosTurn.txt', turn, fmt="%s", encoding='utf-16')
                    os.system('D:\AutoLC-RM\Bridge-RM-fivestep\Debug\Bridge-RM-fivestep.exe')
                elif iteration > iterations:
                    # Final iteration has been completed
                    turn = np.array(['finished'])
                    np.savetxt('WhosTurn.txt', turn, fmt="%s", encoding='utf-16')
                    print(turn)
                    print('done')
                    send_message_to_slack('Done with everything!', channel)
                    os.system('D:\AutoLC-RM\Bridge-RM-standby\Debug\Bridge-RM-standby.exe')
                else:
                    # We expect that matlab has adjusted parameters.txt file
                    # Start the next measurement
                    print('Performing next experiment')
                    turn = np.array(['LC'])
                    np.savetxt('WhosTurn.txt', turn, fmt="%s", encoding='utf-16')
                    os.system('D:\AutoLC-RM\Bridge-RM-fivestep\Debug\Bridge-RM-fivestep.exe')
except Exception as exception:
    print(exception)
    send_message_to_slack('Error so going into standby method! Errormessage: ' + str(exception), channel)
    # load standby method
    os.system('D:\AutoLC-RM\Bridge-RM-standby\Debug\Bridge-RM-standby.exe')
    exit()
