# Supplementary material for: Chemometric Strategies for Fully Automated Interpretive Method Development in Liquid Chromatography
Source: Anal Chem. 2022 Nov 1;94(46):16060–8. doi: 10.1021/acs.analchem.2c03160 (PMC9685588; doi:10.1021/acs.analchem.2c03160)
Supplement: Supplementary file 2 — ac2c03160_si_002.zip [file ac2c03160_si_002.zip › Bos-et-al-Algorithm/UV-VIS code/Macros/Export3D_RM.mac]

! Macro Export3D.MAC
! Macro for the HPLC 3D ChemStation software, Rev A.06.xx or higher
!
! Author:  NW
! Created: 18-Jan-2000
! Updated: 18-Jan-2000
! Updated: 09-Jan-2006 OE
! Updated: 24-Jan-2007 for B.03.01 AS
! Updated: 2022 for Publication; Bos, Boelrijk, Molenaar, van 't Veer, Niezen, van Herwerden, Samanipour, Stoll, Forré, Ensing, Somsen, Pirok.
!
! Export 3d DAD1.UV to MS Excel compatible comma separated value file
!
! Installation
! 1. Copy C:\Program Files (x86)\Agilent Technologies\ChemStation\CORE\export3d.mac
!         C:\Program Files (x86)\Agilent Technologies\ChemStation\CORE\export3d.hlp
! 2. Add to  C:\Program Files (x86)\Agilent Technologies\ChemStation\CORE\user.mac this line:
!    macro "export3d.mac"
! 
! Execution
! By Menu
!   Data Analysis - Tools - Export &3d DAD data...
! 
! Macro name list:
!                  Export3d_Close
!                  MyAddHook
!                  Export3d_Param
!                  Export3d_Menu
!                  Export3D_PostDA
!                  Export3d_RM
!                  Export3d_SetString
!                  Export3d_GetString$
!                  Export3d_Dialog

!Initialization
!*******************************************************************************
Name Export3d_Close
  Parameter FNum, Export3DReg$, CsvFile$
  
  On Error Print ""
  !Close file number
  Close #FNum
  !Remove register
  Evaluate "DelReg "+Export3DReg$
  !Remove export file
  Delete CsvFile$, Dontask
  
EndMacro
!*******************************************************************************
!General hook macro used for menu adding and sequence automation
Name MyAddHook
Parameter MyHook$, MyCommand$

  If RowByText(HOOK[1],MyHook$,,Command,"=",MyCommand$) = -1 Then
    InsTabRow HOOK[1],MyHook$
    SetTabText HOOK[1],MyHook$,TabHdrVal(HOOK[1],MyHook$,NumberOfRows),"Command",MyCommand$
  EndIf
  
EndMacro
!*******************************************************************************
!The export engine
Name Export3d_Param
Parameter TimeFrom, TimeTo !Minutes
Parameter WaveFrom, WaveTo !Nanometers
Parameter CsvFile$
Parameter TimeInTopRow Default 0 !Exported csv Matrix direction:
!0=WavelengthInTopRow, 1=TimeInTopRow
Local MatReg$
Local iX, iY, nX, nY, Value
Local FNum

  FNum = 9
  !Four 'Do we have' silent returns, do not interrupt a running sequence
  !Do we have a datafile
  If RegSize(ChromReg)<1 Then
    If _MethodOn=0 Then
      Print Alert("First load a datafile.",3,"Export3d")
      Return
    EndIf  
  EndIf  
  !Default filename does not depend on any special directory
  If CsvFile$="" Then
    CsvFile$ = DADataPath$+DADataFile$+"\dad1.csv"
  EndIf
  !Close eventual left open filenumber, remove eventual the register
  !And we remove eventual old data, no body should be confused with old data
  Export3d_Close FNum,Export3DReg,CsvFile$
  !Do we have a UV file
  If FileStat(MODE,DaDataPath$+DaDataFile$+"\DAD1.UV")<>1 Then
    If _MethodOn=0 Then
      Print Alert("Your current datafile does not contain UV spectra.",3,"Export3d")
      Return
    EndIf  
  EndIf
  !This can consume large amount of memory with large dad1.uv
  LoadSpectra ,TimeFrom:TimeTo,WaveFrom:WaveTo,Export3DReg
  !Do we have an object?
  If RegSize(Export3DReg)<1 Then
    If _MethodOn=0 Then
      Print Alert("Your current range selection does not contain data points.",3,"Export3d")
      Return
    EndIf  
  EndIf
  !Do we have data?
  If DataCols(Export3DReg)*DataRows(Export3DReg)<1 Then
    If _MethodOn=0 Then
      Print Alert("Your current range selection does not contain data points.",3,"Export3d")
      Return
    EndIf  
  EndIf
  !Easy to make a transpose option available
  If TimeInTopRow=1 Then
    TransposeMat Export3DReg
  EndIf
  !Rows and Columns are defined opposite from expectation within EdDataTab:
  !Rows are vertical, Columns are horizontal
  nY = DataCols(Export3DReg) !Y points
  nX = DataRows(Export3DReg) !X points
  Open CsvFile$ For Output as #FNum
    !Column Header
    !X axis value is in Row=0! look at help for command 'Data'
    For iY = 1 To nY
      Value = Data(Export3DReg, 0, iY)
      Print Using #FNum, ",#.#####",Value
    Next iY
    Print Using #FNum, "/"
    !Rows
    For iX = 1 To nX
      !Y axis value
      Value = Data(Export3DReg, -1, iX)
      Print Using #FNum, "#.13#",Value
      !Data values
      For iY = 1 To nY
        Value = Data(Export3DReg, iX, iY)
        Print Using #FNum, ",#.13#",Value
      Next iY
      !Inform user about process time
      Print "Row", iX, "of", nX
      Print Using #FNum, "/"
    Next iX
  Close #FNum
  DelReg Export3DReg
EndMacro
!*******************************************************************************
!Menu definition
Name Export3d_Menu

   If InStr(TabHdrText$(_Config[1],"Window","CurrentView"), "DA") > 0 Then
    MenuAdd "&Tools","Export &3d DAD data...","Export3D_Dialog",,\
    "Export 3d DAD1.UV to MS Excel compatible DAD1.CSV"
   EndIf
EndMacro
!*******************************************************************************
MyAddHook "PreViewMenu","Export3D_Menu"

!Method/Sequence Automation
Name Export3D_PostDA
Local PostDA

  PostDA=Val(Export3d_GetString$("PostDA","0"))
  If PostDA = 1 Then
    Export3D
  EndIf
EndMacro
MyAddHook "PostDA","Export3D_PostDA"
!*******************************************************************************
!Read stored parameters used in dialog. Also useful for automatic mode!
Name Export3d_RM

Local CsvMode,CsvFile$
Local TimeMode,TimeS,TimeE
Local WaveMode,WaveS,WaveE
Local TimeColumns
! Obtain filenames from registry
Filename$ = ObjHdrText$(ChromReg[1],"SampleName")

Print CsvFile$
! This path needs to be adjusted as you like.
FileLoc$ =  "D:\AutoLC-RM\Experiments\" + Filename$ + ".csv"
Print FileLoc$
! In this loop I forced to make CsvFile$ all files similar to FileLoc$
  !Three file building modes
  CsvMode  =Val(Export3d_GetString$("CsvMode","1"))
  !Within datafile
  If CsvMode=1 Then
    CsvFile$=FileLoc$
  EndIf
  !Within data sequence directory
  If CsvMode=2 Then
    CsvFile$=DaDataPath$+"Export3d"
    If FileStat(MODE,CsvFile$)<>2 Then
      MkDir CsvFile$
    EndIf
    CsvFile$=CsvFile$+"\"+DaDataFile$
    CsvFile$=CsvFile$[1:Len(CsvFile$)-1]+"CSV"
  EndIf
  !Fixed location
  If CsvMode=3 Then
    CsvFile$=FileLoc$
  EndIf
  !Two time range modes  
  TimeMode =Val(Export3d_GetString$("TimeMode","1"))
  !Full range
  TimeS  =0
  TimeE  =0
  !Specified range
  If TimeMode=2 Then
    TimeS  =Val(Export3d_GetString$("TimeS2","0"))
    TimeE  =Val(Export3d_GetString$("TimeE2","0"))
  EndIf
  !Two wavelength modes  
  WaveMode =Val(Export3d_GetString$("WaveMode","1"))
  !Full range
  WaveS  =0
  WaveE  =0
  !Specified range
  If WaveMode=2 Then
    WaveS  =Val(Export3d_GetString$("WaveS2","0"))
    WaveE  =Val(Export3d_GetString$("WaveE2","0"))
  EndIf
  !Output table orientation Time or Wavelength in columns
  TimeColumns =Val(Export3d_GetString$("TimeColumns","1"))-1
  !OK ready to export
  Export3d_Param TimeS,TimeE,WaveS,WaveE,CsvFile$,TimeColumns
  Print "Export3d finished"
EndMacro
!*******************************************************************************
!General save settings macro
Name Export3d_SetString
Parameter Item$, String$

  If ObjHdrType(_damethod, "Export3d")<>4 Then
    NewTab _damethod, "Export3d"
  EndIf
  If TabHdrType(_damethod, "Export3d", Item$)=99 Then
    NewTabHdrText _damethod, "Export3d", Item$, String$
  Else
    SetTabHdrText _damethod, "Export3d", Item$, String$
  EndIf
EndMacro
!*******************************************************************************

!General retrieve settings macro
Name Export3d_GetString$
Parameter Item$, Default$

  If ObjHdrType(_damethod, "Export3d")=4 Then
    If TabHdrType(_damethod, "Export3d", Item$)=0 Then
      Return TabHdrText$(_damethod, "Export3d", Item$)
    EndIf
  EndIf
  Return Default$
EndMacro
!*******************************************************************************
!The interactive dialog
Name Export3d_Dialog
Local DlgName$, nReturn
Local CsvMode,CsvFile1$,CsvFile2$,CsvFile3$
Local TimeMode,TimeS1$,TimeE1$,TimeS2$,TimeE2$
Local WaveMode,WaveS1$,WaveE1$,WaveS2$,WaveE2$
Local TimeColumns, PostDA

  !Export File
  CsvMode  =Val(Export3d_GetString$("CsvMode","1"))
  CsvFile3$=Export3d_GetString$("CsvFile3","C:\Export3d.csv")
  !Time Range
  TimeMode =Val(Export3d_GetString$("TimeMode","1"))
  TimeS1$  ="0"
  TimeE1$  ="0"
  TimeS2$  =Export3d_GetString$("TimeS2","0")
  TimeE2$  =Export3d_GetString$("TimeE2","0")
  !Wavelength Range
  WaveMode =Val(Export3d_GetString$("WaveMode","1"))
  WaveS1$  ="0"
  WaveE1$  ="0"
  WaveS2$  =Export3d_GetString$("WaveS2","0")
  WaveE2$  =Export3d_GetString$("WaveE2","0")
  !Transpose Table
  TimeColumns =Val(Export3d_GetString$("TimeColumns","1"))
  !Active during sequence
  PostDA  =Val(Export3d_GetString$("PostDA","0"))
  !Dialog remove
  DlgName$ = "Export3d"
  If DialogExists(DlgName$) <> 0 Then
    RemoveDialog DlgName$
  EndIf
  !Dialog creation
  BeginDialog DlgName$, 100, 0, 250, 205, "Export3d"
    !Export File
    GroupBox    6,   5, 238, 60, "&Export file"
      OptionGroup CsvMode
      OptionButton  11, 20, 225, 11, "<datapath>\<datafile>.d\dad1.csv"
      OptionButton  11, 35, 225, 11, "<datapath>\export3d\<datafile>.csv"
      OptionButton  11, 50,  7,  11, ""
      EditBox       22, 50, 215, 11, CsvFile3$, "SLAS"
    !Time Range
    GroupBox    6,  70, 114, 45, "Time range (min)"
      OptionGroup TimeMode
      OptionButton  11, 85,  30, 11, "&Full"
      OptionButton  11,100,   7, 11, ""
      EditBox       22,100,  35, 11, TimeS2$, "SLAS"
      StaticText    62,100,  15, 11, "to"
      EditBox       75,100,  35, 11, TimeE2$, "SLAS"
    !Wavelength Range
    GroupBox  131,  70, 114, 45, "Wavelength range (nm)"
      OptionGroup WaveMode
      OptionButton 136, 85,  30, 11, "&Full"
      OptionButton 136,100,   7, 11, ""
      EditBox      147,100,  35, 11, WaveS2$, "SLAS"
      StaticText   187,100,  15, 11, "to"
      EditBox      200,100,  35, 11, WaveE2$, "SLAS"
    !Transpose Table
    GroupBox    6, 120, 238, 45, "Transpose table"
      OptionGroup TimeColumns
      OptionButton  11,135, 230, 11, "&Wavelength columns, Time rows"
      OptionButton  11,150, 230, 11, "&Time columns, Wavelength rows"
    !Sequence Automation  
    CheckBox         6,170, 230, 11, "Export during a method or &sequence run", PostDA
    !Buttons
    PushButton       6,185,  45,  15, "&Help", 3
    OKButton       100,185,  45,  15, "E&xport" 
    PushButton     150,185,  45,  15, "OK", 2
    CancelButton   200,185,  45,  15, "Cancel" 
  EndDialog
  !Ready to show the dialog
  nReturn = ShowDialog(DlgName$)
  RemoveDialog DlgName$
  !Save settings
  If (nReturn>0) And (nReturn<3) Then
    !1=Export & 2=OK: Save Settings
    Export3d_SetString "CsvMode",Val$(CsvMode)
    Export3d_SetString "CsvFile3",CsvFile3$
    Export3d_SetString "TimeMode",Val$(TimeMode)
    Export3d_SetString "TimeS2",TimeS2$
    Export3d_SetString "TimeE2",TimeE2$
    Export3d_SetString "WaveMode",Val$(WaveMode)
    Export3d_SetString "WaveS2",WaveS2$
    Export3d_SetString "WaveE2",WaveE2$
    Export3d_SetString "TimeColumns",Val$(TimeColumns)
    Export3d_SetString "PostDA",Val$(PostDA)
    If nReturn=1 Then
      Export3d
    EndIf
  EndIf
  If nReturn=3 Then
    !Help file
    Execnowait "WinHlp32 "+_ExePath$+"Export3d.hlp"
  EndIf
EndMacro
!*******************************************************************************
Export3d_Menu
