# Supplementary material for: Chemometric Strategies for Fully Automated Interpretive Method Development in Liquid Chromatography
Source: Anal Chem. 2022 Nov 1;94(46):16060–8. doi: 10.1021/acs.analchem.2c03160 (PMC9685588; doi:10.1021/acs.analchem.2c03160)
Supplement: Supplementary file 2 — ac2c03160_si_002.zip [file ac2c03160_si_002.zip › Bos-et-al-Algorithm/UV-VIS code/Matlab/ConditionsOpt_fmincon.m]

%%% 
% Bos, Boelrijk, Molenaar, van 't Veer, Niezen, van Herwerden, Samanipour,
% Stoll, Forré, Ensing, Somsen, Pirok.
% 2022, Universiteit van Amsterdam & Vrije Universiteit van Amsterdam.
%%%
function [score, Data] = ConditionsOpt_fmincon(conditions_optimized, Data)
%This function is used for the grid search optimization algorithm,
%Condition parameters will be adjusted to find the optimal parameters.
%
% Input:    conditions_optimized: The theoretical conditions which are
%           being processed within this iteration.
%           Data: The data structure for the AUTO-LC algorithm.
%
% Output:   score: Resoution score of the current theoretical separation.
%           Data: The data structure for the AUTO-LC algorithm
%
% This function is part of a publication entitled Chemometric Strategies
% for Fully Automated Interpretive Method Development in Liquid Chromatography  
% by Bos, Boelrijk, Molenaar, van 't Veer, Niezen, van Herwerden, 
% Samanipour, Stoll, Forré, Ensing, Somsen & Pirok.
% 2022, Universiteit van Amsterdam & Vrije Universiteit van Amsterdam.


% this function will be used for the grid search optimization algorithm
% Conditions parameter will be adjusted to find the correct parameters

% Extract the modifier and time parameters
if Data.ModOpt.Methods.NumGrad1D == 5
    phi_matrix = conditions_optimized(1:6);
    t_matrix = conditions_optimized(7:end);
elseif Data.ModOpt.Methods.NumGrad1D == 2
    phi_matrix = conditions_optimized(1:3);
    t_matrix = conditions_optimized(4:end);
else
    error('Only 2 or 5 gradients are programmed')
end
% Reshape the t_matrix to contain a column with isocratic times and a
% column with gradient times.
t_matrix = reshape(t_matrix,2,[])';

% Set up the current conditions. Code allows for a grid search between the
% minumum and maximum values with certain stepsizes. Therefore, set minimum
% and maximum values equal with stepsize 1 (Default when the number of

% Set step sizes to one and number of steps to 0.
GradMod_stepsize  = ones(size(phi_matrix));
GradMod_numsteps  = zeros(size(phi_matrix));
GradTime_stepsize = ones(size(t_matrix));
GradTime_numsteps = zeros(size(t_matrix));

% Minimum values
Data.ModOpt.Methods.CDataMin.GradMod1D = phi_matrix;
Data.ModOpt.Methods.CDataMin.GradTime1D = t_matrix;
Data.ModOpt.Methods.CDataMin.Flowrate1D = Data.ModOpt.Import.ExpertFitting.Conditions(1).Flowrate1D; % mL/min
% Maximum values
Data.ModOpt.Methods.CDataMax.GradMod1D = phi_matrix;
Data.ModOpt.Methods.CDataMax.GradTime1D = t_matrix;
Data.ModOpt.Methods.CDataMax.Flowrate1D = Data.ModOpt.Import.ExpertFitting.Conditions(1).Flowrate1D; % mL/min
% The step size
Data.ModOpt.Methods.CDataSteps.GradMod1D = GradMod_stepsize;
Data.ModOpt.Methods.CDataSteps.GradTime1D = GradTime_stepsize;
Data.ModOpt.Methods.CDataSteps.Flowrate1D = 1;
% The number of steps
Data.ModOpt.Methods.CDataNumSteps.GradMod1D = GradMod_numsteps; 
Data.ModOpt.Methods.CDataNumSteps.GradTime1D = GradTime_numsteps; 
Data.ModOpt.Methods.CDataNumSteps.Flowrate1D = 0;

% Generate the current conditions
Data = GenerateConditions(Data);
% Process current conditions and calculate resolution
Data = ProcessConditions(Data);

% Extract the real part of the resolution score (Due to random values
% imaginary numbers could be generated)
OverlapScore_real = real([Data.ModOpt.Results.OverlapScore]);

% Reverse the score from a value with maximum 1 to a value with minimum 0
% as the optimization algorithm tries to minimize its function.
if OverlapScore_real <= 1
    score = 1 - OverlapScore_real;
elseif OverlapScore_real > 1 % If the score is not normalized, normalize it to the average score
    n_analytes = sum([Data.Databases.Analytes.Active]);
    % Substract 1 from the total analytes, because the rightmost peak has 
    % no resolution
    maxRes = (n_analytes - 1) * Data.Settings.Optimalization.OptimalRs; 
    score = 1 - (OverlapScore_real / maxRes);
end
end
