# Supplementary material for: Chemometric Strategies for Fully Automated Interpretive Method Development in Liquid Chromatography
Source: Anal Chem. 2022 Nov 1;94(46):16060–8. doi: 10.1021/acs.analchem.2c03160 (PMC9685588; doi:10.1021/acs.analchem.2c03160)
Supplement: Supplementary file 2 — ac2c03160_si_002.zip [file ac2c03160_si_002.zip › Bos-et-al-Algorithm/UV-VIS code/Matlab/CalculateAIC.m]

%%% 
% Bos, Boelrijk, Molenaar, van 't Veer, Niezen, van Herwerden, Samanipour,
% Stoll, Forré, Ensing, Somsen, Pirok.
% 2022, Universiteit van Amsterdam & Vrije Universiteit van Amsterdam.
%%%
function AIC1D = CalculateAIC(numSets, NSolutes, Mechanism1D, fval1D)
%Calculate the Akaike Information Criterion based on: 
%H. Akaike, A New Look at the Statistical Model Identification, IEEE 
%Trans. Automat. Contr. 19 (1974) 716–723. doi:10.1109/TAC.1974.1100705.
%
% Input:    numSets: The number of data sets used to fit the retention
%               model.
%           NSolutes: The number of compounds.
%           Mechanism1D: The retention model used to fit the data sets.
%           fval1D: ssq of the retention parameter fit.
%
% Output:   AIC1D: The values of the calculated Akaike Information 
%               Criterion 
%
% This function is part of a publication entitled Chemometric Strategies
% for Fully Automated Interpretive Method Development in Liquid Chromatography  
% by Bos, Boelrijk, Molenaar, van 't Veer, Niezen, van Herwerden, 
% Samanipour, Stoll, Forré, Ensing, Somsen & Pirok.
% 2022, Universiteit van Amsterdam & Vrije Universiteit van Amsterdam.


% Determine the number of parameters the model uses.
if strcmp(Mechanism1D,'Quadratic Mechanism')
    p = 3;
else % Reversed Phase
    p = 2;
end
% Calculate the AIC value for each compound.
AIC1D = zeros(NSolutes, 1);
for j = 1:NSolutes        
    AIC1D(j) = 2 * p + numSets * (log((2 * (pi) * fval1D(j)) / numSets) + 1);
end
    
