# Supplementary material for: Chemometric Strategies for Fully Automated Interpretive Method Development in Liquid Chromatography
Source: Anal Chem. 2022 Nov 1;94(46):16060–8. doi: 10.1021/acs.analchem.2c03160 (PMC9685588; doi:10.1021/acs.analchem.2c03160)
Supplement: Supplementary file 2 — ac2c03160_si_002.zip [file ac2c03160_si_002.zip › Bos-et-al-Algorithm/UV-VIS code/Matlab/GenerateConditions.m]

%%% 
% Bos, Boelrijk, Molenaar, van 't Veer, Niezen, van Herwerden, Samanipour,
% Stoll, Forré, Ensing, Somsen, Pirok.
% 2022, Universiteit van Amsterdam & Vrije Universiteit van Amsterdam.
%%%
function Data = GenerateConditions(Data)
%Generates conditions from data from minimum to maximum values with
%stepsizes all included in the data structure. Places the generated
%conditions back in the data structure.
%
% Input:    Data: The Auto-LC data structure.
%
% Output:   Data: The Auto-LC data structure.
%
% This function is part of a publication entitled Chemometric Strategies
% for Fully Automated Interpretive Method Development in Liquid Chromatography  
% by Bos, Boelrijk, Molenaar, van 't Veer, Niezen, van Herwerden, 
% Samanipour, Stoll, Forré, Ensing, Somsen & Pirok.
% 2022, Universiteit van Amsterdam & Vrije Universiteit van Amsterdam.


% Create a global index, this will be used in the recursive loop.
global idx

% Clear the older conditions within the data structure.
Data.ModOpt.Conditions = [];
% Extract minimum values, maximum values, step sizes and the number of
% steps from the data structure.
CDMin = Data.ModOpt.Methods.CDataMin;
CDMax = Data.ModOpt.Methods.CDataMax;
CDSteps = Data.ModOpt.Methods.CDataSteps;
CDNumSteps = Data.ModOpt.Methods.CDataNumSteps;

% Transform all values to one array
Size1D.GradTime1D = size(CDMin.GradTime1D);
Size1D.GradMod1D = size(CDMin.GradMod1D);
CDMin1DArray = [reshape(CDMin.GradMod1D, [1, Size1D.GradMod1D(1) * ...
    Size1D.GradMod1D(2)]), reshape(CDMin.GradTime1D, [1, Size1D.GradTime1D(1) ...
    * Size1D.GradTime1D(2)]), CDMin.Flowrate1D];
CDMax1DArray = [reshape(CDMax.GradMod1D, [1, Size1D.GradMod1D(1) * ...
    Size1D.GradMod1D(2)]), reshape(CDMax.GradTime1D, [1, Size1D.GradTime1D(1) ...
    * Size1D.GradTime1D(2)]), CDMax.Flowrate1D];
CDSteps1DArray = [reshape(CDSteps.GradMod1D, [1, Size1D.GradMod1D(1) * ...
    Size1D.GradMod1D(2)]), reshape(CDSteps.GradTime1D, [1, Size1D.GradTime1D(1) ...
    * Size1D.GradTime1D(2)]), CDSteps.Flowrate1D];
CDNumSteps1DArray = [reshape(CDNumSteps.GradMod1D, [1, Size1D.GradMod1D(1) ...
    * Size1D.GradMod1D(2)]), reshape(CDNumSteps.GradTime1D, ...
    [1, Size1D.GradTime1D(1) * Size1D.GradTime1D(2)]), CDNumSteps.Flowrate1D];

% Calculate the number of conditions that need to be created
NumCalc = 1;
for cal = 1:length(CDNumSteps1DArray) 
    NumCalc = NumCalc * (CDNumSteps1DArray(cal) +1 );
end

% Create a structure with the needed variables
Dim1 = struct('RtMechanism', Data.ModOpt.Methods.RtMechanism1D, 'GradientType', ...
    Data.ModOpt.Methods.GradientType1D, 'CData', [], 'Flowrate', [], ...
    'NumGradient', Data.ModOpt.Methods.NumGrad1D, 'ArrayData', ...
    CDMin1DArray, 'AnalysisTime', Data.ModOpt.Methods.AnalysisTime);
[Deal1{1:NumCalc}] = deal(Dim1); % Duplicate the structure to the needed size
Data.ModOpt.Conditions = struct('Dim1',Deal1);

idx = 1;
% Initiate the recursive loop and create unique conditions
Data.ModOpt.Conditions = RecursiveLoop1D(Data.ModOpt.Conditions, ...
    CDMin1DArray, CDMax1DArray, CDSteps1DArray, 1);

% Transform all values back to matrices
for con = 1:length(Data.ModOpt.Conditions)    
    Data.ModOpt.Conditions(con).Dim1.CData.GradMod = ...
        reshape(Data.ModOpt.Conditions(con).Dim1.ArrayData(1:(Size1D.GradMod1D(1) ...
        * Size1D.GradMod1D(2))), Size1D.GradMod1D);
    if strcmp(Data.ModOpt.Conditions(con).Dim1.GradientType, 'Linear') 
        if length(Data.ModOpt.Conditions(con).Dim1.CData.GradMod) > 1
            temp = Data.ModOpt.Conditions(con).Dim1.CData.GradMod(1:2);
            for e = 1:length(Data.ModOpt.Conditions(con).Dim1.CData.GradMod)-2
                % Make sure the second gradient begins with the modifier
                % the first gradient finishes with
                temp(e+1,:) = [Data.ModOpt.Conditions(con).Dim1.CData.GradMod(e+1), ...
                    Data.ModOpt.Conditions(con).Dim1.CData.GradMod(e+2)];                
            end
            Data.ModOpt.Conditions(con).Dim1.CData.GradMod = temp;
        end
    end
    Data.ModOpt.Conditions(con).Dim1.CData.GradTime = ...
        reshape(Data.ModOpt.Conditions(con).Dim1.ArrayData((Size1D.GradMod1D(1) ...
        * Size1D.GradMod1D(2)+1):end-1), Size1D.GradTime1D);
    Data.ModOpt.Conditions(con).Dim1.Flowrate = ...
        Data.ModOpt.Conditions(con).Dim1.ArrayData(end);
    % Delete the temporary array data from the structure.
    Data.ModOpt.Conditions(con).Dim1 = ...
        rmfield(Data.ModOpt.Conditions(con).Dim1, 'ArrayData');
end
end
