# Supplementary material for: Chemometric Strategies for Fully Automated Interpretive Method Development in Liquid Chromatography
Source: Anal Chem. 2022 Nov 1;94(46):16060–8. doi: 10.1021/acs.analchem.2c03160 (PMC9685588; doi:10.1021/acs.analchem.2c03160)
Supplement: Supplementary file 2 — ac2c03160_si_002.zip [file ac2c03160_si_002.zip › Bos-et-al-Algorithm/UV-VIS code/Matlab/ProcessConditions.m]

%%% 
% Bos, Boelrijk, Molenaar, van 't Veer, Niezen, van Herwerden, Samanipour,
% Stoll, Forré, Ensing, Somsen, Pirok.
% 2022, Universiteit van Amsterdam & Vrije Universiteit van Amsterdam.
%%%
function Data = ProcessConditions(Data)
%Processes current condition saved in Data
%
% Input:    Data: Data structure of the AUTO-LC algorithm.
%
% Output:   Data: Data structure of the AUTO-LC algorithm.
%
% This function is part of a publication entitled Chemometric Strategies
% for Fully Automated Interpretive Method Development in Liquid Chromatography  
% by Bos, Boelrijk, Molenaar, van 't Veer, Niezen, van Herwerden, 
% Samanipour, Stoll, Forré, Ensing, Somsen & Pirok.
% 2022, Universiteit van Amsterdam & Vrije Universiteit van Amsterdam.

% Preparation by wiping memory and establishing the data structure.
Data.ModOpt.Results = [];
Data.ModOpt.Results(1).Rt1D = []; 
Data.ModOpt.Results(1).Si1D = []; 
Data.ModOpt.Results(1).Overlap = []; 
Data.ModOpt.Results(1).OverlapScore = []; 
Data.ModOpt.Results(1).LastEluted = []; 
Data.ModOpt.Results(1).WrapAround = 0;
Data.ModOpt.Results(1).NotEluted = 0;
Data.ModOpt.Results(1).FlagLate = 0;  
Data.ModOpt.Results(1).PointersAnalytes = []; 

% Loop through all Condition sets generated by GenerateConditions
for i = 1:length(Data.ModOpt.Conditions)    
    % Create fresh Retention block for all analytes in Data.Databases.Analytes.
    % Retention is the list of analytes that were specified (activated) by
    % the end-user in the algorihtm for optimization. All other analytes 
    % are ignored.
    Retention = struct('PointerConditions', {}, 'PointerAnalyte', {}, ...
        'k_factor_p', {}, 'k_factor_elution', {}, 'rt', {}, 'sigma', {});
    Retention(sum([Data.Databases.Analytes.Active])).PointerConditions = i;
    pos = 0;
    for j = 1:length(Data.Databases.Analytes)
        if Data.Databases.Analytes(j).Active
            pos = pos + 1;
            Retention(pos).PointerConditions = i; 
            Retention(pos).PointerAnalyte = Data.Databases.Analytes(j).LabelAnalyte; 
            Retention(pos).k_factor_p = [];
            Retention(pos).k_factor_elution = [];
            Retention(pos).rt = []; 
            Retention(pos).sigma = []; 
        end
    end
    % Predict Retention for all created Retention cases.
    [Data, Retention] = PredictRt(Data, Retention, i);
    
    % Compile the resulting chromatograms and calculate useful statistics.    
    Data = CalcResultsOpt(Data, Retention, i);
    
    % Keep track of separations that take too long
    if Data.ModOpt.Results(i).LastEluted > Data.ModOpt.Methods.AnalysisTime
        Data.ModOpt.Results(i).FlagLate = true;
    else
        Data.ModOpt.Results(i).FlagLate = false;
    end
end
