# Supplementary material for: Chemometric Strategies for Fully Automated Interpretive Method Development in Liquid Chromatography
Source: Anal Chem. 2022 Nov 1;94(46):16060–8. doi: 10.1021/acs.analchem.2c03160 (PMC9685588; doi:10.1021/acs.analchem.2c03160)
Supplement: Supplementary file 2 — ac2c03160_si_002.zip [file ac2c03160_si_002.zip › Bos-et-al-Algorithm/UV-VIS code/Matlab/GenerateAnalytes.m]

%%% 
% Bos, Boelrijk, Molenaar, van 't Veer, Niezen, van Herwerden, Samanipour,
% Stoll, Forré, Ensing, Somsen, Pirok.
% 2022, Universiteit van Amsterdam & Vrije Universiteit van Amsterdam.
%%%
function [Data, Active, AIC1D] = GenerateAnalytes(Data, NSolutes, Param1D, fval1D, Active)
%Generate analytes using the fitted retention parameters and active arrays.
%
% Input:    Data: The data structure used in AUTO-LC.
%           NSolutes: The number of compounds.
%           Param1D: Retention parameters for each compoud.
%           fval1D: ssq of the retention parameter fit.
%           Active: Boolean array that keeps track if the compound should
%               be modelled.
%
% Output:   Data: The data structure used in AUTO-LC.
%           Active: Boolean array that keeps track if the compound should
%               be modelled.
%           AIC1D: Akaike Information Criterion values for each fit.
%
% This function is part of a publication entitled Chemometric Strategies
% for Fully Automated Interpretive Method Development in Liquid Chromatography  
% by Bos, Boelrijk, Molenaar, van 't Veer, Niezen, van Herwerden, 
% Samanipour, Stoll, Forré, Ensing, Somsen & Pirok.
% 2022, Universiteit van Amsterdam & Vrije Universiteit van Amsterdam.


Data.Databases.Analytes = {}; % Clear existing data
% Create an empty solute
Data.Databases.Analytes(1).LabelAnalyte = 0;
Data.Databases.Analytes(1).Active = true;
Data.Databases.Analytes(1).RtModSol(1).Param = {};
Data.Databases.Analytes(1).RtModSol(1).AIC = [];
Data.Databases.Analytes(1).RtModSol(1).RtMechanism = '';  

% Fill the last variable, so the structure is initiated correctly.
Data.Databases.Analytes(NSolutes).LabelAnalyte = NSolutes;
% Calculate AIC values to determine the goodness of fit.
AIC1D = CalculateAIC(Data.ModOpt.Import.NumDatasets, ...
    NSolutes, Data.ModOpt.Import.RtMechanism1D, fval1D);
% Fill the whole analytes structure
for i = 1:NSolutes
    % Provide the analyte with a label
    Data.Databases.Analytes(i).LabelAnalyte = i;
    % Determine if the analyte is active or not.
    Data.Databases.Analytes(i).Active = Active(i);   
    % Save retention parameters depending on the retention mechanism.
    switch Data.ModOpt.Import.RtMechanism1D
        case 'Reversed Phase'
            Data.Databases.Analytes(i).RtModSol(1).Param={'lnk0',Param1D(i,1),'S',Param1D(i,2)};
        case 'Quadratic Mechanism'
            Data.Databases.Analytes(i).RtModSol(1).Param={'lnk0',Param1D(i,1),'S',Param1D(i,2),'Q', Param1D(i,3)};
        otherwise
            error('Retention mechanism unknown')
    end
    % Save the AIC value
    Data.Databases.Analytes(i).RtModSol(1).AIC = AIC1D(i);
    % Save the used retention mechanism.
    Data.Databases.Analytes(i).RtModSol(1).RtMechanism = Data.ModOpt.Import.RtMechanism1D;
end  

end % Main function end
