# Supplementary material for: Chemometric Strategies for Fully Automated Interpretive Method Development in Liquid Chromatography
Source: Anal Chem. 2022 Nov 1;94(46):16060–8. doi: 10.1021/acs.analchem.2c03160 (PMC9685588; doi:10.1021/acs.analchem.2c03160)
Supplement: Supplementary file 2 — ac2c03160_si_002.zip [file ac2c03160_si_002.zip › Bos-et-al-Algorithm/UV-VIS code/Matlab/CreateData.m]

%%% 
% Bos, Boelrijk, Molenaar, van 't Veer, Niezen, van Herwerden, Samanipour,
% Stoll, Forré, Ensing, Somsen, Pirok.
% 2022, Universiteit van Amsterdam & Vrije Universiteit van Amsterdam.
%%%
function Data = CreateData()
%The datastructure for the Auto-LC structure is initialized here
%   Variables are stored in fields that are needed to make certain
%   functions work and for readability separated from variables needed in
%   other functions.
%
%   The data structure is set with a few main field. These field can be:
%   'Version': Keeps a record of the version, in case the data needs
%       to updated to later versions. 
%   'Databases': Here are all the columns, solvents, systems and analytes 
%       stored.
%   'Settings': Here are all the main settings for the algorithm stored.
%       'Optimalization': Settings for optimalization criterions.
%       'SignalProcessing': Used for reading chromatograms in one.
%   'ModOpt': Here are all the fields stored for modeling & optimization. 
%       'Import': The data import structure. 
%       'Methods': The method parameter structure.
%       'Results': The results of the optimizations.
%
% This function is part of a publication entitled Chemometric Strategies
% for Fully Automated Interpretive Method Development in Liquid Chromatography  
% by Bos, Boelrijk, Molenaar, van 't Veer, Niezen, van Herwerden, 
% Samanipour, Stoll, Forré, Ensing, Somsen & Pirok.
% 2022, Universiteit van Amsterdam & Vrije Universiteit van Amsterdam.


% Save the current version of AUTO-LC.
Data.Version = 1;

% Create a placeholder for the databases
Data.Databases.Systems = {}; % Will be filled later.
Data.Databases.Columns = {}; % Will be filled later.
Data.Databases.Solvents = {}; % Will be filled later.
Data.Databases.Analytes = {}; % A placeholder for the analytes

% Settings for the calculations of the optimum
Data.Settings.Optimalization.DeadVolumeMethod = 'Manual';
Data.Settings.Optimalization.Overlap = 'ResolutionMod';
Data.Settings.Optimalization.OptimalRs = 2; 

% Settings for the signal processing go here.
Data.Settings.SignalProcessing.CSVTimeUnit = 'Min'; % Can be 'Min' or 'Sec'.
Data.Settings.SignalProcessing.XLSXTimeUnit = 'Min';

% Modeling & Optimization data
Data.ModOpt.Import.RtMechanism1D = 'Reversed Phase';

% The method parameter tab for modeling & optimization

Data.ModOpt.Methods.RtMechanism1D = '';
Data.ModOpt.Methods.GradientType1D = 'Linear';
Data.ModOpt.Methods.NumGrad1D = [];
Data.ModOpt.Methods.AnalysisTime = 20; % min

% The results of an optimization
Data.ModOpt.Results = {};
end
