# Supplementary material for: Chemometric Strategies for Fully Automated Interpretive Method Development in Liquid Chromatography
Source: Anal Chem. 2022 Nov 1;94(46):16060–8. doi: 10.1021/acs.analchem.2c03160 (PMC9685588; doi:10.1021/acs.analchem.2c03160)
Supplement: Supplementary file 2 — ac2c03160_si_002.zip [file ac2c03160_si_002.zip › Bos-et-al-Algorithm/UV-VIS code/Matlab/AuxFun.m]

%%% 
% Bos, Boelrijk, Molenaar, van 't Veer, Niezen, van Herwerden, Samanipour,
% Stoll, Forré, Ensing, Somsen, Pirok.
% 2022, Universiteit van Amsterdam & Vrije Universiteit van Amsterdam.
%%%
function ssq = AuxFun(Param,c)
%Function used to fit the correct parameters to the selected model.
%
% Here you calculate the sum of squares for the difference between the 
% predicted retention time and the experimental retention time. Aswell as 
% the error in percentages. For the compound's retention parameters, using 
% c as extra parameters.
%
% Input:    Param: Retention parameters of the compound.
%           c: Compound structure containing all experimental values.
%
% Output:   ssq: Sum of squared error between experimental and theoretical
%               values.
%
% This function is part of a publication entitled Chemometric Strategies
% for Fully Automated Interpretive Method Development in Liquid Chromatography  
% by Bos, Boelrijk, Molenaar, van 't Veer, Niezen, van Herwerden, 
% Samanipour, Stoll, Forré, Ensing, Somsen & Pirok.
% 2022, Universiteit van Amsterdam & Vrije Universiteit van Amsterdam.

% Create the retention variable
Rt_Pred = zeros(1, length(c));

% Select the correct calculation depending on the retention model
for i = 1:length(c)
        switch c(i).RtMechanism            
            case 'Reversed Phase'
                Rt_Pred(i) = CalculateReversedPhase(c(i).NumGradients, ...
                    c(i).GradMod, c(i).GradTime, Param, ...
                    c(i).DeadVolume, c(i).DwellVolume, c(i).Flowrate);
 
            case 'Quadratic Mechanism'
                Rt_Pred(i) = CalculateQuadratic(c(i).NumGradients, ...
                    c(i).GradMod, c(i).GradTime, Param, ...
                    c(i).DeadVolume, c(i).DwellVolume, c(i).Flowrate);

            otherwise
                error('Retention model is unknown')
        end        
end

% Calculate the sum of squares as an output
ssq = sum((Rt_Pred - [c.Rt_Exp]).^2);
end
