# Supplementary material for: Chemometric Strategies for Fully Automated Interpretive Method Development in Liquid Chromatography
Source: Anal Chem. 2022 Nov 1;94(46):16060–8. doi: 10.1021/acs.analchem.2c03160 (PMC9685588; doi:10.1021/acs.analchem.2c03160)
Supplement: Supplementary file 2 — ac2c03160_si_002.zip [file ac2c03160_si_002.zip › Bos-et-al-Algorithm/UV-VIS code/Matlab/ConditionsOpt_Hybrid.m]

%%% 
% Bos, Boelrijk, Molenaar, van 't Veer, Niezen, van Herwerden, Samanipour,
% Stoll, Forré, Ensing, Somsen, Pirok.
% 2022, Universiteit van Amsterdam & Vrije Universiteit van Amsterdam.
%%%
function [Data, ResolutionScore_Sum, ResolutionScore_norm, ...
    conditions_optimized_time, solutions, Score_GA, Score_fmincon] = ...
    ConditionsOpt_Hybrid(Data, pars)
%Generates an optimal separation using an linear solver with multiple
%starting point followed by a genetic algorithm.
%
% Input:    Data: The data structure of the AUTO-LC algorithm.
%           pars: Matrix containing previous experimental runs.
%
% Output:   Data: The data structure of the AUTO-LC algorithm.
%           ResolutionScore_Sum: The sum of all resolutions between
%               compounds.
%           ResolutionScore_norm: The normalized resolutions score.
%           Conditions_optimized_time: Final optimal conditions.
%           solutions: Last solutions of the optimization algorithm.
%           Score_GA:
%           Score_fmincon:
%
% This function is part of a publication entitled Chemometric Strategies
% for Fully Automated Interpretive Method Development in Liquid Chromatography  
% by Bos, Boelrijk, Molenaar, van 't Veer, Niezen, van Herwerden, 
% Samanipour, Stoll, Forré, Ensing, Somsen & Pirok.
% 2022, Universiteit van Amsterdam & Vrije Universiteit van Amsterdam.


% Take the experimental conditions of the last separations.
Conditions_last = pars(end,2:end);
% Reshape to a matrix containing modifier and time columns.
Conditions_last = reshape(Conditions_last,2,[])';
% Transform modifier fractions to actual modifier fractions (Mobile phase A
% contains 5% B and mobile phase B contains 5% A).
phi_matrix = (Conditions_last(:,1)') .* 0.009 + 0.05;
phi_matrix = unique(phi_matrix); % only unique values
% Extract time values from the last conditions.
t_matrix = [Conditions_last(1,2), diff(Conditions_last(:,2))'];

% Set up start conditions for the gridsearch using the modifier and time
% values from the last runs.
startconditions_gridsearch = [phi_matrix, t_matrix];

% Set up MultiStart conditions
startpoints_matrix = pars(:,2:end);
startconditions_gridsearch_matrix = zeros(2000, Data.ModOpt.Methods.NumGrad1D * 3 + 1);
% Start by adding the conditions of the previous separations
for i=1:size(startpoints_matrix,1)
    % Get initial conditions and reshape to contain modifier and time
    % values.
    Conditions_temp = startpoints_matrix(i,:);
    Conditions_temp = reshape(Conditions_temp,2,[])';
    % Extract all unique modifier fractions
    phi_matrix_temp = unique((Conditions_temp(:,1)')); 
    % Set up the time matrix as the difference for calculating the
    % retention times.
    t_matrix_temp = [Conditions_temp(1,2), diff(Conditions_temp(:,2))'];
    % Set up the starting conditions for the MultiStart
    startconditions_gridsearch_matrix(i,:) = [phi_matrix_temp, t_matrix_temp];
end

% Add additional random starting points to the matrix.
for i = size(startpoints_matrix,1)+1 : 2000
    % Create random points between 0 and 1
    phi_matrix_MultiStart_randomized = rand(1,length(unique(phi_matrix_temp)));
    % Sort the points to make sure the modifier fractions increases over
    % the run.
    phi_matrix_MultiStart_randomized_sorted = sort(phi_matrix_MultiStart_randomized);
    % Set all time values to half a minute.
    t_matrix_MultiStart_randomized = 0.5*ones(size(t_matrix));
    % Add them to the start conditions matrix
    startconditions_gridsearch_matrix(i,:) = [phi_matrix_MultiStart_randomized_sorted t_matrix_MultiStart_randomized];
end
% Put the matrix into an object wrapper for the MultiStart.
tpoints = CustomStartPointSet(startconditions_gridsearch_matrix);
% Set up lower and upper bounds for the fmincon function
lower_bounds = [0.05, 0.05, 0.05, 0.05, 0.05, 0.80, 0.01,0.5,0.01,0.5,0.01,0.5,0.01,0.5,0.01,0.5];
upper_bounds = [0.3, 0.95 ,0.95, 0.95, 0.95, 0.95, 25, 25, 25, 25, 25, 25, 25, 25, 25, 25];

% Now set up equalities/nonequalities for the fmincon function.
inequality_A = [
1,-1,0,0,0,0,0,0,0,0,0,0,0,0,0,0;
0,1,-1,0,0,0,0,0,0,0,0,0,0,0,0,0;
0,0,1,-1,0,0,0,0,0,0,0,0,0,0,0,0;
0,0,0,1,-1,0,0,0,0,0,0,0,0,0,0,0;
0,0,0,0,1,-1,0,0,0,0,0,0,0,0,0,0;
0,0,0,0,0,0,1,1,1,1,1,1,1,1,1,1;
];
inequality_b = [0;0;0;0;0;Data.ModOpt.Methods.AnalysisTime];

% Create options for the fmincon function
options = optimoptions('fmincon','Display','off','StepTolerance',1e-7,'MaxFunctionEvaluations',5000,'UseParallel',false);
% Pick an option on how to use the time conditions. 1 means don't take 
% it into account, 2 adds a weight of 0.2 to it.
Data.Settings.Optimalization.Res_time = 1;
conditionsopt_fun = @(x) ConditionsOpt_fmincon(x,Data);
% Create an optimization problem
problem = createOptimProblem('fmincon','objective',conditionsopt_fun,...
    'x0',startconditions_gridsearch,'Aineq',inequality_A,'bineq',inequality_b,'lb',lower_bounds,...
    'ub',upper_bounds,'options',options);
% Set up MultiStart options
multistart_opts = MultiStart('UseParallel',true);%,'PlotFcn',@gsplotbestf)%,'StartPointsToRun','bounds-ineqs');
% Run the optimization
[conditions_optimized,fval_gridsearch,~,~,solutions] = run(multistart_opts,problem,tpoints);
close % Close the optimization figure
% Make sure the optimal data is saved in the data structure
[~,Data] = ConditionsOpt_fmincon(conditions_optimized,Data);

% Extact the best solutions from the MultiStart
fvals_MultiStart = [solutions.Fval];
fvals_MultiStart = fvals_MultiStart();
figure2 = figure;
hold on
% Create a new matrix with 200 start points for the time optimization
startpoints_timeOpt = zeros(200, Data.ModOpt.Methods.NumGrad1D * 3 + 1);
for i = 1:200
    % Extract modifier fractions and time variables from the best 200 solutions
    phi_matrix = solutions(1,i).X(1:6);
    t_matrix = solutions(1,i).X(7:end);
    % Add these values to the new start point matrix
    startpoints_timeOpt(i,:) = solutions(1,i).X ;
    % Create an array to accurately plot the used gradients
    phi_matrix_figure = [phi_matrix(1), phi_matrix(1), phi_matrix(2), phi_matrix(2), phi_matrix(3),...
        phi_matrix(3),phi_matrix(4),phi_matrix(4),phi_matrix(5),phi_matrix(5),phi_matrix(6)];
    t_matrix_figure = cumsum([0, t_matrix]);
    % Extract the score of the solution
    fval_vector = solutions(1,i).Fval .*ones(size(t_matrix_figure));
    % Plot the gradient program, color indicates its score.
    figure2(i) = plot3(fval_vector,t_matrix_figure,phi_matrix_figure,'color', ...
        [(solutions(1,i).Fval-min(fvals_MultiStart))/(max(fvals_MultiStart)- ...
        min(fvals_MultiStart)),solutions(1,i).Fval,0]);
end
% Calculate the total sum of resolutions
ResolutionScore_Sum_fmincon = sum([Data.ModOpt.Results.Overlap]);

% Set up the genetic algorithm to optimize the time parameters

% Pick an option on how to use the time conditions. 1 means don't take 
% it into account, 2 adds a weight of 0.2 to it.
Data.Settings.Optimalization.Res_time = 2;
% Set up function to optimize
conditionsopt_fun = @(x) ConditionsOpt_fmincon(x,Data);
% Create options for the genetic algorihtm
options = optimoptions('ga','Display','iter','PlotFcn','gaplotbestf','UseParallel',true,'PopulationSize',200,...
    'FunctionTolerance',10^-9,'TolCon',0,'InitialPopulationMatrix',startpoints_timeOpt);
% Run the GA
[conditions_optimized_time,fval_GA,~,~,population,scores] = ...
    ga(conditionsopt_fun,16,inequality_A,inequality_b,[],[],lower_bounds,upper_bounds,[],options);

% Plot the 100 best gradient profiles
figure2 = figure;
hold on
for i= 1:100
    phi_matrix = population(i,1:6);
    t_matrix = population(i,7:end);
    phi_matrix_figure = [phi_matrix(1), phi_matrix(1), phi_matrix(2), phi_matrix(2), phi_matrix(3),...
    phi_matrix(3),phi_matrix(4),phi_matrix(4),phi_matrix(5),phi_matrix(5),phi_matrix(6)];
    t_matrix_figure = cumsum([0, t_matrix]);
    fval_vector = scores(i) .* ones(size(t_matrix_figure));
    if mean(fval_vector) == 1
        continue
    end
    figure2(i) = plot3(fval_vector,t_matrix_figure,phi_matrix_figure);
end

% Make sure final optimum is saved in the data structure.
[~,Data] = ConditionsOpt_fmincon(conditions_optimized_time,Data);
% Calculate the sum of resolutions and the normalized sum of resolutions
ResolutionScore_Sum = sum([Data.ModOpt.Results.Overlap]);
ResolutionScore_norm = sum([Data.ModOpt.Results.Overlap]) / ...
    ((sum([Data.Databases.Analytes.Active])-1) * Data.Settings.Optimalization.OptimalRs);
% Provide the scores of both the GA as the fmincon search.
Score_GA = 1 - fval_GA;
Score_fmincon = 1 - fval_gridsearch;
% Clear variables.
clear options
clear multistart_opts
end
