# Supplementary material for: Chemometric Strategies for Fully Automated Interpretive Method Development in Liquid Chromatography
Source: Anal Chem. 2022 Nov 1;94(46):16060–8. doi: 10.1021/acs.analchem.2c03160 (PMC9685588; doi:10.1021/acs.analchem.2c03160)
Supplement: Supplementary file 2 — ac2c03160_si_002.zip [file ac2c03160_si_002.zip › Bos-et-al-Algorithm/UV-VIS code/Matlab/Calculator_RepeatScanning.m]

%%% 
% Bos, Boelrijk, Molenaar, van 't Veer, Niezen, van Herwerden, Samanipour,
% Stoll, Forré, Ensing, Somsen, Pirok.
% 2022, Universiteit van Amsterdam & Vrije Universiteit van Amsterdam.
%%%
function [ResolutionScore_sum,ResolutionScore_averaged,Param1D,ModConditions,TimeConditions] = Calculator_RepeatScanning(path_data,path_whosturn,Iteration,Number_Gradients,Retention_Mechanism)
%Main retention modelling script. Is called by python when the scanning
%gradients are finished. Calculates optimal settings and sends there back
%to the overhead script.
%
% Input:    path_data: Filepath to where all data will be stored.
%           path_whosturn: Filepath to the variable which keeps track of
%               machine which is currently next in line.
%           Iteration: Current number of experimental/theoretical loops the
%               overhead script has run.
%           Number_Gradients: The number of gradients that the current
%               predicted chromatogram is allowed to have.
%           Retention_Mechanism: Current retention mechanism. Currently 
%               'Reversed Phase' and 'Quadratic Mechanism' are allowed.
%
% Output:   ResolutionScore_sum: Sum of resolutions between all peaks.
%           ResolutionScore_averaged: Average resolution between all peaks.
%           Param1D: Retention parameters for the one-dimensional
%               separation.
%           ModConditions: Modifier conditions of optimal separation.
%           TimeConditions: Time conditions of optimal separation.
%
% This function is part of a publication entitled Chemometric Strategies
% for Fully Automated Interpretive Method Development in Liquid Chromatography  
% by Bos, Boelrijk, Molenaar, van 't Veer, Niezen, van Herwerden, 
% Samanipour, Stoll, Forré, Ensing, Somsen & Pirok.
% 2022, Universiteit van Amsterdam & Vrije Universiteit van Amsterdam.


% Create needed data structure, add optimal settings and needed volumes for
% retention modelling.
Data = CreateData;
% Volumes depend per system, please adjust accordingly.
Data.Databases.Systems.DwellVolume1D = 0.17747; % mL
Data.Databases.Columns.DeadVolume = 0.2395; % mL
% Value for optimal resolution, 1.5 is baseline separated.
Data.Settings.Optimalization.OptimalRs = 2;
% 1 for only resolution, 2 if time is a factor. Code changes this later
% automatically.
Data.Settings.Optimalization.Res_time = 1; 
% Estimated plate number used in the PCM model. Later versions will need
% to fit this value for each compound. 
Data.Settings.Optimalization.PlateNumber1D = 1000; 
Data.Settings.Optimalization.PhModelName = 'PCM';
% Add the retention mechanism to the data structure
Data.ModOpt.Import.ExpertFitting.RtMechanism1D = Retention_Mechanism;
Data.ModOpt.Import.RtMechanism1D = Retention_Mechanism;
% Maximum number of iterations the algorithm does.
MaxTotalRuntime = 15;

% Create folders to save the all data.
warning('off','MATLAB:MKDIR:DirectoryExists'); % Surpress warning if folders already exist.
folder_to_make = strcat(path_data,['\figures','\MatlabStuff with ',num2str(Iteration),' samples']);
folder_fvals = strcat(path_data,['\figures','\fvals per iteration']);
folder_lnk0 = strcat(path_data,['\figures','\lnk0 per iteration']);
folder_S = strcat(path_data,['\figures','\Slopes per iteration']);
folder_paretoRt= strcat(path_data,['\figures','\paretoRt per iteration']);
folder_paretoSi = strcat(path_data,['\figures','\paretoSi per iteration']);
folder_AIC = strcat(path_data,['\figures','\AIC per iteration']);
folder_paretoplots = strcat(path_data,['\figures','\ParetoPlots per iteration']);
folder_Active = strcat(path_data,['\figures','\ActiveStates per iteration']);
% Create the folders to put the files in, based on Iteration and based on
% files.
mkdir(folder_to_make);
mkdir(folder_fvals);
mkdir(folder_lnk0);
mkdir(folder_S);
mkdir(folder_paretoRt);
mkdir(folder_paretoSi);
mkdir(folder_AIC);
mkdir(folder_paretoplots);
mkdir(folder_Active);

% Retrieve the data from the peaklists.
warning('off','MATLAB:table:ModifiedAndSavedVarnames');
disp('Creating a peak list')
% Read matched retention times.
matched_tr_table = readtable([path_data,'\matched_retentionTime.CSV'],'NumHeaderLines',0);
col_names = string(matched_tr_table.Properties.VariableNames);
peaklist_numbers = zeros(1, width(matched_tr_table));
for i = 1:width(matched_tr_table) 
    peaklist_numbers(i) = sscadonf(col_names(i),strcat('corrected_sliced','%d','_peakList_csv'));
end
matched_tr = matched_tr_table{:,:};

% Sort the peaklists based on the measurements.
% Create a copy of the variable, otherwise it is overwritten
matched_trs = zeros(height(matched_tr), width(peaklist_numbers));
for i = 1:length(peaklist_numbers)
    matched_trs(:,peaklist_numbers(i)) = matched_tr(:,i);
end
matched_tr = matched_trs;
matched_tr = sortrows(matched_tr);
matched_tr = matched_tr(:,1:Iteration);
sums_of_matched_tr = sum(matched_tr,2,'omitnan');
matched_tr = matched_tr(sums_of_matched_tr>0,:); % Necessary for monitoring.

% Set up retention times and the number of sets in the data structure
numSets = size(matched_tr,2);
Data.ModOpt.Import.Peaktable = matched_tr;

% Read the used conditions from the pars file
pars = readtable([path_data,'\pars.txt'],'NumHeaderLines',0);
pars = pars{1:Iteration,:};

% Retrieve the needed values
Flowrate = pars(1, 1); % mL / min
ModTime = pars(:,2:end); % Modifier and time values
% Place modifier conditions in a vector
k = 1;
Modifier_vectored = zeros(height(ModTime), ceil(width(ModTime)/2));
for i = 1:2:size(ModTime,2)
    Modifier_vectored(:,k) = ModTime(:,i);
    k = k+1;
end
k = 1;
% Remove double modifier values from the matrix
phi_matrix = zeros(height(Modifier_vectored), ceil(width(Modifier_vectored)/2) + 1);
for i = 1:2:size(Modifier_vectored,2)
    phi_matrix(:,k) = Modifier_vectored(:,i);
    k = k+1;
end
% Add the last modifier value.
phi_matrix(:,k) = Modifier_vectored(:,end);
% Transform system values to true modifier fractions (A contains 5% B, B
% contains 5% A).
phi_matrix = phi_matrix .* 0.009 + 0.05;

% Retrieve gradient time values in a vector
k = 1;
Time_vectored = zeros(height(ModTime), floor(width(ModTime)/2));
for i = 2:2:size(ModTime,2)
    Time_vectored(:,k) = ModTime(:,i);
    k = k+1;
end
% Transform the time vector to time differences
t_matrix = [Time_vectored(:,1), diff(Time_vectored, 1, 2)];


for i = 1:size(Modifier_vectored,1)
    Data.ModOpt.Import.ExpertFitting.Conditions(i).Flowrate1D = Flowrate;
    Data.ModOpt.Import.ExpertFitting.Conditions(i).NumGrad1D = size(phi_matrix(i,:),2)-1;
    Data.ModOpt.Import.ExpertFitting.Conditions(i).GradTime1D = reshape(t_matrix(i,:),2,[])';
    Data.ModOpt.Import.ExpertFitting.Conditions(i).GradMod1D = phi_matrix(i, :);
end

%Start fitting the data
gcp; % Start parallel pools
pctRunOnAll warning('off','MATLAB:nearlySingularMatrix'); % Suppress warning messages
pctRunOnAll warning('off','MATLAB:singularMatrix'); % Suppress warning messages

disp('Fitting retention models')

% Fit retention parameters for each compound
[Data, NSolutes, Param1D, fval1D, Active] = Fitter(Data, numSets);

% Calculate the mean squared error of the fits
MSE = fval1D ./ sum((matched_tr > 0), 2);
% Turn off compounds that have a large discrepancy.
Active(MSE > 0.2) = false;
MSE_Active = MSE(Active);

disp(['A total of ',num2str(sum(Active)),' analytes will be modelled.'])

% Save all current active compounds, retention parameters and ssq to files
writematrix(Active, strcat(folder_Active,'\ActiveState of Iteration',num2str(Iteration)));
writematrix(Param1D, strcat(folder_to_make,'\Param1D of Iteration',num2str(Iteration)));
writematrix(fval1D, strcat(folder_to_make,'\fval1D of Iteration',num2str(Iteration)));
writematrix(Param1D(Active,:), strcat(folder_to_make,'\Param1D Active of Iteration',num2str(Iteration)));
writematrix(fval1D(Active,:), strcat(folder_to_make,'\fval1D Active of Iteration',num2str(Iteration)));
writematrix(fval1D, strcat(folder_fvals,'\fval1D of Iteration',num2str(Iteration)));
writematrix(Param1D(Active,1), strcat(folder_lnk0,'\lnk0 Active of Iteration',num2str(Iteration)));
writematrix(Param1D(:,1), strcat(folder_lnk0,'\lnk0 of Iteration',num2str(Iteration)));
writematrix(MSE, strcat(folder_to_make,'\MeanSquaredError of Iteration',num2str(Iteration)));
writematrix(MSE_Active, strcat(folder_fvals,'\MeanSquaredError Active of Iteration',num2str(Iteration)));

% Save the retention parameters depending on the retention model used.
if strcmp(Retention_Mechanism,'Reversed Phase')
    writematrix(Param1D(:,2), strcat(folder_S,'\Slope of Iteration',num2str(Iteration)));
    writematrix(Param1D(Active,2), strcat(folder_S,'\Slope Active of Iteration',num2str(Iteration)));
else % Quadratic Mechanism
    writematrix(Param1D(:,2), strcat(folder_S,'\Slope1 of Iteration',num2str(Iteration)));
    writematrix(Param1D(Active,2), strcat(folder_S,'\Slope1 Active of Iteration',num2str(Iteration)));
    writematrix(Param1D(:,3), strcat(folder_S,'\Slope2 of Iteration',num2str(Iteration)));
    writematrix(Param1D(Active,3), strcat(folder_S,'\Slope2 Active of Iteration',num2str(Iteration)));

end

% Using the retention parameter, generate analytes within the database.
[Data, ~, AIC1D] = GenerateAnalytes(Data, NSolutes, Param1D, fval1D, Active);
% Save the AIC values
writematrix(AIC1D, strcat(folder_to_make,'\AIC values of Iteration',num2str(Iteration)));
writematrix(AIC1D(Active), strcat(folder_to_make,'\AIC Active values of Iteration',num2str(Iteration)));
writematrix(AIC1D, strcat(folder_AIC,'\AIC values of Iteration',num2str(Iteration)));
writematrix(AIC1D(Active), strcat(folder_AIC,'\AIC Active values of Iteration',num2str(Iteration)));

% Set up grid search with method parameters
Data.ModOpt.Methods.RtMechanism1D = Retention_Mechanism;
Data.ModOpt.Methods.GradientType1D = 'Linear';
Data.ModOpt.Methods.AnalysisTime = MaxTotalRuntime;
Data.ModOpt.Methods.NumGrad1D = Number_Gradients;

% Start an optimization, one optimization strategy should be chosen. Or use
% the fmincon (Currently not commented) or uncomment the hydrid algorithm
% and comment the current algorithm.

% Start a local minimum with MultiStart search to find the optimum conditions
[Data,ResolutionScore_sum,ResolutionScore_averaged] = ConditionsOpt(Data,pars);
% Start a local minimum with MultiStart search followed by a genetic algorithm to find the optimum conditions
% [Data,ResolutionScore_sum,ResolutionScore_averaged] = ConditionsOpt_Hybrid(Data,pars);

% Adjust the figure created by ConditionsOpt or ConditionsOpt_Hybrid and save it
xdatafig = cell2mat(get(get(gca,'children'),'xdata'));  % return the plot data
ydatafig = cell2mat(get(get(gca,'children'),'ydata'));
zdatafig = cell2mat(get(get(gca,'children'),'zdata'));
view(90,0)
title('GradientProfiles over iterations')
ylabel('Gradient program (minutes)')
zlabel('Modifier fraction')
saveas(gcf,strcat(folder_to_make,'\gradientprofiles of Iteration ', num2str(Iteration),'.png'));
saveas(gcf,strcat(folder_paretoplots,'\gradientprofiles of Iteration ', num2str(Iteration),'.png'));
close

% Create new figure with contour plots of the gradient and save the figure
figure
contourf(xdatafig,ydatafig,zdatafig,size(zdatafig,2))
colorbar
title('GradientProfiles over iterations')
xlabel('Iterations')
ylabel('Gradient program (minutes)')
zlabel('Modifier fraction')
saveas(gcf,strcat(folder_to_make,'\gradientprofiles contourplot of Iteration ', num2str(Iteration),'.png'));
saveas(gcf,strcat(folder_paretoplots,'\gradientprofiles contourplot of Iteration ', num2str(Iteration),'.png'));
close
% Save the resolution scores to a file.
writematrix([ResolutionScore_sum,ResolutionScore_averaged],strcat(folder_Scores,'\Scores of Iteration ', num2str(Iteration),'.txt'));

% Generate the final results and save them in the data structure.
Data = GenerateConditions(Data);
Data = ProcessConditions(Data);
% Extract modifier and time parameters
ModConditions = [Data.ModOpt.Conditions(1).Dim1.CData.GradMod];
ModConditions = reshape(ModConditions',1,[]);
TimeConditions = Data.ModOpt.Conditions(1).Dim1.CData.GradTime;
TimeConditions = reshape(TimeConditions',1,[]);

% Write results to files.
writematrix([real(Data.ModOpt.Results(1).Rt1D)', real(Data.ModOpt.Results(1).Si1D)'], strcat(folder_to_make,'\Simulated Peaks after Iteration',num2str(Iteration)));
writematrix(real(Data.ModOpt.Results(1).Rt1D)', strcat(folder_paretoRt,'\Retention times ParetoOptimum after Iteration',num2str(Iteration)));
writematrix(real(Data.ModOpt.Results(1).Si1D)', strcat(folder_paretoSi,'\Sigma ParetoOptimum after Iteration',num2str(Iteration)));

% Transform modifier parameters back to 0 to 100% and write them to a txt
% file. The master code will read this file again to start the LC.
optModTime = [((ModConditions - 0.05) ./ 0.9 .* 100)',cumsum(reshape(TimeConditions',1,[]))'];
param = [Flowrate, reshape(optModTime',1,[])];
writematrix(param', strcat(path_whosturn,'\Parameters.txt'));

close all

% Stop parallel pool
delete(gcp('nocreate'));

end % Main function end
