# Supplementary material for: Chemometric Strategies for Fully Automated Interpretive Method Development in Liquid Chromatography
Source: Anal Chem. 2022 Nov 1;94(46):16060–8. doi: 10.1021/acs.analchem.2c03160 (PMC9685588; doi:10.1021/acs.analchem.2c03160)
Supplement: Supplementary file 2 — ac2c03160_si_002.zip [file ac2c03160_si_002.zip › Bos-et-al-Algorithm/UV-VIS code/Matlab/ConditionsOpt.m]

%%% 
% Bos, Boelrijk, Molenaar, van 't Veer, Niezen, van Herwerden, Samanipour,
% Stoll, Forré, Ensing, Somsen, Pirok.
% 2022, Universiteit van Amsterdam & Vrije Universiteit van Amsterdam.
%%%
function [Data, ResolutionScore_Sum, ResolutionScore_norm, ...
    conditions_optimized_time, solutions] = ConditionsOpt(Data, pars)
%Generates an optimal separation using an linear solver with multiple
%starting points.
%
% Input:    Data: The data structure of the AUTO-LC algorithm.
%           pars: Matrix containing previous experimental runs.
%
% Output:   Data: The data structure of the AUTO-LC algorithm.
%           ResolutionScore_Sum: The sum of all resolutions between
%               compounds.
%           ResolutionScore_norm: The normalized resolutions score.
%           Conditions_optimized_time: Final optimal conditions.
%           solutions: Last solutions of the optimization algorithm.
%
% This function is part of a publication entitled Chemometric Strategies
% for Fully Automated Interpretive Method Development in Liquid Chromatography  
% by Bos, Boelrijk, Molenaar, van 't Veer, Niezen, van Herwerden, 
% Samanipour, Stoll, Forré, Ensing, Somsen & Pirok.
% 2022, Universiteit van Amsterdam & Vrije Universiteit van Amsterdam.


% Take the experimental conditions of the last separations.
Conditions_last = pars(end,2:end);
% Reshape to a matrix containing modifier and time columns.
Conditions_last = reshape(Conditions_last,2,[])';
% Transform modifier fractions to actual modifier fractions (Mobile phase A
% contains 5% B and mobile phase B contains 5% A).
phi_matrix = (Conditions_last(:, 1)') .* 0.009 + 0.05;
phi_matrix = unique(phi_matrix); % Only extract unique values
% Extract time values from the last conditions.
t_matrix = [Conditions_last(1, 2), diff(Conditions_last(:, 2))'];

% Set up start conditions for the gridsearch using the modifier and time
% values from the last runs.
startconditions_gridsearch = [phi_matrix, t_matrix];

% Set up the MultiStart conditions.
startpoints_matrix = pars(:, 2:end);
startconditions_gridsearch_matrix = zeros(2000, Data.ModOpt.Methods.NumGrad1D * 3 + 1);
% Start by adding the conditions of the previous separations
for i = 1:size(startpoints_matrix, 1)
    % Get initial conditions and reshape to contain modifier and time
    % values.
    Conditions_temp = startpoints_matrix(i,:);
    Conditions_temp = reshape(Conditions_temp,2,[])';
    % Extract all unique modifier fractions
    phi_matrix_temp = unique((Conditions_temp(:, 1)')); 
    % Set up the time matrix as the difference for calculating the
    % retention times.
    t_matrix_temp = [Conditions_temp(1,2), diff(Conditions_temp(:,2))'];
    % Set up the starting conditions for the MultiStart
    startconditions_gridsearch_matrix(i,:) = [phi_matrix_temp, t_matrix_temp];
end

% Add additional random starting points to the matrix.
for i = size(startpoints_matrix, 1) + 1:2000
    % Create random points between 0 and 1
    phi_matrix_MultiStart_randomized = rand(1,length(unique(phi_matrix_temp)));
    % Sort the points to make sure the modifier fractions increases over
    % the run.
    phi_matrix_MultiStart_randomized_sorted = sort(phi_matrix_MultiStart_randomized);
    % Set all time values to half a minute.
    t_matrix_MultiStart_randomized = 0.5*ones(size(t_matrix));
    % Add them to the start conditions matrix
    startconditions_gridsearch_matrix(i,:) = [phi_matrix_MultiStart_randomized_sorted, t_matrix_MultiStart_randomized];
end
% Put the matrix into an object wrapper for the MultiStart.
tpoints = CustomStartPointSet(startconditions_gridsearch_matrix);

% Run the optimization depending if 2 or 5 gradients are used. 
if Data.ModOpt.Methods.NumGrad1D == 2
    % Create options for the fmincon function.
    options = optimoptions('fmincon','Display','iter','PlotFcns','optimplotfval','StepTolerance',1e-5);
    % Set up lower and upper bounds for the fmincon function.
    lower_bounds = [0.05,0.06,0.06,0.5,0.01,2,0.01,2];
    upper_bounds = [0.3,0.9,0.9,0.95,5,25,5,25];
    % Now set up equalities/nonequalities for the fmincon function.
    inequality_A = [
    1,-1,0,0,0,0,0,0;
    0,0,1,-1,0,0,0,0;
    0,0,0,0,1,1,1,1
    ];
    inequality_b = [0;0;Data.ModOpt.Methods.AnalysisTime];
    equality_A = [0,1,-1,0,0,0,0,0];
    equality_b = 0;
    % Pick an option on how to use the time conditions. 1 means don't take 
    % it into account, 2 adds a weight of 0.2 to it.   
    Data.Settings.Optimalization.Res_time = 1;
    % Start the search for the optimal conditions.
    [conditions_optimized,fval_gridsearch] = fmincon(@(x) ConditionsOpt_fmincon(x,Data),startconditions_gridsearch,...
        inequality_A,inequality_b,equality_A,equality_b,lower_bounds,upper_bounds,[],options);
    % Make sure the optimal results are saved within the data structure
    [~, Data] = ConditionsOpt_fmincon(conditions_optimized, Data);
    
elseif Data.ModOpt.Methods.NumGrad1D == 5
    % Set up lower and upper bounds for the fmincon function.
    lower_bounds = [0.05, 0.05, 0.05, 0.05, 0.05, 0.80, 0.01,0.5,0.01,0.5,0.01,0.5,0.01,0.5,0.01,0.5];
    upper_bounds = [0.3, 0.95 ,0.95, 0.95, 0.95, 0.95, 25, 25, 25, 25, 25, 25, 25, 25, 25, 25];
    % Now set up equalities/nonequalities
    inequality_A = [
    1,-1,0,0,0,0,0,0,0,0,0,0,0,0,0,0;
    0,1,-1,0,0,0,0,0,0,0,0,0,0,0,0,0;
    0,0,1,-1,0,0,0,0,0,0,0,0,0,0,0,0;
    0,0,0,1,-1,0,0,0,0,0,0,0,0,0,0,0;
    0,0,0,0,1,-1,0,0,0,0,0,0,0,0,0,0;
    0,0,0,0,0,0,1,1,1,1,1,1,1,1,1,1;
    ];
    inequality_b = [0;0;0;0;0;Data.ModOpt.Methods.AnalysisTime];
    
    % Create options for the fmincon function.
    options = optimoptions('fmincon','Display','off','PlotFcn','optimplotfval','StepTolerance',1e-7,'MaxFunctionEvaluations',5000,'UseParallel',false);
    
    % Pick an option on how to use the time conditions. 1 means don't take 
    % it into account, 2 adds a weight of 0.2 to it.   
    Data.Settings.Optimalization.Res_time = 1;
    % Set up optimization function.
    conditionsopt_fun = @(x) ConditionsOpt_fmincon(x,Data);
    % Create an optimization problem.
    problem = createOptimProblem('fmincon','objective',conditionsopt_fun,...
        'x0',startconditions_gridsearch,'Aineq',inequality_A,'bineq',inequality_b,'lb',lower_bounds,...
        'ub',upper_bounds,'options',options);
    % Set up the MultiStart
    multistart_opts = MultiStart('UseParallel',true);
    % Run the multistart
    [conditions_optimized,fval_gridsearch,~,~,solutions] = run(multistart_opts,problem,tpoints);
    close % Close optimization figure
    % Make sure correct conditions are present in the data structure.
    [~, Data] = ConditionsOpt_fmincon(conditions_optimized, Data);
    
    % Extact the best solutions from the MultiStart
    fvals_MultiStart = [solutions.Fval];
    fvals_MultiStart = fvals_MultiStart();
    figure2 = figure;
    hold on
    % Create a new matrix with 200 start points for the time optimization
    startpoints_timeOpt = zeros(200, Data.ModOpt.Methods.NumGrad1D * 3 + 1);
    for i = 1:200
        % Extract modifier fractions and time variables from the best 200 solutions
        phi_matrix = solutions(1,i).X(1:6);
        t_matrix = solutions(1,i).X(7:end);
        % Add these values to the new start point matrix
        startpoints_timeOpt(i,:) = [phi_matrix,t_matrix];
        % Create an array to accurately plot the used gradients
        phi_matrix_figure = [phi_matrix(1), phi_matrix(1), phi_matrix(2), phi_matrix(2), phi_matrix(3),...
            phi_matrix(3),phi_matrix(4),phi_matrix(4),phi_matrix(5),phi_matrix(5),phi_matrix(6)];
        t_matrix_figure = cumsum([0, t_matrix]);
        % Extract the score of the solution
        fval_vector = solutions(1,i).Fval .*ones(size(t_matrix_figure));
        % Plot the gradient program, color indicates its score.
        figure2(i) = plot3(fval_vector,t_matrix_figure,phi_matrix_figure,'color', ...
            [(solutions(1,i).Fval-min(fvals_MultiStart))/(max(fvals_MultiStart)- ...
            min(fvals_MultiStart)),solutions(1,i).Fval,0]);
    end
    % Change the way the time score is taken into account when optimizing. 
    % 1 means don't take it into account, 2 adds a weight of 0.2 to it.   
    Data.Settings.Optimalization.Res_time = 2;
    % Set up optimization problem and options
    conditionsopt_fun = @(x) ConditionsOpt_fmincon(x,Data);
    options = optimoptions('fmincon','Display','off','StepTolerance',1e-7,...
        'MaxFunctionEvaluations',5000);
    problem = createOptimProblem('fmincon','objective',conditionsopt_fun,...
        'x0',startpoints_timeOpt(1,:),'Aineq',inequality_A,'bineq',inequality_b,...
        'lb',lower_bounds,'ub',upper_bounds,'options',options);
    % Transform the new start point matrix to a StartPointSet
    tpoints = CustomStartPointSet(startpoints_timeOpt);
    multistart_opts = MultiStart('UseParallel', false);
    % Run the optimization.
    [conditions_optimized_time,~,~,~,solutions_time] = run(multistart_opts,problem,tpoints);
    % Make sure the data structure is up to date with the last optimal
    % conditions.
    [~, Data] = ConditionsOpt_fmincon(conditions_optimized_time,Data);
    % Extract optimization variables
    fvals_MultiStart = [solutions.Fval];
    fvals_MultiStart = fvals_MultiStart();
    figure
    hold on
    % Plot the best 50 gradient profiles.
    for i = 1:50
        phi_matrix = solutions_time(1,i).X(1:6);
        t_matrix = solutions_time(1,i).X(7:end);
        phi_matrix_figure = [phi_matrix(1), phi_matrix(1), phi_matrix(2), phi_matrix(2), phi_matrix(3),...
            phi_matrix(3),phi_matrix(4),phi_matrix(4),phi_matrix(5),phi_matrix(5),phi_matrix(6)];
        t_matrix_figure = cumsum([0, t_matrix]);
        fval_vector = solutions_time(1,i).Fval .*ones(size(t_matrix_figure));
        plot3(fval_vector,t_matrix_figure,phi_matrix_figure,'color', [(solutions_time(1,i).Fval-min(fvals_MultiStart))/(max(fvals_MultiStart)-min(fvals_MultiStart)),solutions_time(1,i).Fval,0]);
    end
else
    error('only 2 or 5-step gradients possible!!!')
end
% Calculate the score of resolutions and the normalized score for the optimal separation
ResolutionScore_Sum = (1-fval_gridsearch) * sum([Data.Databases.Analytes.Active]) * Data.Settings.Optimalization.OptimalRs;
ResolutionScore_norm = (1-fval_gridsearch);
