# Supplementary material for: Chemometric Strategies for Fully Automated Interpretive Method Development in Liquid Chromatography
Source: Anal Chem. 2022 Nov 1;94(46):16060–8. doi: 10.1021/acs.analchem.2c03160 (PMC9685588; doi:10.1021/acs.analchem.2c03160)
Supplement: Supplementary file 2 — ac2c03160_si_002.zip [file ac2c03160_si_002.zip › Bos-et-al-Algorithm/UV-VIS code/Matlab/CalcG.m]

%%% 
% Bos, Boelrijk, Molenaar, van 't Veer, Niezen, van Herwerden, Samanipour,
% Stoll, Forré, Ensing, Somsen, Pirok.
% 2022, Universiteit van Amsterdam & Vrije Universiteit van Amsterdam.
%%%
function G = CalcG(t_r, phi_r, k0, S, t_0, t_D, t, phi, B)
%Calculate the compression factor for multilinear gradients via the 
%equations derived by Hao et al. J. Chrom A. (2021) 1635, 461754 using the
%linear solvent strength model.
%
% Input:    t_r: Retention time of the compound.
%           phi_r: Modifier fraction at elution.
%           k0: Retention factor at zero modifier fraction.
%           S: Slope of the retention factor.
%           t_0: Column dead time.
%           t_D: System dwell volume.
%           t: Array of time values used in the gradient program.
%           phi: Array of modifier fractions used in the gradient.
%           B: Array of gradient slopes.
%
% Output:   G: Peak compression factor
%
% This function is part of a publication entitled Chemometric Strategies
% for Fully Automated Interpretive Method Development in Liquid Chromatography  
% by Bos, Boelrijk, Molenaar, van 't Veer, Niezen, van Herwerden, 
% Samanipour, Stoll, Forré, Ensing, Somsen & Pirok.
% 2022, Universiteit van Amsterdam & Vrije Universiteit van Amsterdam.

% Set up functions for k, take the modifier of that current gradient or
% isocratic part
k = @(i) k0 * exp(-S * phi(i));
% Or immediatly give your own phi
k_phi = @(ph) k0 * exp(-S * ph);
% Start the factor at 0 and enter the while loop. Add each isocratic and
% gradient part individually
Fac = 0;
i = 2;
while true
    if i == length(t) + 1
        Fac = Fac + ((t_r - t_0 - t_D - t(i - 1)) * (1 + k(i - 1)) .^ 2) / (k(i - 1) .^ 3);            
            break
    else
        if B(i - 1) == 0 % Isocratic    
            if t(i) > t_r - t_0 - t_D % B,N
                Fac = Fac + ((t_r - t_0 - t_D - t(i - 1)) * (1 + k(i)) .^ 2) / (k(i) .^ 3);            
                break
            else % Thus B,i 
                Fac = Fac + ((t(i) - t(i - 1)) * (1 + k(i)) .^ 2) / (k(i) .^ 3);
            end
        else % Gradient
            if t(i) > t_r - t_0 - t_D % B,N
                Fac = Fac + (1 / (B(i - 1) * S)) * ((1 / 3) * (1 / k_phi(phi_r) .^ 3 - 1 / k(i - 1) .^ 3) ...
                    + (1 / k_phi(phi_r) .^ 2 - 1 / k(i - 1) .^ 2) + (1 / k_phi(phi_r) - 1 / k(i - 1)));
                break
            else % B,i
                Fac = Fac + (1 / (B(i - 1) * S)) * ((1 / 3) * (1 / k(i) .^ 3 - 1 / k(i - 1)) ...
                    + (1 / k(i) .^ 2 - 1 / k(i - 1) .^ 2) + (1 / k(i) - 1 / k(i - 1)));            
            end
        end
    end
    i = i + 1;
end
% Add the isocratic dwell volume part, multiply by the final elution
% modifier compression factor and take the square root
G = sqrt((Fac + (t_D * (1 + k_phi(phi(1))) .^ 2) / k_phi(phi(1)) .^ 3) * ...
    (k_phi(phi_r) .^ 2 / (t_0 * (1 + k_phi(phi_r)) .^ 2)));
