# Supplementary material for: Chemometric Strategies for Fully Automated Interpretive Method Development in Liquid Chromatography
Source: Anal Chem. 2022 Nov 1;94(46):16060–8. doi: 10.1021/acs.analchem.2c03160 (PMC9685588; doi:10.1021/acs.analchem.2c03160)
Supplement: Supplementary file 2 — ac2c03160_si_002.zip [file ac2c03160_si_002.zip › Bos-et-al-Algorithm/UV-VIS code/Matlab/CalcResultsOpt.m]

%%% 
% Bos, Boelrijk, Molenaar, van 't Veer, Niezen, van Herwerden, Samanipour,
% Stoll, Forré, Ensing, Somsen, Pirok.
% 2022, Universiteit van Amsterdam & Vrije Universiteit van Amsterdam.
%%%
function Data = CalcResultsOpt(Data, Retention, i)
%Calculates the results of the current theoretical separation
%
% Input:    Data: Data structure of the AUTO-LC algorithm.
%           Retention: Structure containing all retention information for
%               each compound.
%           i: Current position within the Conditions structure.
%
% Output:   Data: Data structure of the AUTO-LC algorithm.
%           Failed: 
%
% This function is part of a publication entitled Chemometric Strategies
% for Fully Automated Interpretive Method Development in Liquid Chromatography  
% by Bos, Boelrijk, Molenaar, van 't Veer, Niezen, van Herwerden, 
% Samanipour, Stoll, Forré, Ensing, Somsen & Pirok.
% 2022, Universiteit van Amsterdam & Vrije Universiteit van Amsterdam.


% Extract the compounds that are being modelled.
PointersAnalytes = [Retention(1:length(Retention)).PointerAnalyte];

% Save information or pre-allocate within the results part of the 
% data structure
Data.ModOpt.Results(i).PointersAnalytes = PointersAnalytes;
Data.ModOpt.Results(i).Rt1D = zeros(1, length(PointersAnalytes));
Data.ModOpt.Results(i).Si1D = zeros(1, length(PointersAnalytes));
for j = 1:length(PointersAnalytes)
    Data.ModOpt.Results(i).Rt1D(j) = Retention(j).rt(1);    
    Data.ModOpt.Results(i).Si1D(j) = Retention(j).sigma(1);
end

% Extract the retention time of the last eluting peak. This is an idication
% of the analysis time.
Data.ModOpt.Results(i).LastEluted = max(Data.ModOpt.Results(i).Rt1D);

% Calculate resolution between compounds, either as the product of all
% resolutions, or as the sum of all resolutions.
switch Data.Settings.Optimalization.Overlap
    case 'Resolution'
        % Sort the retentions times
        [temp, idx] = sort(Data.ModOpt.Results(i).Rt1D);
        % Calculate Resolution with its right neighbor
        for j = 1:length(temp)-1                
                OwnWidth = 4 * Data.ModOpt.Results(i).Si1D(idx(j));
                RightWidth = 4 * Data.ModOpt.Results(i).Si1D(idx(j+1));
                Data.ModOpt.Results(i).Overlap(idx(j)) = (temp(j+1)-temp(j)) / ...
                    (0.5 * (OwnWidth + RightWidth));                
        end

        m = 1;
        % Calculate each resolution score
        for k = 1:length(Data.ModOpt.Results(i).Overlap)
            score = Data.ModOpt.Results(i).Overlap(k) / ...
                Data.Settings.Optimalization.OptimalRs;
            % If resolution is above the OptimalRs, then maximum score of
            % 1 is granted.
            if score > 1
                score = 1;
            end

            % Take the product of resolutions, the end result is one score 
            % between 0 and 1.
            m = m * score;
        end
        % Save the value
        Data.ModOpt.Results(i).OverlapScore = m;

    case 'ResolutionMod' % Takes the sum of resolutions
        % Sort the retentions times
        [temp, idx] = sort(Data.ModOpt.Results(i).Rt1D);
        % Calculate Resolution with its right neighbor
        for j = 1:length(temp)-1                
                OwnWidth = 4 * Data.ModOpt.Results(i).Si1D(idx(j));
                RightWidth = 4 * Data.ModOpt.Results(i).Si1D(idx(j+1));
                Data.ModOpt.Results(i).Overlap(idx(j)) = (temp(j+1)-temp(j)) / ...
                    (0.5 * (OwnWidth + RightWidth));                
        end            
        % Calculate each resolution score, if the resolution is higher than
        % the optimal resolution, replace by the optimal resolution
        for k = 1:length(Data.ModOpt.Results(i).Overlap)
            if Data.ModOpt.Results(i).Overlap(k) > Data.Settings.Optimalization.OptimalRs
                Data.ModOpt.Results(i).Overlap(k) = Data.Settings.Optimalization.OptimalRs;
            elseif isnan(Data.ModOpt.Results(i).Overlap(k))
                % If the resolution is not a number, provide a score of 0
                Data.ModOpt.Results(i).Overlap(k)=0;
            elseif Data.ModOpt.Results(i).Overlap(k) < 0 % Should not happen
                Data.ModOpt.Results(i).Overlap(k)=0;
            end 
        end
        % Check if the LastEluted peak elutes later than the method time
        if Data.ModOpt.Results.LastEluted >= (arrayfun(@(in) sum(in.Dim1.CData.GradTime, 'all'), Data.ModOpt.Conditions))
            % If the peak elutes too late, set the total resolution to 0
            Data.ModOpt.Results(i).OverlapScore = 0; 
        else
            % Set weights on the optimization, depending on the current
            % settings.
            if Data.Settings.Optimalization.Res_time == 1
                weights = [0, 1];
            elseif Data.Settings.Optimalization.Res_time == 2
                weights = [0.2, 1];
            end
            % Normalize the scores to the optimal resolution
            OverlapNorm = (sum(Data.ModOpt.Results(i).Overlap) / ...
                (length(Data.ModOpt.Results(i).Rt1D) - 1)...
                / Data.Settings.Optimalization.OptimalRs);
            % Normalize the time score to the maximum analysis time.
            % Substract that value from 1 (As a longer time should be a
            % lower score)
            MethodTimeNorm = 1 - ((arrayfun(@(in) sum(in.Dim1.CData.GradTime, 'all'), ...
                Data.ModOpt.Conditions)) / Data.ModOpt.Methods.AnalysisTime);
            % Combine both scores and normalize
            Data.ModOpt.Results(i).OverlapScore = (weights(1, 2) * OverlapNorm ...
                + weights(1, 1) * MethodTimeNorm) / sum(weights);
        end
end

end % Main function end
