# Supplementary material for: Chemometric Strategies for Fully Automated Interpretive Method Development in Liquid Chromatography
Source: Anal Chem. 2022 Nov 1;94(46):16060–8. doi: 10.1021/acs.analchem.2c03160 (PMC9685588; doi:10.1021/acs.analchem.2c03160)
Supplement: Supplementary file 2 — ac2c03160_si_002.zip [file ac2c03160_si_002.zip › Bos-et-al-Algorithm/UV-VIS code/Matlab/PredictRt.m]

%%% 
% Bos, Boelrijk, Molenaar, van 't Veer, Niezen, van Herwerden, Samanipour,
% Stoll, Forré, Ensing, Somsen, Pirok.
% 2022, Universiteit van Amsterdam & Vrije Universiteit van Amsterdam.
%%%
function [Data, Retention] = PredictRt(Data, Retention, locConditions)
%Processes current condition saved in Data
%
% Input:    Data: Data structure of the AUTO-LC algorithm.
%           Retention: Structure with retention information for all
%               conditions.
%           locConditions: Location of current conditions.
%
% Output:   Data: Data structure of the AUTO-LC algorithm.
%           Retention: Structure with retention information for all
%               conditions.
%
% This function is part of a publication entitled Chemometric Strategies
% for Fully Automated Interpretive Method Development in Liquid Chromatography  
% by Bos, Boelrijk, Molenaar, van 't Veer, Niezen, van Herwerden, 
% Samanipour, Stoll, Forré, Ensing, Somsen & Pirok.
% 2022, Universiteit van Amsterdam & Vrije Universiteit van Amsterdam.


% Loop through all compounds.
for i = 1:length(Retention) 
    % Find the location of the current compound.    
    locAnalyte = [Data.Databases.Analytes.LabelAnalyte] == Retention(i).PointerAnalyte;
    % Create temporary structure containing the conditions
    cdata_temp = Data.ModOpt.Conditions(locConditions).Dim1;
    % Get compound information.
    temp = Data.Databases.Analytes(locAnalyte).RtModSol(1);     
    % Extract column and system volumes
    dead_volume = Data.Databases.Columns.DeadVolume;
    dwell_volume = Data.Databases.Systems.DwellVolume1D;
    
    % Select the current retention mechanism
    switch cdata_temp.RtMechanism
        case 'Reversed Phase'
            % Obtaining lnk0 and S from Data.Solute
            rplc_lnk0 = LookUp(temp.Param, 'lnk0');
            rplc_s = LookUp(temp.Param, 'S');            
            
            % Obtaining parameters from Data.Conditions
            GradMod = cdata_temp.CData.GradMod;
            GradTime = cdata_temp.CData.GradTime;            
            linear_segments = cdata_temp.NumGradient;
            flow_rate = cdata_temp.Flowrate;
            % Calculating retention time and k_factor
            [Retention(i).rt(1), Retention(i).k_factor_elution(1), Retention(i).phi_elution(1)] = ...
                CalculateReversedPhase(linear_segments, GradMod, GradTime, ...
                [rplc_lnk0, rplc_s], ...
                dead_volume, dwell_volume, flow_rate);
            Retention(i).k_factor_p(1) = Retention(i).rt(1) / t_zero - 1;
        case 'Quadratic Mechanism'
            % Obtaining lnk0, S and Q from Data.Solute
            quadratic_lnk0 = LookUp(temp.Param, 'lnk0');
            quadratic_s = LookUp(temp.Param, 'S');
            quadratic_q = LookUp(temp.Param, 'Q');
            
            %Obtaining parameters from Data.Conditions
            GradMod = cdata_temp.CData.GradMod;
            GradTime = cdata_temp.CData.GradTime;            
            linear_segments = cdata_temp.NumGradient;
            flow_rate = cdata_temp.Flowrate;
            % Calculating retention time and k_factor
            [Retention(i).rt(1), Retention(i).k_factor_elution(1),Retention(i).phi_elution(1)] = ...
                CalculateQuadratic(linear_segments, GradMod, GradTime, ...
                [quadratic_lnk0, quadratic_s, quadratic_q], ...
                dead_volume, dwell_volume, flow_rate);
            Retention(i).k_factor_p(1) = Retention(i).rt(1) / t_zero - 1;
        otherwise
            error('Model not recognized')
    end

    % Calculate peak width using the PCM model.
    switch Data.Settings.Optimalization.PhModelName        
        case 'PCM' 
            t0 = dead_volume / flow_rate;
            % Extract k zero factor.
            k0 = exp(LookUp(Data.Databases.Analytes(locAnalyte).RtModSol(locCase1D).Param,'lnk0')); 
            % Check which model we use
            if strcmp(Data.ModOpt.Conditions(locConditions).Dim1.RtMechanism, 'Reversed Phase')
                % Extract retention parameters.
                S = LookUp(Data.Databases.Analytes(locAnalyte).RtModSol(locCase1D).Param, 'S');                
                % Extract the gradient program and transpose for easier indexing
                T_m = Data.ModOpt.Conditions(locConditions).Dim1.CData.GradTime';
                phi_m = Data.ModOpt.Conditions(locConditions).Dim1.CData.GradMod';
                % Transform the matrix to an array     
                T_a = nan(1, numel(T_m) - sum(T_m(:) == 0) + 1);
                T_a(1) = 0;
                phi_a = nan(1, numel(phi_m) - sum(T_m(:) == 0) + 1);
                phi_a(1) = phi_m(1);

                pos = 2;
                for ph = 1:numel(T_m)
                    if T_m(ph) ~= 0
                        T_a(pos) = T_a(pos - 1) + T_m(ph);
                        phi_a(pos) = phi_m(ph);
                        pos = pos + 1;
                    end
                end
                % Create the slope array
                B = nan(1, length(T_a) - 1);
                for ph = 1:length(B)
                   B(ph) = (phi_a(ph + 1) - phi_a(ph)) / (T_a(ph + 1) - T_a(ph)); 
                end
                t_D = Data.Databases.Systems(locSystemDim1).DwellVolume1D / Data.ModOpt.Methods.CDataMax.Flowrate1D;
                % Calculate the compression factor
                G = CalcG(Retention(i).rt(1), Retention(i).phi_elution(1), k0, ...
                    S, t0, t_D, T_a, phi_a, B);
                % Check if the value is real, else set it to a default of
                % 0.5
                if ~isreal(G)
                    G = 0.5;
                end
                % Get the plate number and retention factor at elution
                N = Data.Settings.Optimalization.PlateNumber1D;
                k_e = Retention(i).k_factor_elution(1);
                % Calculate the peaks standard deviation
                Retention(i).sigma(1) = G * t0 * (1 + k_e) / sqrt(N);

                % In case of wrong plate number, peaks can become too
                % small, adjust to a default of 0.075
                if Retention(i).sigma(1) < 0.075
                    Retention(i).sigma(1) = 0.075;
                end            
            elseif strcmp(Data.ModOpt.Conditions(locConditions).Dim1.RtMechanism, 'Quadratic Mechanism')
                % Extract retention parameters.
                S(1) = LookUp(Data.Databases.Analytes(locAnalyte).RtModSol(locCase1D).Param, 'S');
                S(2) = LookUp(Data.Databases.Analytes(locAnalyte).RtModSol(locCase1D).Param, 'Q');
                % Extract the gradient program and transpose for easier indexing
                T_m = Data.ModOpt.Conditions(locConditions).Dim1.CData.GradTime';
                phi_m = Data.ModOpt.Conditions(locConditions).Dim1.CData.GradMod';
                % Transform the matrix to an array     
                T_a = nan(1, numel(T_m) - sum(T_m(:) == 0) + 1);
                T_a(1) = 0;
                phi_a = nan(1, numel(phi_m) - sum(T_m(:) == 0) + 1);
                phi_a(1) = phi_m(1);

                pos = 2;
                for ph = 1:numel(T_m)
                    if T_m(ph) ~= 0
                        T_a(pos) = T_a(pos - 1) + T_m(ph);
                        phi_a(pos) = phi_m(ph);
                        pos = pos + 1;
                    end
                end
                % Create the slope array
                B = nan(1, length(T_a) - 1);
                for ph = 1:length(B)
                   B(ph) = (phi_a(ph + 1) - phi_a(ph)) / (T_a(ph + 1) - T_a(ph)); 
                end
                t_D = Data.Databases.Systems(locSystemDim1).DwellVolume1D / Data.ModOpt.Methods.CDataMax.Flowrate1D;
                G = CalcGQM(Retention(i).rt(1), Retention(i).phi_elution(1), k0, ...
                    S, t0, t_D, T_a, phi_a, B);
                % Get the plate number and retention factor at elution
                N = Data.Settings.Optimalization.PlateNumber1D;
                k_e = Retention(i).k_factor_elution(1);
                % Calculate the peaks standard deviation
                Retention(i).sigma(1) = G * t0 * (1 + k_e) / sqrt(N);
                
                % In case of wrong plate number, peaks can become too
                % small, adjust to a default of 0.075
                if Retention(i).sigma(1) < 0.075
                    Retention(i).sigma(1) = 0.075;
                end
            end
       otherwise
            error('Model not recognized')
    end
end

end % Main function end
