# Supplementary material for: Chemometric Strategies for Fully Automated Interpretive Method Development in Liquid Chromatography
Source: Anal Chem. 2022 Nov 1;94(46):16060–8. doi: 10.1021/acs.analchem.2c03160 (PMC9685588; doi:10.1021/acs.analchem.2c03160)
Supplement: Supplementary file 2 — ac2c03160_si_002.zip [file ac2c03160_si_002.zip › Bos-et-al-Algorithm/UV-VIS code/Matlab/RecursiveLoop1D.m]

%%% 
% Bos, Boelrijk, Molenaar, van 't Veer, Niezen, van Herwerden, Samanipour,
% Stoll, Forré, Ensing, Somsen, Pirok.
% 2022, Universiteit van Amsterdam & Vrije Universiteit van Amsterdam.
%%%
function [Conditions] = RecursiveLoop1D(Conditions, CDMin, CDMax, CDSteps, Position)
%Recursive self-replicating loop to generate experimental conditions.
%
% Input:    Conditions: Structure containing the current experimental
%               conditions.
%           CDMin: Array with minimum values.
%           CDMax: Array with maximum values.
%           CDSteps: Array with stepsize values.
%           Position: Current position in the self-replicating loop.
%
% This function is part of a publication entitled Chemometric Strategies
% for Fully Automated Interpretive Method Development in Liquid Chromatography  
% by Bos, Boelrijk, Molenaar, van 't Veer, Niezen, van Herwerden, 
% Samanipour, Stoll, Forré, Ensing, Somsen & Pirok.
% 2022, Universiteit van Amsterdam & Vrije Universiteit van Amsterdam.


% Get access to the global index
global idx
% Add unique conditions to the conditions structure
for Factor = CDMin(Position):CDSteps(Position):CDMax(Position)
    % Add current conditions
	Conditions(idx).Dim1.ArrayData(Position) = Factor;
    % Check if the current position needs to be updated
    if Position ~= length(CDSteps)
        % Change positions and enter a new iteration
        Position = Position + 1;
        Conditions = RecursiveLoop1D(Conditions, CDMin, CDMax, CDSteps, Position);
        % Adjust the position back.
        Position = Position - 1;
    else
        if idx ~= length(Conditions)
            % Replicate current conditions, the needed variables will be
            % replaced in the next iteration.
            Conditions(idx + 1) = Conditions(idx);
            idx = idx + 1;
        end
    end
end
