# Supplementary material for: Chemometric Strategies for Fully Automated Interpretive Method Development in Liquid Chromatography
Source: Anal Chem. 2022 Nov 1;94(46):16060–8. doi: 10.1021/acs.analchem.2c03160 (PMC9685588; doi:10.1021/acs.analchem.2c03160)
Supplement: Supplementary file 2 — ac2c03160_si_002.zip [file ac2c03160_si_002.zip › Bos-et-al-Algorithm/UV-VIS code/Julia/README.md]

# UVvisToolBox

## Installation

Given that **UVvisToolBox.jl** is not a registered julia package, for installation the *url* to the repository and the julia package manager are necessary.

```julia
using Pkg
Pkg.add(PackageSpec(url="https://bitbucket.org/Denice_van_Herwerden/uvvistoolbox/src/master/"))


```
