# Supplementary material for: Chemometric Strategies for Fully Automated Interpretive Method Development in Liquid Chromatography
Source: Anal Chem. 2022 Nov 1;94(46):16060–8. doi: 10.1021/acs.analchem.2c03160 (PMC9685588; doi:10.1021/acs.analchem.2c03160)
Supplement: Supplementary file 2 — ac2c03160_si_002.zip [file ac2c03160_si_002.zip › Bos-et-al-Algorithm/UV-VIS code/Julia/Project.toml]

name = "UVvisToolBox"
uuid = "7e2728bb-cc81-4022-adf8-7cfbe2dce349"
authors = ["Denice van Herwerden <d.v.herwerden@gmail.com> and contributors"]
version = "0.1.0"

[deps]
CSV = "336ed68f-0bac-5ca0-87d4-7b16caf5d00b"
DataFrames = "a93c6f00-e57d-5684-b7b6-d8193f3e46c0"
DelimitedFiles = "8bb1440f-4735-579b-a4ab-409b98df4dab"
LinearAlgebra = "37e2e46d-f89d-539d-b4ee-838fcccc9c8e"
Plots = "91a5bcdd-55d7-5caf-9e0b-520d859cae80"
SparseArrays = "2f01184e-e22b-5df5-ae63-d93ebab69eaf"
Statistics = "10745b16-79ce-11e8-11f9-7d13ad32a3b2"
StringEncodings = "69024149-9ee7-55f6-a4c4-859efe599b68"
Findpeaks = "d9b5fb6a-56ed-4fb5-a628-2e4d0535521b"

[compat]
julia = "1"

[extras]
Test = "8dfed614-e22c-5e08-85e1-65c5234f0b40"

[targets]
test = ["Test"]
