# Supplementary material for: Chemometric Strategies for Fully Automated Interpretive Method Development in Liquid Chromatography
Source: Anal Chem. 2022 Nov 1;94(46):16060–8. doi: 10.1021/acs.analchem.2c03160 (PMC9685588; doi:10.1021/acs.analchem.2c03160)
Supplement: Supplementary file 2 — ac2c03160_si_002.zip [file ac2c03160_si_002.zip › Bos-et-al-Algorithm/LC-MS code/C++/Bridge-AutoLC-RM-fivestep.cpp]

// Bos, Boelrijk, Molenaar, van 't Veer, Niezen, van Herwerden, Samanipour,
// Stoll, Forré, Ensing, Somsen, Pirok.
// 2022, Universiteit van Amsterdam & Vrije Universiteit van Amsterdam.
// Based on Agilent AUTOMATION documentation

//C++ code to interface with Agilent LC

#include <iostream>
#include <list>
#include <fstream>
#include <vector>
#include <sstream>
#include <string>
#include <algorithm> // for std::copy

#import "C:\Program Files (x86)\Agilent Technologies\ChemStation\CORE\AgtExternalIfcBroker.exe" rename("GetObject","_GetObject") no_namespace named_guids raw_interfaces_only

#define CHECK(hresult, ErrOut, retCode) if (FAILED(hresult)){std::cout << ErrOut; return retCode;}

int Connect(int PCSNum, bool online, IPublishedChemStation** pChemStation)
{
    *pChemStation = NULL;

    // get the external interface broker
    IPublishedChemStationsPtr pPublishedChemStations;
    CHECK(pPublishedChemStations.CreateInstance(__uuidof(ChemStationBroker), NULL), "Fatal: Could not instantiate broker.\n", 43);

    std::cout << "Got the external interface broker.\n";
    long count;
    CHECK(pPublishedChemStations->get_Count(&count), "Fatal: Automation Collection did not return count.\n", 44);
    std::cout << "Found " << count << " running ChemStation instance(s).\n";

    //looking for requested ChemStation instance
    VARIANT idx;
    idx.vt = VT_I4;
    for (idx.intVal = 1; idx.intVal <= count; idx.intVal++)
    {
        IDispatchPtr Item;
        CHECK((pPublishedChemStations->Item(idx, &Item)), "Fatal: Automation Collection did not return item for valid index.\n", 45);

        IChemStationConnectorPtr csc;
        CHECK(Item.QueryInterface(__uuidof(IChemStationConnector), &csc), "Fatal: Automation Collection item did not support expected interface.\n", 46);

        long i;
        CHECK(csc->get_PCSNum(&i), "Fatal: Chemstation Connector did not expose PCS number.\n", 47);

        VARIANT_BOOL o;
        CHECK(csc->get_Online(&o), "Fatal: Chemstation Connector did not expose online flag.\n", 48);

        if ((i == PCSNum) && (online == (o == VARIANT_TRUE)))
        {
            std::cout << "Found requested ChemStation instance, authenticating\n";
            // Authenticate
            CHECK(csc->Connect2(_bstr_t(""), _bstr_t(""), _bstr_t(""), pChemStation), "Failed to connect.\n", 49);
            std::cout << "Connected to requested ChemStation instance.\n";

            return 0;
        }
    }
    std::cout << "Did not find requested ChemStation instance.\n";
    return 50;
}

int main(int argc, char** argv)
{

    // Read txt and make VECTOR

    std::ifstream is("C:\\Pirok\\AutoLC\\Experiments\\Parameters1D.txt");


    std::istream_iterator<double> start(is), end;
    std::vector<double> numbers(start, end);
    std::cout << "Read " << numbers.size() << " numbers" << std::endl;


// Make connection
    if (FAILED(CoInitializeEx(NULL, COINIT_APARTMENTTHREADED)))
    {
        std::cout << "Fatal: Could not initialize COM.\n";
        return 42;
    }

    int PCSNum = 1;
    bool online = true;
    if (argc > 1)
        sscanf_s(argv[1], "%d", &PCSNum);

    if (argc > 2)
    {
        int i;
        sscanf_s(argv[2], "%d", &i);
        online = (i != 0);
    }
    std::cout << "Trying to connect to ChemStation " << PCSNum << ((online) ? " online\n" : " offline\n");

    // excecute commands
    IPublishedChemStationPtr CS;
    int retCode = Connect(PCSNum, online, &CS);
    if (retCode == 0)
    {
        IChemStationCPPtr CP;
        CHECK(CS->get_CP(&CP), "Failed to retrieve access to command processor.\n", 51);
        std::cout << "Got access to command processor.\n";

        //load macros
             CHECK(CP->RequestWait(_bstr_t("CP"), _bstr_t("macro \"WhosTurn_RM.mac\"")), "Failed to load hook macro.\n", 52);
         std::cout << "Loaded macros.\n";
     
        CHECK(CP->RequestWait(_bstr_t("CP"), _bstr_t("SetHook \"PostSeq\", \"WhosTurn_RM\"")), "Failed to load export waiter hook.\n", 52);

        CHECK(CP->RequestWait(_bstr_t("CP"), _bstr_t("AUTOMETHOD = 1")), "Failed to load hook.\n", 52);
        
		
        std::cout << "Loaded hooks.\n";
      
        CHECK(CP->RequestWait(_bstr_t("CP"), _bstr_t("LoadSequence \"C:\\ChemStation\\1\\Sequence\\\", \"RM-Seq.S\"")), "Failed load Opt sequence.\n", 57);
        std::cout << "Loaded sequence.\n";
        CHECK(CP->RequestWait(_bstr_t("CP"), _bstr_t("LoadMethod \"C:\\ChemStation\\1\\Methods\\\", \"Auto-LC-RM-5STEP.M\"")), "Failed load method.\n", 57);
        std::cout << "Loaded method.\n";

        // set variables
       
        CHECK(CP->RequestWait(_bstr_t("CP"), _bstr_t(("SetObjHdrVal RCPMP2Method[1],\"Flow\"," + std::to_string(numbers[0])).c_str())), "Failed to load flow.\n", 53); //set flow manually
        std::cout << "Set flow rate.\n";
        CHECK(CP->RequestWait(_bstr_t("CP"), _bstr_t(("SetObjHdrVal RCPMP2Method[1],\"PumpChannel2_CompositionPercentage\"," + std::to_string(numbers[1])).c_str())), "Failed to load phi init.\n", 54);
        std::cout << "Set phi init.\n";

        CHECK(CP->RequestWait(_bstr_t("CP"), _bstr_t(("SetTabVal  RCPMP2Method[1],\"TimeTable\", 1, \"SolventCompositionPumpChannel2_Percentage\"," + std::to_string(numbers[1])).c_str())), "Failed to load phi init2.\n", 55);
        CHECK(CP->RequestWait(_bstr_t("CP"), _bstr_t(("SetTabVal  RCPMP2Method[1],\"TimeTable\", 1, \"Time\"," + std::to_string(numbers[2])).c_str())), "Failed to load t1.\n", 56);

        CHECK(CP->RequestWait(_bstr_t("CP"), _bstr_t(("SetTabVal  RCPMP2Method[1],\"TimeTable\", 2, \"SolventCompositionPumpChannel2_Percentage\"," + std::to_string(numbers[3])).c_str())), "Failed to load phi 2.\n", 57);
        CHECK(CP->RequestWait(_bstr_t("CP"), _bstr_t(("SetTabVal  RCPMP2Method[1],\"TimeTable\", 2, \"Time\"," + std::to_string(numbers[4])).c_str())), "Failed to load t2.\n", 58);

        CHECK(CP->RequestWait(_bstr_t("CP"), _bstr_t(("SetTabVal  RCPMP2Method[1],\"TimeTable\", 3, \"SolventCompositionPumpChannel2_Percentage\"," + std::to_string(numbers[5])).c_str())), "Failed to load phi 3.\n", 59);
        CHECK(CP->RequestWait(_bstr_t("CP"), _bstr_t(("SetTabVal  RCPMP2Method[1],\"TimeTable\", 3, \"Time\"," + std::to_string(numbers[6])).c_str())), "Failed to load t3.\n", 60);

        CHECK(CP->RequestWait(_bstr_t("CP"), _bstr_t(("SetTabVal  RCPMP2Method[1],\"TimeTable\", 4, \"SolventCompositionPumpChannel2_Percentage\"," + std::to_string(numbers[7])).c_str())), "Failed to load phi 4.\n", 61);
        CHECK(CP->RequestWait(_bstr_t("CP"), _bstr_t(("SetTabVal  RCPMP2Method[1],\"TimeTable\", 4, \"Time\"," + std::to_string(numbers[8])).c_str())), "Failed to load t4.\n", 62);

        CHECK(CP->RequestWait(_bstr_t("CP"), _bstr_t(("SetTabVal  RCPMP2Method[1],\"TimeTable\", 5, \"SolventCompositionPumpChannel2_Percentage\"," + std::to_string(numbers[9])).c_str())), "Failed to load phi 5.\n", 63);
        CHECK(CP->RequestWait(_bstr_t("CP"), _bstr_t(("SetTabVal  RCPMP2Method[1],\"TimeTable\", 5, \"Time\"," + std::to_string(numbers[10])).c_str())), "Failed to load t4.\n", 64);

        CHECK(CP->RequestWait(_bstr_t("CP"), _bstr_t(("SetTabVal  RCPMP2Method[1],\"TimeTable\", 6, \"SolventCompositionPumpChannel2_Percentage\"," + std::to_string(numbers[11])).c_str())), "Failed to load phi 6.\n", 65);
        CHECK(CP->RequestWait(_bstr_t("CP"), _bstr_t(("SetTabVal  RCPMP2Method[1],\"TimeTable\", 6, \"Time\"," + std::to_string(numbers[12])).c_str())), "Failed to load t4.\n", 66);

        CHECK(CP->RequestWait(_bstr_t("CP"), _bstr_t(("SetTabVal  RCPMP2Method[1],\"TimeTable\", 7, \"SolventCompositionPumpChannel2_Percentage\"," + std::to_string(numbers[13])).c_str())), "Failed to load phi 7.\n", 67);
        CHECK(CP->RequestWait(_bstr_t("CP"), _bstr_t(("SetTabVal  RCPMP2Method[1],\"TimeTable\", 7, \"Time\"," + std::to_string(numbers[14])).c_str())), "Failed to load t4.\n", 68);

        CHECK(CP->RequestWait(_bstr_t("CP"), _bstr_t(("SetTabVal  RCPMP2Method[1],\"TimeTable\", 8, \"SolventCompositionPumpChannel2_Percentage\"," + std::to_string(numbers[15])).c_str())), "Failed to load phi 8.\n", 69);
        CHECK(CP->RequestWait(_bstr_t("CP"), _bstr_t(("SetTabVal  RCPMP2Method[1],\"TimeTable\", 8, \"Time\"," + std::to_string(numbers[16])).c_str())), "Failed to load t4.\n", 70);

        CHECK(CP->RequestWait(_bstr_t("CP"), _bstr_t(("SetTabVal  RCPMP2Method[1],\"TimeTable\", 9, \"SolventCompositionPumpChannel2_Percentage\"," + std::to_string(numbers[17])).c_str())), "Failed to load phi 8.\n", 71);
        CHECK(CP->RequestWait(_bstr_t("CP"), _bstr_t(("SetTabVal  RCPMP2Method[1],\"TimeTable\", 9, \"Time\"," + std::to_string(numbers[18])).c_str())), "Failed to load t4.\n", 72);

        CHECK(CP->RequestWait(_bstr_t("CP"), _bstr_t(("SetTabVal  RCPMP2Method[1],\"TimeTable\", 10, \"SolventCompositionPumpChannel2_Percentage\"," + std::to_string(numbers[19])).c_str())), "Failed to load phi 8.\n", 73);
        CHECK(CP->RequestWait(_bstr_t("CP"), _bstr_t(("SetTabVal  RCPMP2Method[1],\"TimeTable\", 10, \"Time\"," + std::to_string(numbers[20])).c_str())), "Failed to load t4.\n", 74);

        CHECK(CP->RequestWait(_bstr_t("CP"), _bstr_t(("SetTabVal  RCPMP2Method[1],\"TimeTable\", 11, \"SolventCompositionPumpChannel2_Percentage\"," + std::to_string(100)).c_str())), "Failed to load phi recalibration 2.\n", 75);
        CHECK(CP->RequestWait(_bstr_t("CP"), _bstr_t(("SetTabVal  RCPMP2Method[1],\"TimeTable\", 11, \"Time\"," + std::to_string(numbers[20] + 0.1)).c_str())), "Failed to load recalibration time.\n", 76);
        std::cout << "Programmed the gradient time table.\n";


        // Set the stop time of the experiment to the last gradient time + 2 extra minutes
        CHECK(CP->RequestWait(_bstr_t("CP"), _bstr_t(("SetObjHdrVal RCPMP2Method[1],\"StopTime_Time\"," + std::to_string(numbers[20] + 2.1)).c_str())), "Failed to set stop time.\n", 77);
        std::cout << "Programmed the stop time.\n";
        // upload and start method
        CHECK(CP->RequestWait(_bstr_t("CP"), _bstr_t("DownloadRCMethod PMP2")), "Failed download to LC.\n", 78);
        std::cout << "Downloaded the method to the LC.\n";
        CHECK(CP->RequestWait(_bstr_t("CP"), _bstr_t("SaveMethod \"C:\\ChemStation\\1\\Methods\\\", \"Auto-LC-RM-5STEP.M\", \" \" ")), "Failed save method.\n", 79);
        std::cout << "Saved the method.\n";
        // Uncomment if you actually want to start the sequence. 
        CHECK(CP->RequestWait(_bstr_t("CP"), _bstr_t("StartSequence")), "Failed start measurement.\n", 80);
        std::cout << "Started the sequence.\n";
        //CHECK(CP->RequestWait(_bstr_t("CP"), _bstr_t("StartMethod")), "Failed to start.\n", 81);

        std::cout << "Success: Executed CP command string.\n";

    }

    return retCode;
}
