# Supplementary material for: Chemometric Strategies for Fully Automated Interpretive Method Development in Liquid Chromatography
Source: Anal Chem. 2022 Nov 1;94(46):16060–8. doi: 10.1021/acs.analchem.2c03160 (PMC9685588; doi:10.1021/acs.analchem.2c03160)
Supplement: Supplementary file 2 — ac2c03160_si_002.zip [file ac2c03160_si_002.zip › Bos-et-al-Algorithm/LC-MS code/Python/AutoLC-RM-Loop-MS.py]

"""
Bos, Boelrijk, Molenaar, van 't Veer, Niezen, van Herwerden, Samanipour,
Stoll, Forré, Ensing, Somsen, Pirok.
2022, Universiteit van Amsterdam & Vrije Universiteit van Amsterdam.

Base algorithm for Automated Interpretive Method Development in Liquid Chromatography.
This algorithm calls all components of the optimization loop. First scanning gradients are measured, whereafter the
peak-detection and peak-tracking algorithm codes are called. Next Matlab code is called allowing for Retention Modeling
 and Gradient Profile Optimization. The optimized gradient profile is then sent to the
LC and a measurement is started. This is repeated for the number of iterations specified by the user.


The following input parameters can be adjusted in the code depending on use case. Furthermore, the MATLAB code contains
      additional parameters that can be adjusted.

Input:    work_dir: Folder where the sequence files are copied to after completion
          channel: Slack Channel that can be set up using the Slack API
          Number_Gradients: Number of gradient steps (1 'step' is 1 Isocratic part + 1 Gradient part).
              With the currently supplied code, only 5 works.
          iterations: Total number of measurements you want to do + 1.
          iteration: Current iteration. When starting the loop, this should equal zero.
          filename: Name of the datafile that is used for data-analysis. Can be changed, but should be iteration-dependent.
          path_data: Path to where the 'filename' should point to. This is the path to all your data
          path_whosturn: Path that points to where the WhosTurn.txt is saved to.
          

Output:   None

This function is part of a publication entitled Chemometric Strategies
for Fully Automated Interpretive Method Development in Liquid Chromatography  
by Bos, Boelrijk, Molenaar, van 't Veer, Niezen, van Herwerden, 
Samanipour, Stoll, Forré, Ensing, Somsen & Pirok.
2022, Universiteit van Amsterdam & Vrije Universiteit van Amsterdam.
"""

# Import necessary packages
import os
import numpy as np
import time
import pandas as pd
import matlab.engine   # MATLAB engine is used for retention Modelling
import shutil

from slack_utils import send_message_to_slack, send_file_to_slack

# set working directory
print(os.getcwd())
os.chdir('C:\Pirok\AutoLC\Experiments')

# set Slack channel
channel = 'autolc-us-measurements'

Number_Gradients = 5  #'1' for regular linear gradients and '2' for 2step gradients etc.
iterations = 13     # Amount of Measurements you want to do + 1
iteration = 0 #Should be at 0 for real runs.
show_iteration = iteration + 1

path_code = 'C:\\Pirok\\AutoLC\\'
path_whosturn = 'N:\\pirok\\AutoLC\\Experiments\\'  # This is the real path where whosturn is
path_iteration = 'N:\\pirok\\AutoLC\\Experiments\\'  # This is the real path where iteration is
path_whosturn_matlab = 'C:\\Pirok\\AutoLC\\Experiments\\'  # Necessary for matlab
path_data = "C:\\Pirok\\AutoLC\\Experiments\\past_runs\\"

send_message_to_slack('Starting AutoLC-RM MS experiment.', channel)

# load scanning experiments and check length
send_message_to_slack('Loading scanning experiments.', channel)
initial_parameters = np.loadtxt('initial_parameters.txt')
initial_iterations = len(initial_parameters)
send_message_to_slack('Load successful.', channel)

turn = np.array(['RM'])
np.savetxt(path_whosturn + 'WhosTurn.txt', turn, fmt="%s", encoding='utf-16')

# Start the Matlab engine and create the Data structure that will be used throughout the run
send_message_to_slack('Starting the MATLAB engine.', channel)
eng = matlab.engine.start_matlab()

eng.cd('C:\Pirok\AutoLC',nargout=0)
eng.mkdir(eng.strcat(path_data,'figures\\TIC\\'))   # Create folder for TICs

# Creating Data memory core.
if iteration == 0:
    send_message_to_slack('Creating Data memory core.', channel)
    eng.CreateData_init(nargout=0)

send_message_to_slack('Initializing turn sequence.', channel)
try:  # Code block is inside a 'try' and 'except' to circumvent errors and to automatically go into the standby method
    while iteration < iterations:  # Perform measurements as long the number is lower than the predefined total
        whosturn = np.loadtxt(path_whosturn + 'WhosTurn.txt', dtype=str, encoding='utf-16')
        print('Iteration is:', iteration, 'turn is', whosturn)
        # Check whosturn it is
        if whosturn == 'LC':
            print('LC machine is running, current iteration:', iteration)
            time.sleep(30)
        elif whosturn == 'MS':
            print('MS doing the data gathering and file transfer.')
            time.sleep(30)
        elif whosturn == 'Idle':
            print('System is idle.')
            time.sleep(60)
        elif whosturn == 'busy':
            print('Measurement running.')
            time.sleep(30)
        elif whosturn =='finished':
            print('We are finished.')
            break
        elif whosturn == 'RM': # difficult to match C++ strings and python strings
            # Check if we are still in scanning experiments
            print('Turn is RM.')
            # Check if very first run
            if iteration == 0:
                # write first parameters to file
                print('Loading first scan experiment.')
                send_message_to_slack('Performing scan experiment ' + str(show_iteration) + ' of ' + str(initial_iterations) +'. Starting LC-MS.', channel)
                np.savetxt('Parameters1D.txt', initial_parameters[0])
                if Number_Gradients == 1:
                    os.system('C:\Pirok\AutoLC\Bridge-AutoLC-RM\Bridge-AutoLC-RM.exe')

                elif Number_Gradients == 5:
                    os.system('C:\Pirok\AutoLC\Bridge-AutoLC-RM-fivestep\Bridge-AutoLC-RM-fivestep.exe')

                # Set turn to LC
                turn = np.array(['LC'])
                np.savetxt(path_whosturn + 'WhosTurn.txt', turn, fmt="%s", encoding='utf-16')
                iteration += 1
                show_iteration += 1
                print_iteration = np.array([iteration])
                np.savetxt(path_iteration + 'Iteration.txt', print_iteration, fmt="%s", encoding='utf-16')
                par = pd.read_csv('Parameters1D.txt', header=None)
                par.T.to_csv('past_runs/pars.txt', mode='a', header=None, index=False)
            else:

                if iteration < initial_iterations:
                    print('Load next scan experiment.')
                    send_message_to_slack('Performing scan experiment ' + str(show_iteration) + ' of ' + str(initial_iterations) +'. Starting LC-MS.', channel)

                    np.savetxt('Parameters1D.txt', initial_parameters[iteration])

                    iteration += 1
                    show_iteration += 1
                    print_iteration = np.array([iteration])
                    np.savetxt(path_iteration + 'Iteration.txt', print_iteration, fmt="%s", encoding='utf-16')
                    turn = np.array(['LC'])
                    np.savetxt(path_whosturn + 'WhosTurn.txt', turn, fmt="%s", encoding='utf-16')
                    if Number_Gradients == 1:
                        os.system('C:\Pirok\AutoLC\Bridge-AutoLC-RM\Bridge-AutoLC-RM.exe')
                    elif Number_Gradients == 5:
                        os.system(
                            'C:\Pirok\AutoLC\Bridge-AutoLC-RM-fivestep\Bridge-AutoLC-RM-fivestep.exe')

                    if iteration - 1 == 1:
                        print(str(iteration - 1))
                        print(str(initial_iterations - 1))

                        send_message_to_slack('Converting data to mz5.', channel)
                        print('Converting data to mz5.')
                        eng.ConvertMS(iteration - 1, nargout=0)
                        print('Conversion successful.')

                        filename_to_pair = 'C:\Pirok\AutoLC\Experiments\past_runs\MSRawDatafile-01.mz5'
                        eng.PairPeaksAutoLC(path_data, filename_to_pair, 1, 1, nargout=0)
                        if iteration - 1 < 10:
                            send_file_to_slack(
                                'past_runs/figures/TIC/TIC of measurement0' + str(iteration - 1) + '.png',
                                channel)
                        else:
                            send_file_to_slack('past_runs/figures/TIC/TIC of measurement' + str(iteration - 1) + '.png',
                                               channel)
                        par = pd.read_csv('Parameters1D.txt', header=None)
                        par.T.to_csv('past_runs/pars.txt', mode='a', header=None, index=False)

                    elif iteration - 1 == initial_iterations - 1:
                        print(str(iteration - 1))
                        print(str(initial_iterations - 1))

                        send_message_to_slack('Converting data to mz5.', channel)
                        print('Converting data to mz5.')
                        eng.ConvertMS(iteration - 1, nargout=0)
                        print('Conversion successful.')

                        par = pd.read_csv('Parameters1D.txt', header=None)
                        par.T.to_csv('past_runs/pars.txt', mode='a', header=None, index=False)

                        filename_to_pair = 'C:\Pirok\AutoLC\Experiments\past_runs\MSRawDatafile-01.mz5'
                        send_message_to_slack('Initializing MS Peak Tracking.', channel)

                        eng.PairPeaksAutoLC(path_data, filename_to_pair, iteration - 1, nargout=0)
                        RM_params = eng.Calculator_RepeatScanning(path_data, path_whosturn_matlab, iteration - 1,
                            Number_Gradients, nargout=0)


                        send_message_to_slack('Just finished Retention Modelling after ' + str(
                             iteration - 1), channel)
                        #send_file_to_slack('past_runs/figures/MatlabStuff with ' + str(
                        #     iteration - 1) + ' samples/fminsearch gradientprofiles of Iteration' + str(iteration - 1) + '.png',
                        #           channel)
                            # send the files to show the next parameters
                        #par = pd.read_csv('Parameters1D.txt', header=None)
                        if iteration - 1 < 10:
                            send_file_to_slack(
                                'past_runs/figures/TIC/TIC of measurement0' + str(iteration - 1) + '.png',
                                channel)
                            send_file_to_slack(
                                'past_runs/figures/grad/grad measurement0' + str(iteration - 1) + '.png',
                                channel)
                        else:
                            send_file_to_slack('past_runs/figures/TIC/TIC of measurement' + str(iteration - 1) + '.png',
                                               channel)
                            send_file_to_slack('past_runs/figures/grad/grad measurement' + str(iteration - 1) + '.png',
                                               channel)
                else:
                    # We expect that matlab has adjusted parameters.txt file
                    print('Performing next experiment.')
                    send_message_to_slack('Performing next experiment. Iteration: ' + str(show_iteration), channel)
                    iteration += 1
                    show_iteration += 1
                    print_iteration = np.array([iteration])
                    np.savetxt(path_iteration + 'Iteration.txt', print_iteration, fmt="%s", encoding='utf-16')
                    turn = np.array(['LC'])
                    np.savetxt(path_whosturn + 'WhosTurn.txt', turn, fmt="%s", encoding='utf-16')
                    if Number_Gradients == 1:
                        os.system('C:\Pirok\AutoLC\Bridge-AutoLC-RM\Bridge-AutoLC-RM.exe')
                    elif Number_Gradients == 5:
                        os.system(
                            'C:\Pirok\AutoLC\Bridge-AutoLC-RM-fivestep\Bridge-AutoLC-RM-fivestep.exe')

            if iteration - 1 >= initial_iterations:

                print(str(iteration - 1))
                print(str(initial_iterations - 1))

                print('Storing previous runs.')
                # appending previous parameters
                par = pd.read_csv('Parameters1D.txt', header=None)
                par.T.to_csv('past_runs/pars.txt', mode='a', header=None, index=False)

                ##########      File copying      ############
                ##### Data convert to mz5 #######
                send_message_to_slack('Converting data to mz5.', channel)
                print('Converting data to mz5.')
                eng.ConvertMS(iteration - 1, nargout=0)
                print('Conversion successful.')


                if iteration - 1 >= initial_iterations:
                    send_message_to_slack('Initializing MS Peak Tracking.', channel)

                    if iteration >= 10:
                        filename_to_pair = 'C:\Pirok\AutoLC\Experiments\past_runs\MSRawDatafile-09.mz5'
                    elif iteration >= 5:
                        filename_to_pair = 'C:\Pirok\AutoLC\Experiments\past_runs\MSRawDatafile-04.mz5'
                    else:
                        filename_to_pair = 'C:\Pirok\AutoLC\Experiments\past_runs\MSRawDatafile-01.mz5'


                    print(str(iteration - 1))

                    if iteration == 10:     
                        shutil.move("C:\\Pirok\\AutoLC\\Experiments\\past_runs\\matched_retentionTime.csv",
                                    "C:\\Pirok\\AutoLC\\Experiments\\past_runs\\matched_retentionTime10.csv")
                        shutil.move("C:\\Pirok\\AutoLC\\Experiments\\past_runs\\matched_Width.csv",
                                    "C:\\Pirok\\AutoLC\\Experiments\\past_runs\\matched_Width10.csv")
                        eng.PairPeaksAutoLC(path_data, filename_to_pair, 1, iteration - 1, nargout=0)
                    elif iteration == 5:
                        shutil.move("C:\\Pirok\\AutoLC\\Experiments\\past_runs\\matched_retentionTime.csv",
                                    "C:\\Pirok\\AutoLC\\Experiments\\past_runs\\matched_retentionTime5.csv")
                        shutil.move("C:\\Pirok\\AutoLC\\Experiments\\past_runs\\matched_Width.csv",
                                    "C:\\Pirok\\AutoLC\\Experiments\\past_runs\\matched_Width5.csv")
                        eng.PairPeaksAutoLC(path_data, filename_to_pair, 1, iteration - 1, nargout=0)
                    else:
                        eng.PairPeaksAutoLC(path_data, filename_to_pair, iteration - 1, nargout=0)

                    send_message_to_slack('MS Peak Tracking successful.', channel)

                    # Retention Modelling - Only call if scanning gradients are done, otherwise there is nothing to fit retention params on
                    RM_params = eng.Calculator_RepeatScanning(path_data, path_whosturn_matlab, iteration - 1,
                        Number_Gradients, nargout=0)
                    send_message_to_slack('Just finished Retention Modelling after ' + str(
                        iteration - 1) + ' measurements. Gradients of LocMinSearch/GA are shown here: ', channel)
                   
				   
                    # send the files to show the next parameters
                    par = pd.read_csv('Parameters1D.txt', header=None)

                    if iteration - 1 < 10:
                        send_file_to_slack('past_runs/figures/TIC/TIC of measurement0' + str(iteration - 1) + '.png',
                                           channel)
                        send_file_to_slack(
                            'past_runs/figures/grad/grad measurement0' + str(iteration - 1) + '.png',
                            channel)
                    else:
                        send_file_to_slack('past_runs/figures/TIC/TIC of measurement' + str(iteration - 1) + '.png',
                                           channel)
                        send_file_to_slack('past_runs/figures/grad/grad measurement' + str(iteration - 1) + '.png',
                                           channel)

            # Now we want to send the Chromatogram to Slack. This should have been saved from the code above
            # send_file_to_slack('past_runs/figures/corrected' + '_sliced' + str(iteration) + '/TIC.png', channel)
except Exception as exception:  # If the main code returns an error we get to the except
    print(exception)
    iteration = 0
    print_iteration = np.array([iteration])
    np.savetxt(path_iteration + 'Iteration.txt', print_iteration, fmt="%s", encoding='utf-16')
    turn = np.array(['Idle'])
    np.savetxt(path_whosturn + 'WhosTurn.txt', turn, fmt="%s", encoding='utf-16')
    send_message_to_slack('Error so going into standby method! Errormessage: ' + str(exception), channel)
    os.system('C:\Pirok\AutoLC\Bridge-AutoLC-RM-standby\Bridge-AutoLC-RM-standby.exe')
    exit() # you could do this either before or after the standby call.
            # leave here when testing otherwise the gradient program is going into standby at every error

if iteration >= iterations:
    #try and except added so standby method is being called on errors
    iteration = 0
    print_iteration = np.array([iteration])
    np.savetxt(path_iteration + 'Iteration.txt', print_iteration, fmt="%s", encoding='utf-16')
    turn = np.array(['Idle'])
    np.savetxt(path_whosturn + 'WhosTurn.txt', turn, fmt="%s", encoding='utf-16')
    print(turn)
    print('Done.')
    send_message_to_slack('Experiment has finished.', channel)
    os.system('C:\Pirok\AutoLC\Bridge-AutoLC-RM-standby\Bridge-AutoLC-RM-standby.exe')
else:
    turn = np.array(['Idle'])
    np.savetxt(path_whosturn + 'WhosTurn.txt', turn, fmt="%s", encoding='utf-16')
    iteration = 0
    print_iteration = np.array([iteration])
    np.savetxt(path_iteration + 'Iteration.txt', print_iteration, fmt="%s", encoding='utf-16')
    print(turn)
    print('Done.')
    send_message_to_slack('Done but not all Iterations were completed Not sure what happened here?', channel)
    os.system('C:\Pirok\AutoLC\Bridge-AutoLC-RM-standby\Bridge-AutoLC-RM-standby.exe')
