# Supplementary material for: Chemometric Strategies for Fully Automated Interpretive Method Development in Liquid Chromatography
Source: Anal Chem. 2022 Nov 1;94(46):16060–8. doi: 10.1021/acs.analchem.2c03160 (PMC9685588; doi:10.1021/acs.analchem.2c03160)
Supplement: Supplementary file 2 — ac2c03160_si_002.zip [file ac2c03160_si_002.zip › Bos-et-al-Algorithm/LC-MS code/Macros/WhosTurn_RM.mac]

! Bos, Boelrijk, Molenaar, van 't Veer, Niezen, van Herwerden, Samanipour,
! Stoll, Forré, Ensing, Somsen, Pirok.
! 2022, Universiteit van Amsterdam & Vrije Universiteit van Amsterdam.


NAME WhosTurn_RM	

    Filename$ = "WhosTurn.txt"
    FileLoc$ =  "N:\pirok\AutoLC\Experiments\" + Filename$	
	
    If AUTOMETHOD = 1
	Open FileLoc$ for output as #3
	print #3, "RM"
    	Close #3
    Else
	print "Automethod is not on"
    EndIf
ENDMACRO
