# Supplementary material for: Chemometric Strategies for Fully Automated Interpretive Method Development in Liquid Chromatography
Source: Anal Chem. 2022 Nov 1;94(46):16060–8. doi: 10.1021/acs.analchem.2c03160 (PMC9685588; doi:10.1021/acs.analchem.2c03160)
Supplement: Supplementary file 2 — ac2c03160_si_002.zip [file ac2c03160_si_002.zip › Bos-et-al-Algorithm/LC-MS code/Matlab/savgol.m]

function [sm, xsm, der] = savgol(x, y, op)
%Performs Savitzky-Golay filtering and calculates the derivatives of the
%signal.
%
% Input:    x: x-axis of the signal.
%           y: y-axis of the signal.
%           op: Structure with options.
%
% Output:   sm: y-axis of the smoothed signal.
%           xsm: x-axis of the smoothed signal.
%           der: Matrix containing the first and second derivative of the
%               signal.
%
% This function has been part of a publication by S. Peters, G.
% Vivó-Truyols, P.J. Marriott & P.J. Schoenmakers entitled Development of 
% an algorithm for peak detection in comprehensive two-dimensional
% chromatography, J. Chromatogr. A 2007, 1156 (1-2), 14-24, 
% DOI: 10.1016/j.chroma.2006.10.066 and adjusted for a new publication 
% entitled Chemometric Strategies for Fully Automated Interpretive Method 
% Development in Liquid Chromatography  by Bos, Boelrijk, Molenaar, 
% van 't Veer, Niezen, van Herwerden, Samanipour, Stoll, Forré, Ensing, 
% Somsen & Pirok.
% 2022, Universiteit van Amsterdam & Vrije Universiteit van Amsterdam.

if nargin < 3
    error('Not enough input arguments to operate');
end

% Check if the signals need to be transposed
[a, b] = size(x);
if a < b
    x = x';
    changex = 1;
else
    changex = 0;
end
[a, b] = size(y);
if a < b
    y = y';
    changey = 1;
else
    changey = 0;
end

% Check if the x-axis is empty.
if isempty(x)
    x = 1:length(y);
end

wind = op.sg_wind;
poly = op.sg_poly;

x0 = ones(wind, 1);
temp = (-1:(2 / (wind - 1)):1)';
% for i = 1:poly
%     x0 = [x0, temp];
% end
x0 = [x0, repmat(temp, 1, poly)];
x0 = cumprod(x0')';
con = pinv(x0' * x0) * x0';
trs = (x(wind) - x(1)) ./ 2; % The scale

sm = nan(size(y));
xsm = nan(size(y));
der = nan(length(x), poly);
for i = 1 + (wind - 1) / 2:length(x) - (wind - 1) / 2
    temp_y = y(i - (wind - 1) / 2:i + (wind - 1) / 2);
    b = con * temp_y;   
    sm(i) = b(1);
    xsm(i) = x(i);
    for j = 1:poly
        der(i, j) = b(j + 1) .* prod(1:j) ./ (trs .^ j);
    end
end
loc = find(isnan(sm));
sm(loc) = [];
xsm(loc) = [];
der(loc, :) = [];
% See if the signals need to be transposed back to the original shape.
if changex
    xsm = xsm';
end
if changey
    sm = sm';
    der = der';
end
