# Supplementary material for: Chemometric Strategies for Fully Automated Interpretive Method Development in Liquid Chromatography
Source: Anal Chem. 2022 Nov 1;94(46):16060–8. doi: 10.1021/acs.analchem.2c03160 (PMC9685588; doi:10.1021/acs.analchem.2c03160)
Supplement: Supplementary file 2 — ac2c03160_si_002.zip [file ac2c03160_si_002.zip › Bos-et-al-Algorithm/LC-MS code/Matlab/PairPeaksAutoLC.m]

%%% 
% Bos, Boelrijk, Molenaar, van 't Veer, Niezen, van Herwerden, Samanipour,
% Stoll, Forré, Ensing, Somsen, Pirok.
% 2022, Universiteit van Amsterdam & Vrije Universiteit van Amsterdam.
%%%
function Data = PairPeaksAutoLC(path_data, filename_to_pair, StartIter, EndIter)
%%%%%%%%%%%%%%%%%%%%%%%%%%%
%
% Input:    path_data: Path of the data structure
%           filename_to_pair: filenmae of reference file
%           StartIter: first itereation to pair
%           EndIter: final itereation to pair
%
% Output:   Data: The Auto-LC data structure.
%
% This function is part of a publication entitled Chemometric Strategies
% for Fully Automated Interpretive Method Development in Liquid Chromatography  
% by Bos, Boelrijk, Molenaar, van 't Veer, Niezen, van Herwerden, 
% Samanipour, Stoll, Forré, Ensing, Somsen & Pirok.
% 2022, Universiteit van Amsterdam & Vrije Universiteit van Amsterdam.

% Add all necesarry file paths
% The chromatogram everyting is paired with
if nargin == 3
    EndIter = StartIter;
end

test = load('DataCore.mat');
Data = test.Data;
Data.pairingScore = [];

[~, name, ext] = fileparts(filename_to_pair);
MasterFile = strcat(name, ext);

% The folder with all the chromatograms that need to be paired with the MasterFile
% MasterFile is allowed to be in the same folder


FolderInfo = dir(strcat(path_data,'\*.mz5'));


% Output for xlax file with times and widths
OUTPUTTIME = strcat(path_data,'\matched_retentionTime.csv');
OUTPUTWIDTH = strcat(path_data,'\matched_Width.csv');
% OUTPUTSIGNAL = strcat(path_data,'\matched_Signal.csv');
% OUTPUTMZ = strcat(path_data,'\matched_mz.csv');
% Variable that we might want to be change
maxTimeDiff = 0.005; % Peak combine max time difference
SP = Data.Settings.SignalProcessing;
SP = Defopt_all(SP);
SP.ThresholdPercentage = 0.5; % Peak detection threshold in percentage
%%%%%%%%%%%%%%%%%%%%%%%%%%%
Names = {FolderInfo(1:end).name};
% extract the numbers
filenum = cellfun(@(x) sscanf(x, 'MSRawDatafile-%d.mz5'), Names);
% sort them, and get the sorting order
[~,Sidx] = sort(filenum) ;
% use to this sorting order to sort the filenames
Names = Names(Sidx);
idx = strcmp(MasterFile, Names);
NextFiles = fullfile(FolderInfo(1).folder, Names(~idx));
if EndIter > length(NextFiles) + 1
    EndIter = length(NextFiles) + 1;
end
SP = Data.Settings.SignalProcessing;
SP = Defopt_all(SP);
SP.PeakDetectionMethod = 'Local Maxima';
SP.ThresholdMethod = 'Percentage';
SP.IntegrationMethod = 'True Area';
Data.Settings.SignalProcessing = SP;
for iter = StartIter:EndIter
    if iter == 1
        [Data.ModOpt.Import.Peaks1, Data.ModOpt.Import.Chrom1, ...
            Data.ModOpt.Import.MzPeaks1, Data.ModOpt.Import.MzTimes1] = ...
            Load1DChrom(filename_to_pair, SP, 'Sec', true, true);
        figure
        plot(Data.ModOpt.Import.Chrom1(:, 1), Data.ModOpt.Import.Chrom1(:, 2))
        hold on
        if ~isempty(Data.ModOpt.Import.Peaks1.Time)
            scatter([Data.ModOpt.Import.Peaks1.Time], [Data.ModOpt.Import.Peaks1.Signal], 1, '*m')
        end
        if StartIter ~= EndIter
            title(['TIC of measurement ',num2str(EndIter)])
            xlabel('Retention Time (min)')
            ylabel('Total Intensity (counts)')
            saveas(gcf,strcat(path_data,'\figures\TIC\TIC of measurement0 ',num2str(EndIter),'.png'))
            close
            if EndIter == 1
                save('DataCore','Data');
                NewFile = strcat('Datacore', num2str(EndIter));
                save(NewFile, 'Data')
                return
            end
        else
            title(['TIC of measurement ',num2str(iter)])
            xlabel('Retention Time (min)')
            ylabel('Total Intensity (counts)')
            saveas(gcf,strcat(path_data,'\figures\TIC\TIC of measurement0 ',num2str(iter),'.png'))
            close
            if EndIter == 1
                save('DataCore','Data');
                NewFile = strcat('Datacore', num2str(iter));
                save(NewFile, 'Data')
                return
            end
        end
    else % Do peak-tracking with each file compared to the MasterFile
        % Clear some memory
        hold off
        Data.ModOpt.Import.Peaks2 = [];
        Data.ModOpt.Import.MzTimes2 = [];
        Data.ModOpt.Import.MzPeaks2 = [];
        Data.ModOpt.Import.Chrom2 = [];
        fileNum = iter - 1;
        [Data.ModOpt.Import.Peaks2, Data.ModOpt.Import.Chrom2, ...
            Data.ModOpt.Import.MzPeaks2, Data.ModOpt.Import.MzTimes2] = ...
            Load1DChrom(NextFiles{fileNum}, SP, 'Sec', true, true);
        figure
        plot(Data.ModOpt.Import.Chrom2(:, 1), Data.ModOpt.Import.Chrom2(:, 2))

        hold on
        if StartIter ~= EndIter
            title(['TIC of measurement ',num2str(iter - 1)])
            xlabel('Retention Time (min)')
            ylabel('Total Intensity (counts)')
            if ~isempty(Data.ModOpt.Import.Peaks2.Time)
                scatter([Data.ModOpt.Import.Peaks2.Time], [Data.ModOpt.Import.Peaks2.Signal], 1, '*m')
            end
            [Data, coupled, width, signal, ~, score] = PeakPair1D(Data, true);
            Data.pairingScore(iter - 1).Score = score;
            width = width/2.355*4;
            if ~isempty(coupled)
                Num = height(coupled);  
                scatter(coupled(:, 2), signal(:, 2));
                for i = 1:Num
                    text(coupled(i, 2), signal(i, 2) + 10, num2str(i))
                end
            end
            hold off        
            if iter - 1 < 10
                saveas(gcf,strcat(path_data,'\figures\TIC\TIC of measurement0 ',num2str(iter - 1),'.png'))
            else
                saveas(gcf,strcat(path_data,'\figures\TIC\TIC of measurement ',num2str(iter - 1),'.png'))
            end
        else
            title(['TIC of measurement ',num2str(iter)])
            xlabel('Retention Time (min)')
            ylabel('Total Intensity (counts)')
            if ~isempty(Data.ModOpt.Import.Peaks2.Time)
                scatter([Data.ModOpt.Import.Peaks2.Time], [Data.ModOpt.Import.Peaks2.Signal], 1, '*m')
            end
            [Data, coupled, width, signal, ~, score] = PeakPair1D(Data, true);
            Data.pairingScore = score;
            width = width/2.355*4;
            if ~isempty(coupled)
                Num = height(coupled);  
                scatter(coupled(:, 2), signal(:, 2));
                for i = 1:Num
                    text(coupled(i, 2), signal(i, 2) + 10, num2str(i))
                end
            end
            hold off        
            if iter < 10
                saveas(gcf,strcat(path_data,'\figures\TIC\TIC of measurement0 ',num2str(iter),'.png'))
            else
                saveas(gcf,strcat(path_data,'\figures\TIC\TIC of measurement ',num2str(iter),'.png'))
            end
        end
        close

        if iter == 2            
            Data.ModOpt.Import.PeakPairingTool.Coupled = coupled;
            TimeList = coupled;
            Data.ModOpt.Import.PeakPairingTool.Widths = width;
            WidthList = width;
%             Data.ModOpt.Import.PeakPairingTool.Signal = signal;
%             SignalList = signal;
%             Data.ModOpt.Import.PeakPairingTool.mz = mz;
%             mzList = mz;
        else
            TimeList = Data.ModOpt.Import.PeakPairingTool.Coupled;
            TimeList(:, end + 1) = NaN; %#ok<AGROW>
            WidthList = Data.ModOpt.Import.PeakPairingTool.Widths;
            WidthList(:, end + 1) = NaN; %#ok<AGROW>
%             SignalList = Data.ModOpt.Import.PeakPairingTool.Signal;
%             SignalList(:, end + 1) = NaN; %#ok<AGROW>
%             mzList = Data.ModOpt.Import.PeakPairingTool.mz;
%             mzList(:, end + 1) = NaN; %#ok<AGROW>
            for peak = 1:length(coupled(:, 1))
                [~, idx] = min((TimeList(:, 1) - coupled(peak, 1)) .^ 2);
                if abs(TimeList(idx, 1) - coupled(peak, 1)) < maxTimeDiff
                    TimeList(idx, end) = coupled(peak, 2);
                    WidthList(idx, end) = width(peak, 2);
%                     SignalList(idx, end) = signal(peak, 2);
%                     mzList(idx, end) = mz(peak);
                else
                    TimeList(end + 1, :) = NaN; %#ok<AGROW>
                    TimeList(end, 1) = coupled(peak, 1);
                    TimeList(end, end) = coupled(peak, 2);
                    WidthList(end + 1, :) = NaN; %#ok<AGROW>
                    WidthList(end, 1) = width(peak, 1);
                    WidthList(end, end) = width(peak, 2);
%                     SignalList(end + 1, :) = NaN; %#ok<AGROW>
%                     SignalList(end, 1) = signal(peak, 1);
%                     SignalList(end, end) = signal(peak, 2);
%                     mzList(end + 1, :) = NaN; %#ok<AGROW>                    
%                     mzList(end, end) = mz(peak);
                end
            end
            Data.ModOpt.Import.PeakPairingTool.Coupled = TimeList;
            Data.ModOpt.Import.PeakPairingTool.Widths = WidthList;
%             Data.ModOpt.Import.PeakPairingTool.Signal = SignalList;
%             Data.ModOpt.Import.PeakPairingTool.mz = mzList;   
        end
    end
end
if EndIter >= 9 
    TimeList = [TimeList(:, 2:9), TimeList(:, 1), TimeList(:, 10:end)];
    WidthList = [WidthList(:, 2:9), WidthList(:, 1), WidthList(:, 10:end)];
%     SignalList = [SignalList(:, 2:9), SignalList(:, 1),SignalList(:, 10:end)];
%     mzList = [mzList(:, 2:8), mzList(:, 1), mzList(:, 9:end)];
elseif EndIter >= 4 
    TimeList = [TimeList(:, 2:4), TimeList(:, 1), TimeList(:, 5:end)];
    WidthList = [WidthList(:, 2:4), WidthList(:, 1), WidthList(:, 5:end)];
%     SignalList = [SignalList(:, 2:4), SignalList(:, 1),SignalList(:, 5:end)];
%     mzList = [mzList(:, 2:3), mzList(:, 1), mzList(:, 4:end)];
end
writematrix(TimeList, OUTPUTTIME)
writematrix(WidthList, OUTPUTWIDTH)
% writematrix(SignalList, OUTPUTSIGNAL)
% writematrix(mzList, OUTPUTMZ)

save('DataCore','Data');
Newfile = strcat('DataCore', num2str(iter));
save(Newfile, 'Data')
