# Supplementary material for: Chemometric Strategies for Fully Automated Interpretive Method Development in Liquid Chromatography
Source: Anal Chem. 2022 Nov 1;94(46):16060–8. doi: 10.1021/acs.analchem.2c03160 (PMC9685588; doi:10.1021/acs.analchem.2c03160)
Supplement: Supplementary file 2 — ac2c03160_si_002.zip [file ac2c03160_si_002.zip › Bos-et-al-Algorithm/LC-MS code/Matlab/Load1DChrom.m]

%%% 
% Bos, Boelrijk, Molenaar, van 't Veer, Niezen, van Herwerden, Samanipour,
% Stoll, Forré, Ensing, Somsen, Pirok.
% 2022, Universiteit van Amsterdam & Vrije Universiteit van Amsterdam.
%%%
function [Peaks, Chrom, MZPeaklist, Times, ChromSmooth, Area, FittedParameters] = Load1DChrom(FilePath, SP, Unit, PeakDet, mzBool)
%
% Input:    FilePath: Path to file to be loaded 
%           SP: Structure of variables 
%           Unit: time unit ('sec', or 'min')
%           PeakDet: true enables peak detection
%           mzBool: true enables peak detection on EIC
%
% Output:   Peaks: Peaks list and their properties
%           Chrom: Loaded chromatogram
%           MZPeaklist: m/z peak list
%           Times: time array
%           ChromSmooth: Smoothed chromatogram
%           Area: areas of detected peaks
%           FittedParameters: used to export the parameter of the peak fit
%
% This function is part of a publication entitled Chemometric Strategies
% for Fully Automated Interpretive Method Development in Liquid Chromatography  
% by Bos, Boelrijk, Molenaar, van 't Veer, Niezen, van Herwerden, 
% Samanipour, Stoll, Forré, Ensing, Somsen & Pirok.
% 2022, Universiteit van Amsterdam & Vrije Universiteit van Amsterdam.

% Load in a one-dimensional chromatogram

if nargin < 5
    mzBool = false;
end
if nargin < 4
    PeakDet = true;
end
if nargin < 3
    Unit = 'Min';
end
if nargin < 2
    SP = Defopt_all;
end
d = dir(FilePath);
if isempty(d)
    Peaks = -1; % Used when it can't load in the file
    Chrom = 0; % These values are assigned to surpress errors in later functions
    return
end


MZPeaklist = {};
Times = {};

% Start loading
for k = 1:length(d)
    FileName = d(k).name;
    if strcmp(FileName(length(FileName) - 3:end), '.csv') || strcmp(FileName(length(FileName) - 3:end), '.CSV')        
        try % Try loading in the matrix
            Chrom = readmatrix(FilePath);
            delete = any(~isnan(Chrom), 2);
            Chrom = Chrom(delete, :);
            if strcmp(Unit, 'Sec')
                Chrom(:, 1) = Chrom(:, 1) / 60;
            end
        catch % Do line per line
            try                
                fid = fopen(FilePath);
                Chrom = [];
                d = zeros(100, 2);
                count = 0;
                while true
                    first = fget1(fid); % Inspect the first line
                    txt = first(~isspace(first));
                    if ~ischar(txt)
                        d = d(1:count, :);
                        Chrom = [Chrom, d]; %#ok<AGROW>
                        break % While loop is done
                    end                   

                    loc = strfind(txt, ',');
                    if isempty(loc)
                        loc = strfind(txt, ';');
                    end
                    if isempty(loc)
                        loc = find(isspace(first));
                        if length(loc) > 1
                            loc = [];
                        else
                            txt = first;
                        end
                    end
                    values = [str2double(txt(1:loc - 1)), str2double(txt(loc + 1:end))];
                    if ~any(isnan(values))
                        count = count + 1;
                        d(count, :) = values;
                        if count == size(d, 1)
                            Chrom = [Chrom; d]; %#ok<AGROW>
                            d = zeros(100, 2);
                            count = 0;
                        end
                    end
                end
                if strcmp(Unit, 'Sec') % Turn into minutes
                    Chrom(:, 1) = Chrom(:, 1) / 60;
                end                
                fclose(fid); % Close the file                
            catch ME
                getReport(ME)
                close(h)
                Peaks = -1; % Used to surpress further errors in later functions
                Chrom = 0;
                return
            end
        end
        
    elseif strcmp(FileName(length(FileName) - 4:end), '.xlsx') || strcmp(FileName(length(FileName) - 4:end), '.XLSX')        
        try
            Chrom = readmatrix(FilePath); % Load the file
            if strcmp(Unit, 'Sec') % Turn into minutes
                Chrom(:, 1) = Chrom(:, 1) / 60;
            end
        catch ME
            getReport(ME)
            Peaks = -1;
            Chrom = 0;
            return
        end
    elseif strcmp(FileName(length(FileName) - 5:end), '.mzXML') || strcmp(FileName(length(FileName) - 5:end), '.MZXML')
        % Read the file
        DataStruct = mzxmlreadTest(FilePath, 'Levels', 1);
        % Construct the MZPeak list
        [MZPeaklist, Times, TICagilent] = mzxml2peaks(DataStruct);

        %Tic for agilent
%         TICagilent = zeros(length(Times), 1);
%         for i = 1:length(Times)
%             inttemp = [MZPeaklist{i,1}];
%             TICagilent(i) = sum(inttemp(:,2));
%         end

        if strcmp(Unit, 'Sec') % Turn into minutes
            Times = Times / 60;
        end
        figure
        plot(Times,TICagilent)%Brian
        Chrom = zeros(length(Times), 2);
        Chrom(:, 1) = Times;
        tempSignal = TICagilent';
        % Remove empty values from the structure
        tempSignal(tempSignal == 0) = [];
        Chrom(:, 2) = tempSignal;

     elseif strcmp(FileName(length(FileName) - 3:end), '.mz5') || strcmp(FileName(length(FileName) - 3:end), '.MZ5')
        % Read the file
      
        [MZPeaklist,Times,TICagilent] = mz5read(FilePath);
            

%         if strcmp(Unit, 'Sec') % Turn into minutes
%             Times = Times / 60;
%         end
        Chrom(:, 1) = Times;
        tempSignal = TICagilent;
        % Remove empty values from the structure
        tempSignal(tempSignal == 0) = [];
        Chrom(:, 2) = tempSignal;

    elseif strcmp(FileName(length(FileName) - 3:end), '.cdf') || strcmp(FileName(length(FileName) - 3:end), '.CDF')        
        % Read the file
        mzCDFStruct = mzcdfread(FilePath, 'Verbose', false);
        % Construct the MZPeak list
        [MZPeaklist, Times] = mzcdf2peaks(mzCDFStruct);
        if isfield(mzCDFStruct, 'units')
            if strcmp(mzCDFStruct.units, 'Seconds')
                Times = Times / 60;
            end
        elseif strcmp(Units, 'Sec')
            Times = Times / 60;
        end
        Chrom = zeros(length(Times), 2);
        Chrom(:, 1) = Times;
        Chrom(:, 2) = mzCDFStruct.total_intensity;
    else
        Peaks = -1;
        Chrom = 0;
        return
    end
end
X = Chrom(:, 1);
Y = Chrom(:, 2);
% Perform peak detection if needed
if PeakDet
    SP = Defopt_all(SP); % Add settings that are not yet present in the structure
    if mzBool
        Peaks = ExtractMZList1D(MZPeaklist, Times, SP, 0.8, Y);
        Area = []; FittedParameters = [];
    else        
        [Peaks, X, Y, Area, FittedParameters] = PeakDet1D(X, Y, SP); 
    end
else
    Peaks = 2;    
end
ChromSmooth = [X, Y]; % Create a smoothened chromatogram
    
