# Supplementary material for: Chemometric Strategies for Fully Automated Interpretive Method Development in Liquid Chromatography
Source: Anal Chem. 2022 Nov 1;94(46):16060–8. doi: 10.1021/acs.analchem.2c03160 (PMC9685588; doi:10.1021/acs.analchem.2c03160)
Supplement: Supplementary file 2 — ac2c03160_si_002.zip [file ac2c03160_si_002.zip › Bos-et-al-Algorithm/LC-MS code/Matlab/ExtractMZList1D.m]

%%% 
% Bos, Boelrijk, Molenaar, van 't Veer, Niezen, van Herwerden, Samanipour,
% Stoll, Forré, Ensing, Somsen, Pirok.
% 2022, Universiteit van Amsterdam & Vrije Universiteit van Amsterdam.
%%%
function [DetectedPeaks, MzList] = ExtractMZList1D(Peaklist, Times, SP, perc, TIC)
% Extracts a list of m/z values of interest.
%
% Input:    mzPeaks: Cell structure containing all mass spectra of a
%               chromatogram.
%           Times: Array containing the time of each mass spectra.
%           perc: Percentage of total ion current that needs to be
%               discribed.
% 
% Output:   MzList: List containing m/z values of interest.
%
% This function is part of a publication entitled Chemometric Strategies
% for Fully Automated Interpretive Method Development in Liquid Chromatography  
% by Bos, Boelrijk, Molenaar, van 't Veer, Niezen, van Herwerden, 
% Samanipour, Stoll, Forré, Ensing, Somsen & Pirok.
% 2022, Universiteit van Amsterdam & Vrije Universiteit van Amsterdam.

% Detect peaks on the TIC
Threshold = max(TIC) * 0.01;
DetectedPeaks = PeakDet1D(Times, TIC, SP, Threshold);

% Add a mass for each found peak
for i = 1:length(DetectedPeaks.Signal)
   [~, idx1] = min(abs(Times - DetectedPeaks.Time(i)));
   [~, idx2] = max(Peaklist{idx1}(:, 2));
   DetectedPeaks.mz(i, 1) = Peaklist{idx1}(idx2, 1);    
end

MzList = nan(10000, 2);
pos = length(DetectedPeaks.Time) + 1;
TotalSignalProcessed = 0;
% Take the total signal of the chromatogram.
TIC = sum(cellfun(@(in) sum(in(:, 1)), Peaklist));
ThresInt = cellfun(@(in) max(in(:, 2)), Peaklist);
ThresInt = max(ThresInt);
while TotalSignalProcessed < TIC * perc    
    % Determine the maximum intensity and location of a m/z peak in the chromatogram.
    [mint, mloc] = cellfun(@(in) max(in(:, 2)), Peaklist);
    [int, loc] = max(mint);
    maxMZ = Peaklist{loc}(mloc(loc), 1);
    % Take the mass spectra that contains the highest peak and perform peak
    % detection on this spectra.
    spectra = Peaklist{loc};        
    [~, locs, w] = findpeaks(spectra(:, 2), spectra(:, 1), 'MinPeakHeight', int * 0.1, 'WidthReference', 'halfheight');    
    if isempty(locs)
        break
    end
    % Take the peak closest to the maxMZ
    [~, idx] = min((locs - maxMZ) .^ 2);
    [extractedMZ, Peaklist] = ExtractMZBinnedDetection(Peaklist, [locs(idx) -  w(idx) / 1.2 locs(idx) + w(idx) / 1.2]);

    peaks = PeakDet1D(Times, extractedMZ', SP, ThresInt * 0.05);
    if length(peaks) < 10 && ~isempty(peaks.Time)
        for i = 1:length(peaks)
            MzList(pos, :) = [peaks.Time(i), maxMZ];
            pos = pos + 1;
        end
        DetectedPeaks.Signal = cat(1, DetectedPeaks.Signal, peaks.Signal);
        DetectedPeaks.Time = cat(1, DetectedPeaks.Time, peaks.Time);
        DetectedPeaks.HalfWidth = cat(1, DetectedPeaks.HalfWidth, peaks.HalfWidth);
        DetectedPeaks.Prominence = cat(1, DetectedPeaks.Prominence, peaks.Prominence);
        DetectedPeaks.Area = cat(1, DetectedPeaks.Area, peaks.Area);
        DetectedPeaks.Moment1 = cat(1, DetectedPeaks.Moment1, peaks.Moment1);
        DetectedPeaks.Moment2 = cat(1, DetectedPeaks.Moment2, peaks.Moment2);
        DetectedPeaks.Moment3 = cat(1, DetectedPeaks.Moment3, peaks.Moment3);
        DetectedPeaks.Skew = cat(1, DetectedPeaks.Skew, peaks.Skew);
        DetectedPeaks.Moment4 = cat(1, DetectedPeaks.Moment4, peaks.Moment4);
        DetectedPeaks.Kurtosis = cat(1, DetectedPeaks.Kurtosis, peaks.Kurtosis);
        DetectedPeaks.mz = cat(1, DetectedPeaks.mz, repmat(maxMZ, length(peaks), 1));
    end
    
    TotalSignalProcessed = TotalSignalProcessed + sum(extractedMZ);
end
% Remove the extra values from the structure
MzList(pos:end, :) = [];
% Remove peaks with the same location but different m/z values
keep = true(length(MzList(:, 1)), 1);
for i = 1:length(MzList)
    if keep(i)
        for j = i + 1:length(MzList)            
           if abs(MzList(i, 1) - MzList(j, 1)) < 10^-4
               keep(j) = false;
           end
        end
    end
end
MzList = MzList(keep, :);
DetectedPeaks.Signal = DetectedPeaks.Signal(keep);
DetectedPeaks.Time = DetectedPeaks.Time(keep);
DetectedPeaks.HalfWidth = DetectedPeaks.HalfWidth(keep);
DetectedPeaks.Prominence = DetectedPeaks.Prominence(keep);
DetectedPeaks.Area = DetectedPeaks.Area(keep);
DetectedPeaks.Moment1 = DetectedPeaks.Moment1(keep);
DetectedPeaks.Moment2 = DetectedPeaks.Moment2(keep);
DetectedPeaks.Moment3 = DetectedPeaks.Moment3(keep);
DetectedPeaks.Skew = DetectedPeaks.Skew(keep);
DetectedPeaks.Moment4 = DetectedPeaks.Moment4(keep);
DetectedPeaks.Kurtosis = DetectedPeaks.Kurtosis(keep);
DetectedPeaks.mz = DetectedPeaks.mz(keep);
