# Supplementary material for: Chemometric Strategies for Fully Automated Interpretive Method Development in Liquid Chromatography
Source: Anal Chem. 2022 Nov 1;94(46):16060–8. doi: 10.1021/acs.analchem.2c03160 (PMC9685588; doi:10.1021/acs.analchem.2c03160)
Supplement: Supplementary file 2 — ac2c03160_si_002.zip [file ac2c03160_si_002.zip › Bos-et-al-Algorithm/LC-MS code/Matlab/CalculateReversedPhase.m]

%%% 
% Bos, Boelrijk, Molenaar, van 't Veer, Niezen, van Herwerden, Samanipour,
% Stoll, Forré, Ensing, Somsen, Pirok.
% 2022, Universiteit van Amsterdam & Vrije Universiteit van Amsterdam.
%%%
function [Rt_Pred, k_Elution, Phi_Elution] = CalculateReversedPhase(Segments, ...
    Phi_Matrix, Time_Matrix, Param, DeadVolume, DwellVolume, Flowrate)
%Returns the retention time for Reversed Phase LC for a given number of 
%gradients. 
% Calculates the retention time for the given parameters Param = [ln_k0, S]. 
% Segments varying from Phi_Matrix [Phi1, Phi2; Phi2, Phi3; etc] in 
% Time_Matrix [t1, tg1; t2, tg2; etc] with given DeadVolume for the column,
% DwellVolume of the system and the Flowrate.
%
% Input:    Segments: Number of gradients in the experimental conditions.
%           Phi_Matrix: Matrix containing modifier fractions for each
%               isocratic and gradient part of the conditions.
%           Time_Matrix: Matrix containing time parameters of the
%               conditions. First column contains isocratic parts, second
%               column contains gradient times.
%           Param: Retention parameters of the current compound. [ln k0, S].
%           DeadVolume: Column dead volume.
%           DwellVolume: System dwell volumes, delays the gradient conditions.
%           Flowrate: Flowrate used in current conditions.
%
% Output:   Rt_Pred: Predicted retention time of the compound.
%
% This function is part of a publication entitled Chemometric Strategies
% for Fully Automated Interpretive Method Development in Liquid Chromatography  
% by Bos, Boelrijk, Molenaar, van 't Veer, Niezen, van Herwerden, 
% Samanipour, Stoll, Forré, Ensing, Somsen & Pirok.
% 2022, Universiteit van Amsterdam & Vrije Universiteit van Amsterdam.

% Error checks.
% Make sure there are enough input parameters.
if nargin ~= 7
    error('Not enough input arguments')
end
% Check if modifier conditions are given and match the amount of gradients
% used.
if isempty(Phi_Matrix)
    error('No phi given')
elseif length(Phi_Matrix) == 1 && Segments ~= 0
    error('The Phi_Matrix doesn''t match the number of gradients')
else
    if length(Phi_Matrix(1,:)) ~= 2 && Segments ~= 0
        error('Dimensions of Phi_Matrix are incorrect')
    elseif length(Phi_Matrix(:,1)) ~= Segments && Segments ~= 0
        error('The Phi_Matrix doesn''t match the number of gradients')
    end
end
% Check if the time conditions are present and match the number of
% gradients.
if isempty(Time_Matrix)
    if Segments ~= 0
        error('Time_Matrix is empty, but gradients are used')
    end
else
    if length(Time_Matrix(:,1)) ~= Segments
        error('The Time_Matrix doesn''t match the number of gradients')
    elseif length(Time_Matrix(1,:)) ~= 2 
        error('Dimensions of Time_Matrix are incorrect')
    end
end
% Check if the correct number of retention parameters are used.
if length(Param) ~= 2
    error('Number of parameters is incorrect')
end

% Set up functions and parameters
% Slope of the gradient
B = @(x) (Phi_Matrix(x, 2) - Phi_Matrix(x, 1)) / Time_Matrix(x, 2);
k = @(p) exp(Param(1) - Param(2) * p); % Retention factor.
% Transform the volumes to times.
DwellTime = DwellVolume / Flowrate; 
TZero = DeadVolume / Flowrate;

% Check if it is an isocratic run or a gradient
if Segments == 0
    % If isocratic, calculate the isocratic elution retention time.
    Rt_Pred = TZero * (1 + k(Phi_Matrix(1, 1)));
    Phi_Elution = Phi_Matrix;
else % Calculate retention time using the gradients.
    [Rt_Pred, Phi_Elution] = ComputeGradients(Param, B, k, Segments, Phi_Matrix, ...
        Time_Matrix, TZero, DwellTime);
    if isnan(Rt_Pred) % Happens in some extreme cases
        Rt_Pred = 1000000; % Set to a very high value
        Phi_Elution = 1000000;
    end
end
% Calculate the retention factor during elution
k_Elution = k(Phi_Elution);

% Set up calculation functions.
function [Rt, phi_elution] = ComputeGradients(Param, B, k, Segments, Phi_Matrix, ...
        Time_Matrix, TZero, DwellTime)
%Computes the retention time in the case of gradients

n = 1;
while n <= 2 * Segments
	if n == 1 % No gradients yet
        % Calculate isocratic retention time
        Rt = TZero * (1 + k(Phi_Matrix(1, 1)));
        % Return the elution modifier
        phi_elution = Phi_Matrix(1,1);
        % Add all time together to see if the calculations can be stopped.
        check = sum([Time_Matrix(1, 1), TZero, DwellTime]);
        if Rt <  check && isreal(Rt) % Calulation are done.
        	return
        end
    else
        if mod(n, 2) == 0 % n is even, during the n-th gradient
            % Calculate retention time during this gradient.
        	[Rt, phi_elution] = CalcDuring(n / 2, Param, B, k, Phi_Matrix, Time_Matrix, ...
                TZero, DwellTime);
            % Sum all times together to see if calculations can be stopped.
            check = sum([permute(Time_Matrix(1:(n / 2), 1), [2, 1]), ...
                permute(Time_Matrix(1:(n / 2), 2), [2, 1]), TZero, DwellTime]);
            if Rt <  check && isreal(Rt) % Calulation are done
                return
            end       
        elseif mod(n, 2) ~= 0 % n is odd, after the n-th gradient
            % Calculate retention time after the current gradient.
            [Rt, phi_elution] = CalcAfter(floor(n / 2), Param, B, k, Phi_Matrix, ...
                Time_Matrix, TZero, DwellTime);
            % Sum all times together to see if calculations can be stopped.
            check = sum([permute(Time_Matrix(1:floor((n / 2) + 1), 1), [2, 1]), ...
                permute(Time_Matrix(1:floor((n / 2)), 2), [2, 1]), TZero, DwellTime]);
            if Rt < check && isreal(Rt) % Calulation are done
            	return
            end
        end
	end
	n = n + 1; % Increment n and go to the next isocratic or gradient part.   
end

% Calculate the retention time if no other gradients are present anymore
if Rt > sum([permute(Time_Matrix(:, 1), [2, 1]), ...
        permute(Time_Matrix(:, 2), [2, 1]), TZero, DwellTime]) || ...
        ~isreal(Rt) || isnan(Rt)
	[Rt, phi_elution] = CalcAfter(Segments, Param, B, k, Phi_Matrix, ...
        Time_Matrix, TZero, DwellTime);
end
end

% Function for calculations during gradient
function [Retention_Time, Elution_Phi] = CalcDuring(d, Param, B, k, ...
        Phi_Matrix, Time_Matrix, TZero, DwellTime)
%Calculates the retention time during the n-th gradient

% Start by setting the retention time equal to the column dead time.
Retention_Time = TZero;
% Add all finished isocratic parts
for i = 1:d
    if i == 1 % The first isocratic part contains also the dwell volume.
        Retention_Time = Retention_Time - (Time_Matrix(1, 1) + DwellTime) ...
            / k(Phi_Matrix(1, 1));
    else % Just take the isocratic time and retention factor.
        Retention_Time = Retention_Time - (Time_Matrix(i, 1)) / ...
            k(Phi_Matrix(i, 1));
    end
end

% Add all finished gradients
for g = 1:(d - 1)
    if Time_Matrix(g, 2) ~= 0 % Gradient time is not equal to 0.        
        Retention_Time = Retention_Time + (1 / (B(g) * Param(2))) * ...
            (1 / k(Phi_Matrix(g, 1)) - 1 / k(Phi_Matrix(g, 2)));
    end
end

% Transform the formula for the current incomplete gradient.
Retention_Time = (1 / (B(d) * Param(2))) * log(1 + B(d) * Param(2) * ...
    k(Phi_Matrix(d, 1)) * Retention_Time) + TZero + DwellTime;

% Add all needed time parameters.
for t = 1:d
    if t == d % Only the current isocratic time before this gradient.
        Retention_Time = Retention_Time + Time_Matrix(t, 1);
    else % All previous isocratic and gradient times.
        Retention_Time = Retention_Time + Time_Matrix(t, 1) + Time_Matrix(t, 2);
    end
end
% Calculate the modifier at elution
Elution_Phi = Phi_Matrix(d, 1) + B(d) * (Retention_Time - ...
    sum(Time_Matrix(1:d, 1)) - sum(Time_Matrix(1:(d - 1), 2)) - ...
    DwellTime - TZero);
end % CalcDuring end

% Set up a function for calculations after gradients
function [Retention_Time, Elution_Phi] = CalcAfter(a, Param, B, k, Phi_Matrix, ...
        Time_Matrix, TZero, DwellTime)
%Calculates the retention time after the n-th gradient  

% Start by setting the retention time equal to the column dead time.
Retention_Time = TZero;
% Add all finished isocratic parts
for i = 1:a
    if i == 1 % The first isocratic part contains also the dwell volume
        Retention_Time = Retention_Time - (Time_Matrix(1, 1) + DwellTime) ...
            / k(Phi_Matrix(1, 1));
    else % Just take the isocratic time and retention factor.
        Retention_Time = Retention_Time - (Time_Matrix(i, 1)) / ...
            k(Phi_Matrix(i, 1));
    end
end

% Add all finished gradients
for g = 1:a
    if Time_Matrix(g, 2) ~= 0 % Gradient time is not equal to 0.  
        Retention_Time = Retention_Time + (1 / (B(g) * Param(2))) * ...
            (1 / k(Phi_Matrix(g, 1)) - 1 / k(Phi_Matrix(g, 2)));
    end
end

% Transform the formula for the isocratic parameters
Retention_Time = k(Phi_Matrix(a, 2)) * Retention_Time + TZero + DwellTime;

% Add all needed time parameters, both isocratic and gradient times.
for t = 1:a
	Retention_Time = Retention_Time + Time_Matrix(t, 1) + Time_Matrix(t, 2);
end
% Extract the modifier at elution
Elution_Phi = Phi_Matrix(a, 2);
end % CalcAfter end

end % Main functions end
