# Supplementary material for: Chemometric Strategies for Fully Automated Interpretive Method Development in Liquid Chromatography
Source: Anal Chem. 2022 Nov 1;94(46):16060–8. doi: 10.1021/acs.analchem.2c03160 (PMC9685588; doi:10.1021/acs.analchem.2c03160)
Supplement: Supplementary file 2 — ac2c03160_si_002.zip [file ac2c03160_si_002.zip › Bos-et-al-Algorithm/LC-MS code/Matlab/GenerateConditions.m]

%%% 
% Bos, Boelrijk, Molenaar, van 't Veer, Niezen, van Herwerden, Samanipour,
% Stoll, Forré, Ensing, Somsen, Pirok.
% 2022, Universiteit van Amsterdam & Vrije Universiteit van Amsterdam.
%%%
function Data = GenerateConditions(Data)
%Generates conditions from data from minimum to maximum values with
%stepsizes all included in the data structure. Places the generated
%conditions back in the data structure.
%
% Input:    Data: The Auto-LC data structure.
%
% Output:   Data: The Auto-LC data structure.
% 
%
% This function is part of a publication entitled Chemometric Strategies
% for Fully Automated Interpretive Method Development in Liquid Chromatography  
% by Bos, Boelrijk, Molenaar, van 't Veer, Niezen, van Herwerden, 
% Samanipour, Stoll, Forré, Ensing, Somsen & Pirok.
% 2022, Universiteit van Amsterdam & Vrije Universiteit van Amsterdam.

% Create a global index, this will be used in the recursive loop.
global idx

% Clear the older conditions within the data structure.
Data.ModOpt.Conditions = [];
% Extract minimum values, maximum values, step sizes and the number of
% steps from the data structure.
CDMin = Data.ModOpt.Methods.CDataMin;
CDMax = Data.ModOpt.Methods.CDataMax;
CDSteps = Data.ModOpt.Methods.CDataSteps;
CDNumSteps = Data.ModOpt.Methods.CDataNumSteps;

% Transform all values to one array
Size1D.GradTime1D = size(CDMin.GradTime1D);
Size1D.GradMod1D = size(CDMin.GradMod1D);
CDMin1DArray = [reshape(CDMin.GradMod1D, [1, Size1D.GradMod1D(1) * ...
    Size1D.GradMod1D(2)]), reshape(CDMin.GradTime1D, [1, Size1D.GradTime1D(1) ...
    * Size1D.GradTime1D(2)]), CDMin.Flowrate1D];
CDMax1DArray = [reshape(CDMax.GradMod1D, [1, Size1D.GradMod1D(1) * ...
    Size1D.GradMod1D(2)]), reshape(CDMax.GradTime1D, [1, Size1D.GradTime1D(1) ...
    * Size1D.GradTime1D(2)]), CDMax.Flowrate1D];
CDSteps1DArray = [reshape(CDSteps.GradMod1D, [1, Size1D.GradMod1D(1) * ...
    Size1D.GradMod1D(2)]), reshape(CDSteps.GradTime1D, [1, Size1D.GradTime1D(1) ...
    * Size1D.GradTime1D(2)]), CDSteps.Flowrate1D];
CDNumSteps1DArray = [reshape(CDNumSteps.GradMod1D, [1, Size1D.GradMod1D(1) ...
    * Size1D.GradMod1D(2)]), reshape(CDNumSteps.GradTime1D, ...
    [1, Size1D.GradTime1D(1) * Size1D.GradTime1D(2)]), CDNumSteps.Flowrate1D];

% Calculate the number of conditions that need to be created.
NumCalc = 1;
for cal = 1:length(CDNumSteps1DArray) 
    NumCalc = NumCalc * (CDNumSteps1DArray(cal) +1 );
end
% Check if there is a second dimension present.
if Data.ModOpt.Pareto.Parameters.Dimensions == 2
    % Extract values depending on the gradient type used and turn them into
    % one array.
    switch Data.ModOpt.Methods.GradientType2D
        case 'Linear'
            Size2D.GradTime2D = size(CDMin.GradTime2D);
            Size2D.GradMod2D = size(CDMin.GradMod2D);
            CDMin2DArray = [reshape(CDMin.GradMod2D, [1, Size2D.GradMod2D(1) * ...
                Size2D.GradMod2D(2)]), reshape(CDMin.GradTime2D, [1, Size2D.GradTime2D(1) ...
                * Size2D.GradTime2D(2)]), CDMin.Flowrate2D];
            CDMax2DArray = [reshape(CDMax.GradMod2D, [1, Size2D.GradMod2D(1) * ...
                Size2D.GradMod2D(2)]), reshape(CDMax.GradTime2D, [1, Size2D.GradTime2D(1) ...
                * Size2D.GradTime2D(2)]), CDMax.Flowrate2D];
            CDSteps2DArray = [reshape(CDSteps.GradMod2D, [1, Size2D.GradMod2D(1) * ...
                Size2D.GradMod2D(2)]), reshape(CDSteps.GradTime2D, [1, Size2D.GradTime2D(1) ...
                * Size2D.GradTime2D(2)]), CDSteps.Flowrate2D];
            CDNumSteps2DArray = [reshape(CDNumSteps.GradMod2D, [1, Size2D.GradMod2D(1) ...
                * Size2D.GradMod2D(2)]), reshape(CDNumSteps.GradTime2D, ...
                [1, Size2D.GradTime2D(1) * Size2D.GradTime2D(2)]), CDNumSteps.Flowrate2D];        
        case 'Shifted'
            Size2D.ModMatrix = size(CDMin.Shifted.ModMatrix);
            Size2D.TimeMatrix = size(CDMin.Shifted.TimeMatrix);
            CDMin2DArray = [reshape(CDMin.Shifted.ModMatrix, [1, Size2D.ModMatrix(1) * ...
                Size2D.ModMatrix(2)]), reshape(CDMin.Shifted.TimeMatrix, [1, Size2D.TimeMatrix(1) ...
                * Size2D.TimeMatrix(2)]), CDMin.Shifted.ShiftEndTime, CDMin.Flowrate2D];
            CDMax2DArray = [reshape(CDMax.Shifted.ModMatrix, [1, Size2D.ModMatrix(1) * ...
                Size2D.ModMatrix(2)]), reshape(CDMax.Shifted.TimeMatrix, [1, Size2D.TimeMatrix(1) ...
                * Size2D.TimeMatrix(2)]), CDMax.Shifted.ShiftEndTime, CDMax.Flowrate2D];
            CDSteps2DArray = [reshape(CDSteps.Shifted.ModMatrix, [1, Size2D.ModMatrix(1) * ...
                Size2D.ModMatrix(2)]), reshape(CDSteps.Shifted.TimeMatrix, [1, Size2D.TimeMatrix(1) ...
                * Size2D.TimeMatrix(2)]), CDSteps.Shifted.ShiftEndTime, CDSteps.Flowrate2D];
            CDNumSteps2DArray = [reshape(CDNumSteps.Shifted.ModMatrix, [1, Size2D.ModMatrix(1) * ...
                Size2D.ModMatrix(2)]), reshape(CDNumSteps.Shifted.TimeMatrix, [1, Size2D.TimeMatrix(1) ...
                * Size2D.TimeMatrix(2)]), CDNumSteps.Shifted.ShiftEndTime, CDNumSteps.Flowrate2D];
        otherwise
            error('Gradient type is invalid')
    end
    
    % Add the second dimension number of possibilities.
    for cal = 1:length(CDNumSteps2DArray)
        NumCalc = NumCalc*(CDNumSteps2DArray(cal)+1);
    end
    % Create a structure with the needed variables fr the second dimension.
    Dim2 = struct('RtMechanism', Data.ModOpt.Methods.RtMechanism2D, 'GradientType', ...
        Data.ModOpt.Methods.GradientType2D, 'CData', [], 'Flowrate', [], ...
        'NumGradient', Data.ModOpt.Methods.NumGrad2D, 'ArrayData', ...
        CDMin2DArray, 'ModulationTime', Data.ModOpt.Methods.ModulationTime);    
    [Deal2{1:NumCalc}] = deal(Dim2);
    % Create a structure with the needed variables for the first dimension.
    Dim1 = struct('RtMechanism', Data.ModOpt.Methods.RtMechanism1D, 'GradientType', ...
        Data.ModOpt.Methods.GradientType1D, 'CData', [], 'Flowrate', [], ...
        'NumGradient', Data.ModOpt.Methods.NumGrad1D, 'ArrayData', ...
        CDMin1DArray, 'AnalysisTime', Data.ModOpt.Methods.AnalysisTime);
    [Deal1{1:NumCalc}] = deal(Dim1);
    Data.ModOpt.Conditions = struct('Dim1', Deal1, 'Dim2', Deal2);

    idx = 1;
    % Initiate the recursive loop for the two-dimensional separations.
    Data.ModOpt.Conditions = RecursiveLoop2D(Data.ModOpt.Conditions, ...
        CDMin1DArray, CDMax1DArray, CDSteps1DArray, CDMin2DArray, ...
        CDMax2DArray, CDSteps2DArray, 1, 1);

else % Only one dimension is present
    % Create a structure with the needed variables
    Dim1 = struct('RtMechanism', Data.ModOpt.Methods.RtMechanism1D, 'GradientType', ...
        Data.ModOpt.Methods.GradientType1D, 'CData', [], 'Flowrate', [], ...
        'NumGradient', Data.ModOpt.Methods.NumGrad1D, 'ArrayData', ...
        CDMin1DArray, 'AnalysisTime', Data.ModOpt.Methods.AnalysisTime);
    [Deal1{1:NumCalc}] = deal(Dim1); % Duplicate the structure to the needed size
    Data.ModOpt.Conditions = struct('Dim1', Deal1);

    idx = 1;
    % Initiate the recursive loop and create unique conditions
    Data.ModOpt.Conditions = RecursiveLoop1D(Data.ModOpt.Conditions, ...
        CDMin1DArray, CDMax1DArray, CDSteps1DArray, 1);
end

% Transform all values back to matrices
for con = 1:length(Data.ModOpt.Conditions)    
    Data.ModOpt.Conditions(con).Dim1.CData.GradMod = ...
        reshape(Data.ModOpt.Conditions(con).Dim1.ArrayData(1:(Size1D.GradMod1D(1) ...
        * Size1D.GradMod1D(2))), Size1D.GradMod1D);     
    if length(Data.ModOpt.Conditions(con).Dim1.CData.GradMod) > 1
        temp = Data.ModOpt.Conditions(con).Dim1.CData.GradMod(1:2);
        for e = 1:length(Data.ModOpt.Conditions(con).Dim1.CData.GradMod) - 2
            % Make sure the second gradient begins with the modifier
            % the first gradient finishes with
            temp(e + 1,:) = [Data.ModOpt.Conditions(con).Dim1.CData.GradMod(e + 1), ...
                Data.ModOpt.Conditions(con).Dim1.CData.GradMod(e + 2)];                
        end
        Data.ModOpt.Conditions(con).Dim1.CData.GradMod = temp;
    end    
    Data.ModOpt.Conditions(con).Dim1.CData.GradTime = ...
        reshape(Data.ModOpt.Conditions(con).Dim1.ArrayData((Size1D.GradMod1D(1) ...
        * Size1D.GradMod1D(2) + 1):end - 1), Size1D.GradTime1D);
    Data.ModOpt.Conditions(con).Dim1.Flowrate = ...
        Data.ModOpt.Conditions(con).Dim1.ArrayData(end);
    % Delete the temporary array data from the structure.
    Data.ModOpt.Conditions(con).Dim1 = ...
        rmfield(Data.ModOpt.Conditions(con).Dim1, 'ArrayData');
    % Check if there is a second dimension present.
    if Data.ModOpt.Pareto.Parameters.Dimensions >= 2   
        % If it is present, transform the data back to matrices.
        if strcmp(Data.ModOpt.Conditions(con).Dim2.GradientType, 'Linear')
            Data.ModOpt.Conditions(con).Dim2.CData.GradMod = ...
                reshape(Data.ModOpt.Conditions(con).Dim2.ArrayData(1:(Size2D.GradMod2D(1) ...
                * Size2D.GradMod2D(2))), Size2D.GradMod2D);        
            if length(Data.ModOpt.Conditions(con).Dim2.CData.GradMod) > 1
                temp = Data.ModOpt.Conditions(con).Dim2.CData.GradMod(1:2);
                for e = 1:length(Data.ModOpt.Conditions(con).Dim2.CData.GradMod) - 2
                    % Make sure the second gradient begins with the modifier
                    % the first gradient finishes with
                    temp(e+1,:) = [Data.ModOpt.Conditions(con).Dim2.CData.GradMod(e + 1), ...
                        Data.ModOpt.Conditions(con).Dim2.CData.GradMod(e + 2)];                
                end
                Data.ModOpt.Conditions(con).Dim2.CData.GradMod = temp;
            end        
            Data.ModOpt.Conditions(con).Dim2.CData.GradTime = ...
                reshape(Data.ModOpt.Conditions(con).Dim2.ArrayData((Size2D.GradMod2D(1) ...
                * Size2D.GradMod2D(2) + 1):end - 1), Size2D.GradTime2D);
            Data.ModOpt.Conditions(con).Dim2.Flowrate = ...
                Data.ModOpt.Conditions(con).Dim2.ArrayData(end);
        else
            Data.ModOpt.Conditions(con).Dim2.CData.ModMatrix = ...
                reshape(Data.ModOpt.Conditions(con).Dim2.ArrayData(1:(Size2D.ModMatrix(1) ...
                * Size2D.ModMatrix(2))), Size2D.ModMatrix); 
            Data.ModOpt.Conditions(con).Dim2.CData.TimeMatrix = ...
                reshape(Data.ModOpt.Conditions(con).Dim2.ArrayData((Size2D.ModMatrix(1) ...
                * Size2D.ModMatrix(2) + 1):end - 2), Size2D.TimeMatrix);
            Data.ModOpt.Conditions(con).Dim2.CData.ShiftEndTime = ...
                Data.ModOpt.Conditions(con).Dim2.ArrayData(end - 1);
            Data.ModOpt.Conditions(con).Dim2.Flowrate = ...
                Data.ModOpt.Conditions(con).Dim2.ArrayData(end);
        end
        % Delete the temporary array data
        Data.ModOpt.Conditions(con).Dim2 = ...
            rmfield(Data.ModOpt.Conditions(con).Dim2, 'ArrayData');
    end
end
end % Main function end
