# Supplementary material for: Chemometric Strategies for Fully Automated Interpretive Method Development in Liquid Chromatography
Source: Anal Chem. 2022 Nov 1;94(46):16060–8. doi: 10.1021/acs.analchem.2c03160 (PMC9685588; doi:10.1021/acs.analchem.2c03160)
Supplement: Supplementary file 2 — ac2c03160_si_002.zip [file ac2c03160_si_002.zip › Bos-et-al-Algorithm/LC-MS code/Matlab/FitWidths.m]

%%% 
% Bos, Boelrijk, Molenaar, van 't Veer, Niezen, van Herwerden, Samanipour,
% Stoll, Forré, Ensing, Somsen, Pirok.
% 2022, Universiteit van Amsterdam & Vrije Universiteit van Amsterdam.
%%%
function [N1D, N2D] = FitWidths(Data, Param1D, Param2D)
%This function estimates the plate number for compounds on both dimensions.
%
% Input:    Data: The main data structure of the AUTO-LC algorithm.
%           Param1D: The retention parameters for each compound in the
%               first dimension.
%           Param2D: The retention parameters for each compound in the
%               second dimension.
%
% Output:   N1D: The estimated plate number for each compound in the first
%               dimension.
%           N2D: The estimated plate number for each compound in the second
%               dimension.
%
% This function is part of a publication entitled Chemometric Strategies
% for Fully Automated Interpretive Method Development in Liquid Chromatography  
% by Bos, Boelrijk, Molenaar, van 't Veer, Niezen, van Herwerden, 
% Samanipour, Stoll, Forré, Ensing, Somsen & Pirok.
% 2022, Universiteit van Amsterdam & Vrije Universiteit van Amsterdam.

% Extract the table with retention times and peakwidths.
Rt = Data.ModOpt.Import.Peaktable;
Widths = Data.ModOpt.Import.Widthtable;
% Preallocate the output parameters.
N1D = nan(length(Param1D(:, 1)), 1);
if nargin < 3 || isempty(Param2D)
    N2D = [];
    numSets = width(Widths);
else
    N2D = nan(length(Param2D(:, 1)), 1);
    numSets = width(Widths) / 2;
end


% Depending on the retention model used. Different PCMs need to be used.
if strcmp(Data.ModOpt.Import.RtMechanism1D, 'Quadratic Mechanism')
    for i = 1:length(Param1D(:, 1))
        % Create a parameter set for each width
        Flowrate = Data.ModOpt.Import.ExpertFitting.Conditions(1).Flowrate1D;
        t_D = Data.Databases.Systems.DwellVolume1D / Flowrate; %mL
        t01D = Data.Databases.Columns(1).DeadVolume / Flowrate; %mL
        [multiply{1:length(Widths(1, :))}] = deal(t_D);
        % Extract retention parameters.
        k0 = exp(Param1D(i, 1));
        S = Param1D(i, 2:3);
        
        % Create the structure
        c = struct('W', [], 'Rt', [], 'phi_e', [], 'k0', k0, 'S', S, ...
            't0', t01D, 't_D', multiply,  'T_a', [], 'phi_a', [], 'B', [], ...
            'k_e', []);
        for j = 1:numSets
            c(j).W = Widths(i, j);
            c(j).Rt = Rt(i, j);
            % Extract the gradient program and transpose for easier indexing.
            T_m = Data.ModOpt.Import.ExpertFitting.Conditions(j).GradTime1D';
            phi_m = Data.ModOpt.Import.ExpertFitting.Conditions(j).GradMod1D;
            phi = nan(1, numel(T_m));
            phi(1) = phi_m(1);
            phi(end) = phi_m(end);
            for ph = 2:length(phi_m) - 1
                phi([ph * 2 - 2, ph * 2 - 1]) = phi_m(ph);
            end
            % Transform the matrix to an array
            T_a = nan(1, numel(T_m) - sum(T_m(:) == 0) + 1);
            T_a(1) = 0;
            phi_a = nan(1, numel(phi) - sum(T_m(:) == 0) + 1);
            phi_a(1) = phi(1);
            pos = 2;
            for ph = 1:numel(T_m)
                if T_m(ph) ~= 0
                    T_a(pos) = T_a(pos - 1) + T_m(ph);
                    phi_a(pos) = phi(ph);
                    pos = pos + 1;
                end
            end
            c(j).T_a = T_a;
            c(j).phi_a = phi_a;
            % Create the slope array
            B = nan(1, length(T_a) - 1);
            for ph = 1:length(B)
                B(ph) = (phi_a(ph + 1) - phi_a(ph)) / (T_a(ph + 1) - T_a(ph));
            end
            c(j).B = B;
            % Calculate the elution phi. First find the first value above
            % the remaining gradient time.
            t_rem = c(j).Rt - c(j).t0 - c(j).t_D;
            pos = find(t_rem < T_a, 1);
            % Determine the elution phi.
            if isempty(pos)
                c(j).phi_e = phi_a(end);
            elseif pos == 1
                c(j).phi_e = phi_a(1);
            else
                c(j).phi_e = phi_a(pos - 1) + (t_rem - T_a(pos - 1)) * B(pos - 1);
            end
            % Calculate the retention factor at elution
            c(j).k_e = c(j).k0 * exp(c(j).S(2) * c(j).phi_e ^ 2) ...
                / exp(c(j).S(1) * c(j).phi_e);
        end
        % Estimate the plate number for this compound
        fitFun = @(N) fitPlateNumberQM(N,c);
        N1D(i) = fminsearch(fitFun, 1000);
    end
else
    for i = 1:length(Param1D(:, 1))
        % Create a parameter set for each width
        % Assumed the flowrate is constant for all sets
        Flowrate = Data.ModOpt.Import.ExpertFitting.Conditions(1).Flowrate1D;
        t_D = Data.Databases.Systems.DwellVolume1D / Flowrate; %mL
        t01D = Data.Databases.Columns(1).DeadVolume / Flowrate; %mL
        [multiply{1:numSets}] = deal(t_D);
        % Extract retention parameters.
        k0 = exp(Param1D(i, 1));
        S = Param1D(i, 2);
        
        % Create the structure
        c = struct('W', [], 'Rt', [], 'phi_e', [], 'k0', k0, 'S', S, ...
            't0', t01D, 't_D', multiply,  'T_a', [], 'phi_a', [], 'B', [], ...
            'k_e', []);
        for j = 1:numSets
            c(j).W = Widths(i, j);
            c(j).Rt = Rt(i, j);
            % Extract the gradient program and transpose for easier indexing.
            T_m = Data.ModOpt.Import.ExpertFitting.Conditions(j).GradTime1D';
            phi_m = Data.ModOpt.Import.ExpertFitting.Conditions(j).GradMod1D;
            phi = nan(1, numel(T_m));
            phi(1) = phi_m(1);
            phi(end) = phi_m(end);
            for ph = 2:length(phi_m) - 1
                phi([ph * 2 - 2, ph * 2 - 1]) = phi_m(ph);
            end
            % Transform the matrix to an array
            T_a = nan(1, numel(T_m) - sum(T_m(:) == 0) + 1);
            T_a(1) = 0;
            phi_a = nan(1, numel(phi) - sum(T_m(:) == 0) + 1);
            phi_a(1) = phi(1);
            pos = 2;
            for ph = 1:numel(T_m)
                if T_m(ph) ~= 0
                    T_a(pos) = T_a(pos - 1) + T_m(ph);
                    phi_a(pos) = phi(ph);
                    pos = pos + 1;
                end
            end
            c(j).T_a = T_a;
            c(j).phi_a = phi_a;
            % Create the slope array
            B = nan(1, length(T_a) - 1);
            for ph = 1:length(B)
                B(ph) = (phi_a(ph + 1) - phi_a(ph)) / (T_a(ph + 1) - T_a(ph));
            end
            c(j).B = B;
            % Calculate the elution phi. First find the first value above
            % the remaining gradient time.
            t_rem = c(j).Rt - c(j).t0 - c(j).t_D;
            pos = find(t_rem < T_a, 1);
            % Determine the elution phi.
            if isempty(pos)
                c(j).phi_e = phi_a(end);
            elseif pos == 1
                c(j).phi_e = phi_a(1);
            else
                c(j).phi_e = phi_a(pos - 1) + (t_rem - T_a(pos - 1)) * B(pos - 1);
            end
            % Calculate the retention factor at elution
            c(j).k_e = c(j).k0 / exp(c(j).S * c(j).phi_e);
        end
        % Estimate the plate number for this compound
        fitFun = @(N) fitPlateNumberLSS(N,c);
        N1D(i) = fminsearch(fitFun, 1000);
    end
end
% Check if there is a second dimension
if ~isempty(N2D)
    % Depending on the retention model used. Different PCMs need to be used.
    if strcmp(Data.ModOpt.Import.RtMechanism2D, 'Quadratic Mechanism')
        for i = 1:length(Param2D(:, 1))
            % Create a parameter set for each width
            Flowrate = Data.ModOpt.Import.ExpertFitting.Conditions(1).Flowrate2D;
            t_D = Data.Databases.Systems.DwellVolume2D / Flowrate; %mL
            t0 = Data.Databases.Columns(2).DeadVolume / Flowrate; %mL
            [multiply{1:length(Widths(1, :))}] = deal(t_D);
            % Extract retention parameters.
            k0 = exp(Param2D(i, 1));
            S = Param2D(i, 2:3);
            
            % Create the structure
            c = struct('W', [], 'Rt', [], 'phi_e', [], 'k0', k0, 'S', S, ...
                't0', t0, 't_D', multiply,  'T_a', [], 'phi_a', [], 'B', [], ...
                'k_e', []);
            for j = 1:numSets
                c(j).W = Widths(i, numSets + j);
                c(j).Rt = Rt(i, numSets + j);
                if strcmp(Data.ModOpt.Methods.GradientType2D, 'Linear')
                    % Extract the gradient program and transpose for easier indexing.
                    T_m = Data.ModOpt.Import.ExpertFitting.Conditions(j).GradTime2D';
                    phi_m = Data.ModOpt.Import.ExpertFitting.Conditions(j).GradMod2D;
                elseif strcmp(Data.ModOpt.Methods.GradientType2D, 'Shifted')
                    % Extract the gradient program and transpose for easier indexing.
                    T_m = [0; Data.ModOpt.Import.ExpertFitting.Conditions(j).GradTime2D(1)];
                    
                    % Calculate the slopes of the shifted gradient
                    slopeLow = (Data.ModOpt.Import.ExpertFitting.Conditions(j).GradMod2D(2, 1) ...
                        - Data.ModOpt.Import.ExpertFitting.Conditions(j).GradMod2D(1, 1)) / ...
                        (Data.ModOpt.Import.ExpertFitting.Conditions(j).GradTime2D(2) - t01D);
                    slopeHigh = (Data.ModOpt.Import.ExpertFitting.Conditions(j).GradMod2D(2, 2) ...
                        - Data.ModOpt.Import.ExpertFitting.Conditions(j).GradMod2D(1, 2)) / ...
                        (Data.ModOpt.Import.ExpertFitting.Conditions(j).GradTime2D(2) - t01D);
                    % Get retention, modulation time and the modulation number
                    Rt1D = Rt(i, j);
                    modTime = Data.ModOpt.Import.ExpertFitting.Conditions(j).GradTime2D(3);
                    modNum = ceil(Rt1D / modTime);
                    if (modNum * modTime) < t01D
                        phi_m = [Data.ModOpt.Import.ExpertFitting.Conditions(j).GradMod2D(1, 1); ...
                            Data.ModOpt.Import.ExpertFitting.Conditions(j).GradMod2D(1, 2)];
                        % Check if the one-dimensional time is higher than the
                        % shifting gradient program
                    elseif Rt1D > Data.ModOpt.Import.ExpertFitting.Conditions(j).GradTime2D(2)
                        phi_m = [Data.ModOpt.Import.ExpertFitting.Conditions(j).GradMod2D(1, 2); ...
                            Data.ModOpt.Import.ExpertFitting.Conditions(j).GradMod2D(2, 2)];
                    else
                        initMod = ((modNum * modTime) - t01D) * ...
                            slopeLow + Data.ModOpt.Import.ExpertFitting.Conditions(j).GradMod2D(1, 1);
                        finalMod = ((modNum * modTime) - t01D) * ...
                            slopeHigh + Data.ModOpt.Import.ExpertFitting.Conditions(j).GradMod2D(1, 2);
                        phi_m = [initMod; finalMod];
                    end
                end
                phi = nan(1, numel(T_m));
                phi(1) = phi_m(1);
                phi(end) = phi_m(end);
                for ph = 2:length(phi_m) - 1
                    phi([ph * 2 - 2, ph * 2 - 1]) = phi_m(ph);
                end
                
                % Transform the matrix to an array
                T_a = nan(1, numel(T_m) - sum(T_m(:) == 0) + 1);
                T_a(1) = 0;
                phi_a = nan(1, numel(phi) - sum(T_m(:) == 0) + 1);
                phi_a(1) = phi(1);
                pos = 2;
                for ph = 1:numel(T_m)
                    if T_m(ph) ~= 0
                        T_a(pos) = T_a(pos - 1) + T_m(ph);
                        phi_a(pos) = phi(ph);
                        pos = pos + 1;
                    end
                end
                c(j).T_a = T_a;
                c(j).phi_a = phi_a;
                % Create the slope array
                B = nan(1, length(T_a) - 1);
                for ph = 1:length(B)
                    B(ph) = (phi_a(ph + 1) - phi_a(ph)) / (T_a(ph + 1) - T_a(ph));
                end
                c(j).B = B;
                % Calculate the elution phi. First find the first value above
                % the remaining gradient time.
                t_rem = c(j).Rt - c(j).t0 - c(j).t_D;
                pos = find(t_rem < T_a, 1);
                % Determine the elution phi.
                if isempty(pos)
                    c(j).phi_e = phi_a(end);
                elseif pos == 1
                    c(j).phi_e = phi_a(1);
                else
                    c(j).phi_e = phi_a(pos - 1) + (t_rem - T_a(pos - 1)) * B(pos - 1);
                end
                % Calculate the retention factor at elution
                c(j).k_e = c(j).k0 * exp(c(j).S(2) * c(j).phi_e ^ 2) ...
                    / exp(c(j).S(1) * c(j).phi_e);
            end
            % Estimate the plate number for this compound
            fitFun = @(N) fitPlateNumberQM(N, c);
            N2D(i) = fminsearch(fitFun, 1000); %#ok<AGROW>
        end
    else
        for i = 1:length(Param2D(:, 1))
            % Create a parameter set for each width
            Flowrate = Data.ModOpt.Import.ExpertFitting.Conditions(1).Flowrate2D;
            t_D = Data.Databases.Systems.DwellVolume2D / Flowrate; %mL
            t0 = Data.Databases.Columns(2).DeadVolume / Flowrate; %mL
            [multiply{1:numSets}] = deal(t_D);
            % Extract retention parameters.
            k0 = exp(Param2D(i, 1));
            S = Param2D(i, 2);
            
            % Create the structure
            c = struct('W', [], 'Rt', [], 'phi_e', [], 'k0', k0, 'S', S, ...
                't0', t0, 't_D', multiply,  'T_a', [], 'phi_a', [], 'B', [], ...
                'k_e', []);
            for j = 1:numSets
                c(j).W = Widths(i, numSets + j);
                c(j).Rt = Rt(i, numSets + j);
                if strcmp(Data.ModOpt.Methods.GradientType2D, 'Linear')
                    % Extract the gradient program and transpose for easier indexing.
                    T_m = Data.ModOpt.Import.ExpertFitting.Conditions(j).GradTime2D';
                    phi_m = Data.ModOpt.Import.ExpertFitting.Conditions(j).GradMod2D;
                elseif strcmp(Data.ModOpt.Methods.GradientType2D, 'Shifted')
                    % Extract the gradient program and transpose for easier indexing.
                    T_m = [0; Data.ModOpt.Import.ExpertFitting.Conditions(j).GradTime2D(1)];
                    
                    % Calculate the slopes of the shifted gradient
                    slopeLow = (Data.ModOpt.Import.ExpertFitting.Conditions(j).GradMod2D(2, 1) ...
                        - Data.ModOpt.Import.ExpertFitting.Conditions(j).GradMod2D(1, 1)) / ...
                        (Data.ModOpt.Import.ExpertFitting.Conditions(j).GradTime2D(2) - t01D);
                    slopeHigh = (Data.ModOpt.Import.ExpertFitting.Conditions(j).GradMod2D(2, 2) ...
                        - Data.ModOpt.Import.ExpertFitting.Conditions(j).GradMod2D(1, 2)) / ...
                        (Data.ModOpt.Import.ExpertFitting.Conditions(j).GradTime2D(2) - t01D);
                    % Get retention, modulation time and the modulation number
                    Rt1D = Rt(i, j);
                    modTime = Data.ModOpt.Import.ExpertFitting.Conditions(j).GradTime2D(3);
                    modNum = ceil(Rt1D / modTime);
                    if (modNum * modTime) < t01D
                        phi_m = [Data.ModOpt.Import.ExpertFitting.Conditions(j).GradMod2D(1, 1); ...
                            Data.ModOpt.Import.ExpertFitting.Conditions(j).GradMod2D(1, 2)];
                        % Check if the one-dimensional time is higher than the
                        % shifting gradient program
                    elseif Rt1D > Data.ModOpt.Import.ExpertFitting.Conditions(j).GradTime2D(2)
                        phi_m = [Data.ModOpt.Import.ExpertFitting.Conditions(j).GradMod2D(1, 2); ...
                            Data.ModOpt.Import.ExpertFitting.Conditions(j).GradMod2D(2, 2)];
                    else
                        initMod = ((modNum * modTime) - t01D) * ...
                            slopeLow + Data.ModOpt.Import.ExpertFitting.Conditions(j).GradMod2D(1, 1);
                        finalMod = ((modNum * modTime) - t01D) * ...
                            slopeHigh + Data.ModOpt.Import.ExpertFitting.Conditions(j).GradMod2D(1, 2);
                        phi_m = [initMod; finalMod];
                    end
                end
                
                phi = nan(1, numel(T_m));
                phi(1) = phi_m(1);
                phi(end) = phi_m(end);
                for ph = 2:length(phi_m) - 1
                    phi([ph * 2 - 2, ph * 2 - 1]) = phi_m(ph);
                end
                % Transform the matrix to an array
                T_a = nan(1, numel(T_m) - sum(T_m(:) == 0) + 1);
                T_a(1) = 0;
                phi_a = nan(1, numel(phi) - sum(T_m(:) == 0) + 1);
                phi_a(1) = phi(1);
                pos = 2;
                for ph = 1:numel(T_m)
                    if T_m(ph) ~= 0
                        T_a(pos) = T_a(pos - 1) + T_m(ph);
                        phi_a(pos) = phi(ph);
                        pos = pos + 1;
                    end
                end
                c(j).T_a = T_a;
                c(j).phi_a = phi_a;
                % Create the slope array
                B = nan(1, length(T_a) - 1);
                for ph = 1:length(B)
                    B(ph) = (phi_a(ph + 1) - phi_a(ph)) / (T_a(ph + 1) - T_a(ph));
                end
                c(j).B = B;
                % Calculate the elution phi. First find the first value above
                % the remaining gradient time.
                t_rem = c(j).Rt - c(j).t0 - c(j).t_D;
                pos = find(t_rem < T_a, 1);
                % Determine the elution phi.
                if isempty(pos)
                    c(j).phi_e = phi_a(end);
                elseif pos == 1
                    c(j).phi_e = phi_a(1);
                else
                    c(j).phi_e = phi_a(pos - 1) + (t_rem - T_a(pos - 1)) * B(pos - 1);
                end
                % Calculate the retention factor at elution
                c(j).k_e = c(j).k0 / exp(c(j).S * c(j).phi_e);
            end
            % Estimate the plate number for this compound
            fitFun = @(N) fitPlateNumberLSS(N, c);
            N2D(i) = fminsearch(fitFun, 1000); %#ok<AGROW>
        end
    end
end

    function ssq = fitPlateNumberQM(N, c)
        %Nested function to predict the peakwidth based on current
        %conditions for the quadratic mechanism.
        %
        % Input:    N: Current plate number.
        %           c: Structure with conditions.
        %
        % Output:   ssq: Sum of squared errors between predicted and
        %               experimental peak widths.
        % This function is part of a publication entitled Modular Platform
        % for Automated Interpretive Method Development in Liquid
        % Chromatography by Bos, Boelrijk, Molenaar, van 't Veer, Niezen,
        % van Herwerden, Samanipour, Forré, Ensing, Somsen & Pirok.
        % 2022, Universiteit van Amsterdam & Vrije Universiteit van Amsterdam.
        
        % Create the width variable
        Width_Pred = nan(1, length(c));
        % Fit each peak width
        for k = 1:length(c)
            G = CalcGQM(c(k).Rt, c(k).phi_e, c(k).k0, c(k).S, c(k).t0, ...
                c(k).t_D, c(k).T_a, c(k).phi_a, c(k).B);
            Width_Pred(k) = 4 * G * c(k).t0 * (1 + c(k).k_e) / sqrt(N);
        end
        % Calculate the sum of squared erros as output
        ssq = sum((Width_Pred - [c.W]) .^ 2);
    end % fitPlateNumberQM end

    function ssq = fitPlateNumberLSS(N, c)
        %Nested function to predict the peakwidth based on current
        %conditions for the linear solvent strength model.
        %phi(ebd
        % Input:    N: Current plate number.
        %           c: Structure with conditions.
        %
        % Output:   ssq: Sum of squared errors between predicted and
        %               experimental peak widths.
        % This function is part of a publication entitled Modular Platform
        % for Automated Interpretive Method Development in Liquid
        % Chromatography by Bos, Boelrijk, Molenaar, van 't Veer, Niezen,
        % van Herwerden, Samanipour, Forré, Ensing, Somsen & Pirok.
        % 2022, Universiteit van Amsterdam & Vrije Universiteit van Amsterdam.
        
        % Create the width variable
        Width_Pred = nan(1, length(c));
        % Fit each peak width
        for k = 1:length(c)
            G = CalcG(c(k).Rt, c(k).phi_e, c(k).k0, c(k).S, c(k).t0, ...
                c(k).t_D, c(k).T_a, c(k).phi_a, c(k).B);
            Width_Pred(k) = 4 * G * c(k).t0 * (1 + c(k).k_e) / sqrt(N);
        end
        % Calculate the sum of squared erros as output
        ssq = sum((Width_Pred - [c.W]) .^ 2);
    end % fitPlateNumberLSS end

end % Main function end
