# Supplementary material for: Chemometric Strategies for Fully Automated Interpretive Method Development in Liquid Chromatography
Source: Anal Chem. 2022 Nov 1;94(46):16060–8. doi: 10.1021/acs.analchem.2c03160 (PMC9685588; doi:10.1021/acs.analchem.2c03160)
Supplement: Supplementary file 2 — ac2c03160_si_002.zip [file ac2c03160_si_002.zip › Bos-et-al-Algorithm/LC-MS code/Matlab/ExtractMZ.m]

%%% 
% Bos, Boelrijk, Molenaar, van 't Veer, Niezen, van Herwerden, Samanipour,
% Stoll, Forré, Ensing, Somsen, Pirok.
% 2022, Universiteit van Amsterdam & Vrije Universiteit van Amsterdam.
%%%
function [extractedMZ, Data] = ExtractMZ(Data, MZ, numSet, Threshold, mzPeaks, reductionRange)
%This function extracts data for only one m/z value. This values can be
%plotted against the time. Needs the data structure as an input, together
%with the interested m/z value and the number of the dataset in which the
%calculations are for. Threshold is a maximum difference between the found
%m/z value. This one is important for reduced datasets where not the whole
%MS spectrum is available.
%
% Input:    Data: The data structure of the AUTO-LC algorithm.
%           MZ: m/z value of interest
%           numSet: number of datasets
%           Threshold: maximum difference between the found m/z value
%           mzPeaks: peak list
%           reductionRange: selects peaks within the given range
%
% Output:   Data: The data structure of the AUTO-LC algorithm.
%           extractedMZ: Extracted ion chromatogram
%
% This function is part of a publication entitled Chemometric Strategies
% for Fully Automated Interpretive Method Development in Liquid Chromatography  
% by Bos, Boelrijk, Molenaar, van 't Veer, Niezen, van Herwerden, 
% Samanipour, Stoll, Forré, Ensing, Somsen & Pirok.
% 2022, Universiteit van Amsterdam & Vrije Universiteit van Amsterdam.

if nargin == 3
    Threshold = 0;
end
if nargin ~= 6
    reductionRange = [];
end

if numSet == 1
    Peaks = Data.ModOpt.Import.MzPeaks1;
elseif numSet == 2
    Peaks = Data.ModOpt.Import.MzPeaks2;
elseif numSet == 3
    Peaks = Data.ModOpt.Import.MzPeaks3;
elseif numSet == 4 
    Peaks = Data.ModOpt.Import.MzPeaks4;
elseif strcmp(numSet, 'VisAna')
    Peaks = Data.VisAna.MzPeaks;
elseif strcmp(numSet, 'MSDetection') || strcmp(numSet, 'Repeatability') ...
        || strcmp(numSet, 'Batch')
    Peaks = mzPeaks;
else
    error('Not possible, there should be no more than 4 chromatograms')
end

extractedMZ = zeros(1,length(Peaks));
if isempty(reductionRange)
    for i = 1:length(Peaks)
        [diff, idx] = min((Peaks{i,1}(:,1)-MZ).^2);
        if Threshold == 0
            extractedMZ(i) = Peaks{i,1}(idx,2);
        else
            if diff < Threshold
                extractedMZ(i) = Peaks{i,1}(idx,2);
            else
                extractedMZ(i) = 1;
            end
        end
    end
else
    for i = 1:length(Peaks)
        idx = abs(Peaks{i, 1}(:, 1) - MZ) < reductionRange;       
        extractedMZ(i) = sum(Peaks{i, 1}(idx, 2));
        Peaks{i, 1}(idx, :) = [];
    end
    if numSet == 1
        Data.ModOpt.Import.MzPeaks1 = Peaks;
    elseif numSet == 2
        Data.ModOpt.Import.MzPeaks2 = Peaks;
    elseif numSet == 3
        Data.ModOpt.Import.MzPeaks3 = Peaks;
    elseif numSet == 4 
        Data.ModOpt.Import.MzPeaks4 = Peaks;
    end
end
