# Supplementary material for: Chemometric Strategies for Fully Automated Interpretive Method Development in Liquid Chromatography
Source: Anal Chem. 2022 Nov 1;94(46):16060–8. doi: 10.1021/acs.analchem.2c03160 (PMC9685588; doi:10.1021/acs.analchem.2c03160)
Supplement: Supplementary file 2 — ac2c03160_si_002.zip [file ac2c03160_si_002.zip › Bos-et-al-Algorithm/LC-MS code/Matlab/mz5read.m]

%%% 
% Bos, Boelrijk, Molenaar, van 't Veer, Niezen, van Herwerden, Samanipour,
% Stoll, Forré, Ensing, Somsen, Pirok.
% 2022, Universiteit van Amsterdam & Vrije Universiteit van Amsterdam.
%%%
function [peaks,t,TIC] = mz5read(filename)
%
% Input:    filename: mz5 file to be imported
%
% Output:   peaks: peak list.
%           t: time of the measurement.
%           TIC: total ion chromatogram.
%
% This function is part of a publication entitled Chemometric Strategies
% for Fully Automated Interpretive Method Development in Liquid Chromatography  
% by Bos, Boelrijk, Molenaar, van 't Veer, Niezen, van Herwerden, 
% Samanipour, Stoll, Forré, Ensing, Somsen & Pirok.
% 2022, Universiteit van Amsterdam & Vrije Universiteit van Amsterdam.

ind = [0; (h5read(filename,'/SpectrumIndex'))];
mzint = double(h5read(filename,'/SpectrumIntensity'))';
mzraw = double(h5read(filename,'/SpectrumMZ'))';
index = numel(ind);
ttemp = h5read(filename,'/ChomatogramTime');

%%real TIC
%TIC = h5read(filename,'/ChromatogramIntensity');
%TIC = TIC(1:index-1);
t = ttemp(1:index-2);

peaks = cell(index-2,1);
mz = repmat(struct('mz',[]), numel(t)-2,1);
int = repmat(struct('int',[]), numel(t)-2,1);

if mzraw(2) <= mzraw(1)

for k = 1:index-2
    mzt = round(cumsum(mzraw(ind(k)+1:ind(k+1))),5); 
    intt = mzint(ind(k)+1:ind(k+1));
    peaks(k,1) = {([mzt' intt'])}; 
    mz(k).mz = mzt;
    int(k).int = intt;
end

else


 
for k = 1:index-2
    mzt = round(mzraw(ind(k)+1:ind(k+1)),5);
    intt = mzint(ind(k)+1:ind(k+1));
    peaks(k) = {([mzt' intt'])}; 
    mz(k).mz = mzt;
    int(k).int = intt;
end


end

%%reduced TIC
num = length(mz); 
TIC = zeros(size(t));

for i = 1:num
    TIC(i) = sum(int(i).int);
end

%TIC = sum(mzi,1);
TIC = TIC(1:index-2);

end
