# Supplementary material for: Chemometric Strategies for Fully Automated Interpretive Method Development in Liquid Chromatography
Source: Anal Chem. 2022 Nov 1;94(46):16060–8. doi: 10.1021/acs.analchem.2c03160 (PMC9685588; doi:10.1021/acs.analchem.2c03160)
Supplement: Supplementary file 2 — ac2c03160_si_002.zip [file ac2c03160_si_002.zip › Bos-et-al-Algorithm/LC-MS code/Matlab/LookUp.m]

%%% 
% Bos, Boelrijk, Molenaar, van 't Veer, Niezen, van Herwerden, Samanipour,
% Stoll, Forré, Ensing, Somsen, Pirok.
% 2022, Universiteit van Amsterdam & Vrije Universiteit van Amsterdam.
%%%
function [LookUpResult] = LookUp(CellData, String)
%Looks for the correct retention parameters for an compound.
%
% Input:    CellData: A cell containing the retention parameters of a
%               compound.
%           String: A string indicating which retention parameter is of
%               interest.
%
% Output:   LookUpResult: The value of the interesest retention parameter.
% 
%
% This function is part of a publication entitled Chemometric Strategies
% for Fully Automated Interpretive Method Development in Liquid Chromatography  
% by Bos, Boelrijk, Molenaar, van 't Veer, Niezen, van Herwerden, 
% Samanipour, Stoll, Forré, Ensing, Somsen & Pirok.
% 2022, Universiteit van Amsterdam & Vrije Universiteit van Amsterdam.

% Check if all parameres are given correctly.
if nargin < 2
    error('Not enough input arguments to operate')
end
if isempty(String)
    error('String is missing in LookUp function.')
end

% Find a match with the interested retention parameter.
loc = NaN;
for k = 1:length(CellData)
    if strcmp(CellData{k}, String)
        loc = k;
    end
end
% Give an error if the retention parameter doesn't exist.
if isnan(loc)
    error('String not found')
end

% If the retention parameter was found, the next value is the number that
% corresponds to this retention parameter.
loc = loc+1;
LookUpResult = cell2mat(CellData(loc));
end
