# Supplementary material for: Chemometric Strategies for Fully Automated Interpretive Method Development in Liquid Chromatography
Source: Anal Chem. 2022 Nov 1;94(46):16060–8. doi: 10.1021/acs.analchem.2c03160 (PMC9685588; doi:10.1021/acs.analchem.2c03160)
Supplement: Supplementary file 2 — ac2c03160_si_002.zip [file ac2c03160_si_002.zip › Bos-et-al-Algorithm/LC-MS code/Matlab/Defopt_all.m]

%%% 
% Bos, Boelrijk, Molenaar, van 't Veer, Niezen, van Herwerden, Samanipour,
% Stoll, Forré, Ensing, Somsen, Pirok.
% 2022, Universiteit van Amsterdam & Vrije Universiteit van Amsterdam.
%%%
function op = Defopt_all(op)
% Sets up missing peak detection settings.
%
% Input:    op: Structure with options. If no parameter is given, it is
%               made.
%
% Output:   op: Structure with options. 
%
% This function has been part of a publication by S. Peters, G.
% Vivó-Truyols, P.J. Marriott & P.J. Schoenmakers entitled Development of an
% algorithm for peak detection in comprehensive two-dimensinal
% chromatography, J. Chromatogr. A 2007, 1156 (1-2), 14-24, 
% DOI: 10.1016/j.chroma.2006.10.066 and adjusted for a new publication 
% entitled Chemometric Strategies for Fully Automated Interpretive Method 
% Development in Liquid Chromatography  
% by Bos, Boelrijk, Molenaar, van 't Veer, Niezen, van Herwerden, 
% Samanipour, Stoll, Forré, Ensing, Somsen & Pirok.
% 2022, Universiteit van Amsterdam & Vrije Universiteit van Amsterdam.

% Adds default options to vector op;
if nargin < 1
    op = [];
end

% Default options for pretreatment algorithms
% Default polynomial used for base-line correction
if ~isfield(op, 'bl_poly')
    op.bl_poly = 2;
end
if isempty(op.bl_poly)
    op.bl_poly = 2;
end 
% Asymmetric parameter (fi) for asymmetric least squares
if ~isfield(op, 'bl_fi')
    op.bl_fi = 0.002;
end
if isempty(op.bl_fi)
    op.bl_fi = 0.002;
end
% Base-line correction method: 
% 'none' means no method, 
% 'asLS' means Asymmetric Least Squares, 
% 'GIFTS' means Asymmetric least sqaures 2
% 'Robust' means a robust estimation of the base-line by reweighted least squares, 
% 'Piecewise' means piecewise base-line correction
if ~isfield(op, 'bl_method')
    op.bl_method = [];
end
if isempty(op.bl_method)
    op.bl_method = 'asLS';
end 
% Default polynomial used for Savitsky-Golay smoothing/derivative 
% computation. Minimum is 2.
if ~isfield(op, 'sg_poly')
    op.sg_poly = [];
end
if isempty(op.sg_poly)
    op.sg_poly = 2;
end 
% Default window size used for Savitsky-Golay smoothing/derivative
% computation. Needs to be uneven.
if ~isfield(op, 'sg_wind')
    op.sg_wind = [];
end
if isempty(op.sg_wind)
    op.sg_wind = 5;
end 
% Default derivative order: take the original (smoothed) data. If you use
% -1, no smoothing is performed.
if ~isfield(op, 'sg_der')
    op.sg_der = [];
end
if isempty(op.sg_der)
    op.sg_der = 0;
end 

% Chromatographic default options
% It might be 'Peters-Truyols' or 'Watershed'
if ~isfield(op, 'ch_PDMethod')
    op.ch_PDMethod = 'Peters-Truyols';
end 
% Default minimum signal for detecting a peak maxima.
if ~isfield(op, 'ch_thr1')
    op.ch_thr1 = 100000;
end
% Default minimum signal for detecting a peak beginning and peak end.
if ~isfield(op, 'ch_thr2')
    op.ch_thr2 = 0;
end    
% Minimum area allowed (area reject)
if ~isfield(op, 'ch_thr_area')
    op.ch_thr_area = 0;
end
% (0) Do not use derivatives; (1) Use derivatives -default-
if ~isfield(op, 'ch_deruse')
    op.ch_deruse = 1;
end
% 'None' do not consider unimodality.
% 'Simple' consider unimodality only between maxima.
% 'Interpolated' consider unimodality following the interpolation function 
%   between two maxima.
if ~isfield(op, 'ch_unimod')
    op.ch_unimod = 'Simple';
end
% Maximum difference between rt in the second dimension to merge. 
% Inf means that this option is not active.
if ~isfield(op, 'ch_rt_diff')
    op.ch_rt_diff = 0.05;
end
% Maximum difference between rt in the second dimension to merge. 
% Inf means that this option is not active. 
% It is used with the "Truyols-Janssen" algorithm only.
if ~isfield(op, 'ch_rt_diff2') 
    op.ch_rt_diff2 = 0.05;
end
% Phasing
if ~isfield(op, 'ch_phase')
    op.ch_phase = 0;
end 
% Modulation time in minutes.
if ~isfield(op, 'ch_modtime')
    op.ch_modtime = 1;
end   
% Smart 1D peak detection.
if ~isfield(op, 'ch_smart1DPeakDet')
    op.ch_smart1DPeakDet = 1;
end   
% Minimum peak width for peak rejection.
if ~isfield(op, 'ch_PWidth')
    op.ch_PWidth = 0;
end
% Interval in which we are trying to look for a peak.
if ~isfield(op, 'ch_rtlim')
    op.ch_rtlim = [-inf, inf];
end  
% This is the average increase in second-dimension retention time per 
% modulation time.
if ~isfield(op, 'ch_rt1rt2_rel')
    op.ch_rt1rt2_rel = 0;
end 
% Minimum of normalised area overlap.
if ~isfield(op, 'ch_minnao')
    op.ch_minnao = 0.2;
end
% Minimum of normalised area overlap.
if ~isfield(op, 'op.ch_sim_inc')
    op.ch_sim_inc = 0.5;
end 
% Parameter for AsLS
% Default smoothness parameter. Determines the smoothness/straightness of 
% the baseline. Generally 10^2 < lambda < 10^9
if ~isfield(op, 'op.ch_AsLS_lmbd')
    op.ch_AsLS_lmbd = 10^9;
end
% Default weight factor. Generally 0.001 < p < 0.1.
% e.g. p = 0.01: Above baseline SigI * 0.01 and below baseline SigI * 0.99
if ~isfield(op, 'op.ch_AsLS_p')
    op.ch_AsLS_p = 0.001;
end                                                       
end % Function end
