# Supplementary material for: Chemometric Strategies for Fully Automated Interpretive Method Development in Liquid Chromatography
Source: Anal Chem. 2022 Nov 1;94(46):16060–8. doi: 10.1021/acs.analchem.2c03160 (PMC9685588; doi:10.1021/acs.analchem.2c03160)
Supplement: Supplementary file 2 — ac2c03160_si_002.zip [file ac2c03160_si_002.zip › Bos-et-al-Algorithm/LC-MS code/Matlab/Fitter.m]

%%% 
% Bos, Boelrijk, Molenaar, van 't Veer, Niezen, van Herwerden, Samanipour,
% Stoll, Forré, Ensing, Somsen, Pirok.
% 2022, Universiteit van Amsterdam & Vrije Universiteit van Amsterdam.
%%%
function [Data, numSolutes, param1D, param2D, fval1D, fval2D, Active] = ...
    Fitter(Data, numSets, Dimensions)
%Function to fit parameters to the given peaktables. Gets called by
%Calculator_RepeatScanning when all experimental conditions are set.
%
% Input:    Data: The data structure which includes all experimental
%               conditions.
%           numSets: The number of experimental data sets that are being
%               loaded in.
%
% Output:   Data: The data structure which includes all experimental
%               conditions.
%           numSolutes: The number of compounds that were being fitted to
%               retention parameters.
%           param1D: Retention parameters of the first dimension per
%               compound.
%           fval1D: Final SSQ of the fit of the retention model per 
%               compound on the first dimension.
%           Active: Boolean value for each compound. Is set to true if
%               there was enough data present to accurately fit a 
%               retention model. Is set to false if no sufficient data was 
%               present.
%
% This function is part of a publication entitled Chemometric Strategies
% for Fully Automated Interpretive Method Development in Liquid Chromatography  
% by Bos, Boelrijk, Molenaar, van 't Veer, Niezen, van Herwerden, 
% Samanipour, Stoll, Forré, Ensing, Somsen & Pirok.
% 2022, Universiteit van Amsterdam & Vrije Universiteit van Amsterdam.

% Read paired peaks
expRetentionTimes = Data.ModOpt.Import.Peaktable;
% Extract the number of compounds that need to be fitted.
numSolutes = size(expRetentionTimes,1);
Active = true(numSolutes, 1);

% Create parameters matrices
if strcmp(Data.ModOpt.Import.RtMechanism1D, 'Quadratic Mechanism')
    param1D = zeros(numSolutes,3); % This mode uses 3 parameters
else % Reversed Phase
    param1D = zeros(numSolutes, 2); % This mode uses 2 parameters
end
fval1D = zeros(numSolutes,1);
% Check if there is a second dimension
if Dimensions >= 2
    % Create parameters matrices
    if strcmp(Data.ModOpt.Import.RtMechanism2D, 'Quadratic Mechanism')
        param2D = zeros(numSolutes,3); % This mode uses 3 parameters
    else % Reversed Phase
        param2D = zeros(numSolutes, 2); % This mode uses 2 parameters
    end
    fval2D = zeros(numSolutes,1);
else
    fval2D = [];
    param2D = [];
end

% Start fitting
for i = 1:numSolutes
    % Construct a c for every solute 
    % Extract the constant values from the data structure
    RtMechanism = Data.ModOpt.Import.ExpertFitting.RtMechanism1D;
    % Multiply the value, so the structure will be the correct length
    [multiply{1:numSets}] = deal(RtMechanism);
    DwellVolume = Data.Databases.Systems.DwellVolume1D; %mL
    DeadVolume = Data.Databases.Columns(1).DeadVolume; %mL

    % Create the structure
    c = struct('RtMechanism', multiply, 'GradTime', [], 'Flowrate', [], ...
        'NumGradients', [], 'Rt_Exp', [], 'GradMod', [], 'DwellVolume', ...
        DwellVolume, 'DeadVolume', DeadVolume);
    % Fill the structure with experimental conditions
    for k = 1:length(c)            
        c(k).GradTime = Data.ModOpt.Import.ExpertFitting.Conditions(k).GradTime1D; 
        c(k).Flowrate = Data.ModOpt.Import.ExpertFitting.Conditions(k).Flowrate1D;
        c(k).NumGradients = Data.ModOpt.Import.ExpertFitting.Conditions(k).NumGrad1D;
        c(k).Rt_Exp = expRetentionTimes(i,k);
        if Data.ModOpt.Import.ExpertFitting.Conditions(k).NumGrad1D == 0 % Fill the modifier content
            c(k).GradMod = Data.ModOpt.Import.ExpertFitting.Conditions(k).GradMod1D;
        else
            matrix = zeros(Data.ModOpt.Import.ExpertFitting.Conditions(k).NumGrad1D, 2);
            for num = 1:Data.ModOpt.Import.ExpertFitting.Conditions(k).NumGrad1D % Create the modifier matrix
                matrix(num, 1) = Data.ModOpt.Import.ExpertFitting.Conditions(k).GradMod1D(num);
                matrix(num, 2) = Data.ModOpt.Import.ExpertFitting.Conditions(k).GradMod1D(num + 1);
            end
            c(k).GradMod = matrix;
        end            
    end
    % Delete datapoints if they are not present due to wrong peak
    % tracking.
    DeletePoint = isnan([c.Rt_Exp]);
    c(DeletePoint) = [];  
    % Either divide by 3 or 2. Dont let too many peaks in your model 
    % because this could bias the quick methods.
    if length(DeletePoint) - sum(DeletePoint) < (numSets / 2)
        Active(i) = false;
    end
    % Set compounds on non-active if they don't have enough datapoints.
    if strcmp(RtMechanism, 'Quadratic Mechanism') && length(c) < 3
        Active(i) = false;
    end
    if strcmp(RtMechanism, 'Reversed Phase') && length(c) < 2
        Active(i) = false;
    end
    
    % Create an option set for the MultiStart. 
    multistart_opts = MultiStart('Display','off','StartPointsToRun','bounds','UseParallel',1);
    % Turn off warnings
    warning('off','MATLAB:nearlySingularMatrix');
    warning('off','MATLAB:singularMatrix');
    % Calculate the parameters for each compound
    if strcmp(c(1).RtMechanism,'Quadratic Mechanism')
        % Set up the fitting function
        fitting_fun = @(x) AuxFun(x,c);
        % Create options for the fmincon function
        options = optimoptions('fmincon','Display','off','MaxFunEvals',5000,'MaxIter',4000);
        % Set up an optimization problem
        problem = createOptimProblem('fmincon','objective',fitting_fun,...
             'x0',[3,5,2],'lb',[-100,0,-5],'ub',[40,50,50],'options',options);
        % Run the MultiStart
        [param1D(i,:), fval1D(i)] = run(multistart_opts,problem,20);
    else % Reversed Phase  
        % Set up the fitting function
        fitting_fun = @(x) AuxFun(x,c);
        % Create options for the fmin function
        options = optimoptions('fmincon','Display','off','MaxFunEvals',3000,'MaxIter',4000);
        % Create an optimization problem
        problem = createOptimProblem('fmincon','objective',fitting_fun,...
            'x0',[1.01,0.01],'lb',[-2,0],'ub',[40,50],'options',options);
        % Run the multistart
        [param1D(i,:), fval1D(i)] = run(multistart_opts,problem,20);
    end
    
    % Check if there is second dimensions
    if Dimensions >= 2
        % Construct a c for every solute 
        % Extract the constant values from the data structure
        RtMechanism = Data.ModOpt.Import.ExpertFitting.RtMechanism2D;
        % Multiply the value, so the structure will be the correct length
        [multiply{1:numSets}] = deal(RtMechanism);
        DwellVolume = Data.Databases.Systems.DwellVolume2D; %mL
        DeadVolume = Data.Databases.Columns(2).DeadVolume; %mL

        % Create the structure
        c = struct('RtMechanism', multiply, 'GradTime', [], 'Flowrate', [], ...
            'NumGradients', [], 'Rt_Exp', [], 'GradMod', [], 'DwellVolume', ...
            DwellVolume, 'DeadVolume', DeadVolume);
        % Fill the structure with experimental conditions
        for k = 1:length(c)            
            c(k).GradTime = Data.ModOpt.Import.ExpertFitting.Conditions(k).GradTime2D; 
            c(k).Flowrate = Data.ModOpt.Import.ExpertFitting.Conditions(k).Flowrate2D;
            c(k).NumGradients = Data.ModOpt.Import.ExpertFitting.Conditions(k).NumGrad2D;
            c(k).Rt_Exp = expRetentionTimes(i, numSets + k);
            if Data.ModOpt.Import.ExpertFitting.Conditions(k).NumGrad2D == 0 % Fill the modifier content
                c(k).GradMod = Data.ModOpt.Import.ExpertFitting.Conditions(k).GradMod2D;
            else
                matrix = zeros(Data.ModOpt.Import.ExpertFitting.Conditions(k).NumGrad2D, 2);
                for num = 1:Data.ModOpt.Import.ExpertFitting.Conditions(k).NumGrad2D % Create the modifier matrix
                    matrix(num, 1) = Data.ModOpt.Import.ExpertFitting.Conditions(k).GradMod2D(num);
                    matrix(num, 2) = Data.ModOpt.Import.ExpertFitting.Conditions(k).GradMod2D(num + 1);
                end
                c(k).GradMod = matrix;
            end            
        end
        % Delete datapoints if they are not present due to wrong peak
        % tracking.
        DeletePoint = isnan([c.Rt_Exp]);
        c(DeletePoint) = [];  
        % Either divide by 3 or 2. Dont let too many peaks in your model 
        % because this could bias the quick methods.
        if length(DeletePoint) - sum(DeletePoint) < (numSets / 1.5)
            Active(i) = false;
        end
        % Set compounds on non-active if they don't have enough datapoints.
        if strcmp(RtMechanism, 'Quadratic Mechanism') && length(c) < 3          
            Active(i) = false;
        end
        if strcmp(RtMechanism, 'Reversed Phase') && length(c) < 2
            Active(i) = false;
        end

        % Create an option set for the MultiStart. 
        multistart_opts = MultiStart('Display', 'off', 'StartPointsToRun', 'bounds', 'UseParallel', 1);
        % Turn off warnings
        warning('off','MATLAB:nearlySingularMatrix');
        warning('off','MATLAB:singularMatrix');
        % Calculate the parameters for each compound
        if strcmp(c(1).RtMechanism, 'Quadratic Mechanism')
            % Set up the fitting function
            fitting_fun = @(x) AuxFun(x, c);
            % Create options for the fmincon function
            options = optimoptions('fmincon', 'Display', 'off', 'MaxFunEvals', 3000, 'MaxIter', 4000);
            % Set up an optimization problem
            problem = createOptimProblem('fmincon', 'objective', fitting_fun,...
                 'x0', [3, 5, 2], 'lb', [-100, 0, -5], 'ub', [40, 50, 50], 'options', options);
            % Run the MultiStart
            [param2D(i,:), fval2D(i)] = run(multistart_opts, problem, 20);
        else % Reversed Phase  
            % Set up the fitting function
            fitting_fun = @(x) AuxFun(x, c);
            % Create options for the fmin function
            options = optimoptions('fmincon', 'Display', 'off', 'MaxFunEvals', 3000, 'MaxIter', 4000);
            % Create an optimization problem
            problem = createOptimProblem('fmincon', 'objective', fitting_fun,...
                'x0', [1.01, 0.01], 'lb', [-2, 0], 'ub', [40, 50], 'options', options);
            % Run the multistart
            [param2D(i,:), fval2D(i)] = run(multistart_opts, problem, 20);
        end
    end
end
end
