# Supplementary material for: Chemometric Strategies for Fully Automated Interpretive Method Development in Liquid Chromatography
Source: Anal Chem. 2022 Nov 1;94(46):16060–8. doi: 10.1021/acs.analchem.2c03160 (PMC9685588; doi:10.1021/acs.analchem.2c03160)
Supplement: Supplementary file 2 — ac2c03160_si_002.zip [file ac2c03160_si_002.zip › Bos-et-al-Algorithm/LC-MS code/Matlab/ConditionsOpt_Hybrid.m]

%%% 
% Bos, Boelrijk, Molenaar, van 't Veer, Niezen, van Herwerden, Samanipour,
% Stoll, Forré, Ensing, Somsen, Pirok.
% 2022, Universiteit van Amsterdam & Vrije Universiteit van Amsterdam.
%%%
function [Data, ResolutionScore_Sum, ResolutionScore_norm, ...
    conditions_optimized_time, solutions, Score_GA, Score_fmincon] = ...
    ConditionsOpt_Hybrid(Data, pars1D, pars2D)
%Generates an optimal separation using an linear solver with multiple
%starting points.
%
% Input:    Data: The data structure of the AUTO-LC algorithm.
%           pars1D: Matrix containing previous experimental runs in the 
%               first dimensions.
%           pars2D: Matrix containing previous experimental runs in the 
%               second dimensions.
%
% Output:   Data: The data structure of the AUTO-LC algorithm.
%           ResolutionScore_Sum: The sum of all resolutions between
%               compounds.
%           ResolutionScore_norm: The normalized resolutions score.
%           Conditions_optimized_time: Final optimal conditions.
%           solutions: Last solutions of the optimization algorithm.
%           Score_GA: Final score of the genetic algorithm.
%           Score_fmincon: Final score when only the fmincon search has
%               been performed.
%
% This function is part of a publication entitled Chemometric Strategies
% for Fully Automated Interpretive Method Development in Liquid Chromatography  
% by Bos, Boelrijk, Molenaar, van 't Veer, Niezen, van Herwerden, 
% Samanipour, Stoll, Forré, Ensing, Somsen & Pirok.
% 2022, Universiteit van Amsterdam & Vrije Universiteit van Amsterdam.

% Check is there are 2 dimensions or 1.
if nargin >= 3
    Dimensions = 2;
else
    Dimensions = 1;
end
% Take the experimental conditions of the last separations.
Conditions_last1D = pars1D(end, 2:end);
% Reshape to a matrix containing modifier and time columns.
Conditions_last1D = reshape(Conditions_last1D, 2, [])';
% Transform modifier fractions to actual modifier fractions (Mobile phase A
% contains 5% B and mobile phase B contains 5% A).
phi_matrix1D = (Conditions_last1D(:, 1)') / 100;
phi_matrix1D = unique(phi_matrix1D); % Only extract unique values
% Extract time values from the last conditions.
t_matrix1D = [Conditions_last1D(1, 2), diff(Conditions_last1D(:, 2))'];

if Dimensions == 2
    % Take the experimental conditions of the last separations.
    Conditions_last2D = pars2D(end, 2:end);
    % Reshape to a matrix containing modifier and time columns.
    Conditions_last2D = reshape(Conditions_last2D, 2, [])';
    % Transform modifier fractions to actual modifier fractions (Mobile phase A
    % contains 5% B and mobile phase B contains 5% A).
    phi_matrix2D = (Conditions_last2D(:, 1)') / 100;
    phi_matrix2D = unique(phi_matrix2D); % Only extract unique values
    % Extract time values from the last conditions.
    t_matrix2D = [Conditions_last2D(1, 2), diff(Conditions_last2D(:, 2))'];
    % Set up start conditions for the gridsearch using the modifier and time
    % values from the last runs.
    startconditions_gridsearch = [phi_matrix1D, t_matrix1D, phi_matrix2D, t_matrix2D];
    % Set up the MultiStart conditions.  
    startpoints_matrix1D = pars1D(:, 2:end);
    startpoints_matrix2D = pars2D(:, 2:end);
    startconditions_gridsearch_matrix = zeros(1000, Data.ModOpt.Methods.NumGrad1D * 3 + ...
        Data.ModOpt.Methods.NumGrad2D * 3 + 2);
    
    % Start by adding the conditions of the previous separations
    for i = 1:size(startpoints_matrix1D, 1)
        % Get initial conditions and reshape to contain modifier and time
        % values.
        Conditions_temp1D = startpoints_matrix1D(i, :);
        Conditions_temp1D = reshape(Conditions_temp1D, 2, [])';
        % Extract all unique modifier fractions
        phi_matrix_temp1D = unique((Conditions_temp1D(:, 1)')); 
        % Set up the time matrix as the difference for calculating the
        % retention times.
        t_matrix_temp1D = [Conditions_temp1D(1, 2), diff(Conditions_temp1D(:, 2))'];
        % And the same for the second dimension
        % Get initial conditions and reshape to contain modifier and time
        % values.
        Conditions_temp2D = startpoints_matrix2D(i, :);
        Conditions_temp2D = reshape(Conditions_temp2D, 2, [])';
        % Extract all unique modifier fractions
        phi_matrix_temp2D = unique((Conditions_temp2D(:, 1)')); 
        % Set up the time matrix as the difference for calculating the
        % retention times.
        t_matrix_temp2D = [Conditions_temp2D(1, 2), diff(Conditions_temp2D(:, 2))'];
        % Set up the starting conditions for the MultiStart
        startconditions_gridsearch_matrix(i, :) = [phi_matrix_temp1D, ...
            t_matrix_temp1D, phi_matrix_temp2D, t_matrix_temp2D];
    end
    % Add additional random starting points to the matrix.
    for i = size(startpoints_matrix1D, 1) + 1:1000
        % Create random points between 0 and 1
        phi_matrix_MultiStart_randomized1D = rand(1, length(unique(phi_matrix_temp1D)));
        % Sort the points to make sure the modifier fractions increases over
        % the run.
        phi_matrix_MultiStart_randomized_sorted1D = sort(phi_matrix_MultiStart_randomized1D);
        % Set all time values to half a minute.
        t_matrix_MultiStart_randomized1D = (rand(size(t_matrix1D)) * 0.8 * ...
        Data.ModOpt.Methods.AnalysisTime + Data.ModOpt.Methods.AnalysisTime * 0.2) ...
        / length(t_matrix1D);
        % Create random points between 0 and 1
        phi_matrix_MultiStart_randomized2D = rand(1, length(unique(phi_matrix_temp2D)));
        % Sort the points to make sure the modifier fractions increases over
        % the run.
        phi_matrix_MultiStart_randomized_sorted2D = sort(phi_matrix_MultiStart_randomized2D);
        % Set all time values to 0.2 minutes.
        t_matrix_MultiStart_randomized2D =  (rand(size(t_matrix1D)) * 0.6 * ...
        Data.ModOpt.Methods.ModulationTime  + Data.ModOpt.Methods.ModulationTime  * 0.2);
        % Add them to the start conditions matrix
        startconditions_gridsearch_matrix(i,:) = ...
            [phi_matrix_MultiStart_randomized_sorted1D, t_matrix_MultiStart_randomized1D, ...
            phi_matrix_MultiStart_randomized_sorted2D, t_matrix_MultiStart_randomized2D];
    end
    
    % Set up lower and upper bounds for the fmincon function.
    lower_bounds = nan(1, Data.ModOpt.Methods.NumGrad1D * 3 + Data.ModOpt.Methods.NumGrad2D * 3 + 2);
    lower_bounds(1:Data.ModOpt.Methods.NumGrad1D) = 0.02; % Initial phi and gradient starting phi's
    lower_bounds(Data.ModOpt.Methods.NumGrad1D + 1) = 0.8; % Final phi
    lower_bounds(Data.ModOpt.Methods.NumGrad1D + 2:2:Data.ModOpt.Methods.NumGrad1D * 3) = 0.01; % Wait times
    lower_bounds(Data.ModOpt.Methods.NumGrad1D + 3:2:Data.ModOpt.Methods.NumGrad1D * 3 + 1) = 0.5; % Gradient times
    lower_bounds(Data.ModOpt.Methods.NumGrad1D * 3 + 2: ...
        Data.ModOpt.Methods.NumGrad1D * 3 + Data.ModOpt.Methods.NumGrad2D + 1) = 0.02; % Initial phi and gradient starting phi's
    lower_bounds(Data.ModOpt.Methods.NumGrad1D * 3 + Data.ModOpt.Methods.NumGrad2D + 2) = 0.80; % Final phi
    lower_bounds(Data.ModOpt.Methods.NumGrad1D * 3 + Data.ModOpt.Methods.NumGrad2D + 3:2:end) = 0.01; % Wait times
    lower_bounds(Data.ModOpt.Methods.NumGrad1D * 3 + Data.ModOpt.Methods.NumGrad2D + 4:2:end) = 0.05; % Gradient times  

    upper_bounds = nan(1, Data.ModOpt.Methods.NumGrad1D * 3 + Data.ModOpt.Methods.NumGrad2D * 3 + 2);
    upper_bounds(1) = 0.3; % Initial phi
    upper_bounds(2:Data.ModOpt.Methods.NumGrad1D + 1) = 1; % All other phi's        
    upper_bounds(Data.ModOpt.Methods.NumGrad1D + 2:Data.ModOpt.Methods.NumGrad1D * 3 + 1) = Data.ModOpt.Methods.AnalysisTime; % All times
    upper_bounds(Data.ModOpt.Methods.NumGrad1D * 3 + 2) = 0.3; % Initial phi
    upper_bounds(Data.ModOpt.Methods.NumGrad1D * 3 + 3: ...
        Data.ModOpt.Methods.NumGrad1D * 3 + Data.ModOpt.Methods.NumGrad2D + 2) = 1; % All other phi's
    upper_bounds(Data.ModOpt.Methods.NumGrad1D * 3 + Data.ModOpt.Methods.NumGrad2D + 3:end) = 1.5; % All times  

    % Now set up equalities/nonequalities
    inequality_A = zeros(Data.ModOpt.Methods.NumGrad1D + Data.ModOpt.Methods.NumGrad2D + 2, ...
        Data.ModOpt.Methods.NumGrad1D * 3 + Data.ModOpt.Methods.NumGrad2D * 3 + 2);
    for i = 1:Data.ModOpt.Methods.NumGrad1D
        inequality_A(i, i) = 1;
        inequality_A(i, i + 1) = -1;            
    end
    inequality_A(Data.ModOpt.Methods.NumGrad1D + 1, ...
        Data.ModOpt.Methods.NumGrad1D + 2:Data.ModOpt.Methods.NumGrad1D * 3 + 1) = 1;
    for i = 1:Data.ModOpt.Methods.NumGrad2D
        inequality_A(Data.ModOpt.Methods.NumGrad1D + 1 + i, Data.ModOpt.Methods.NumGrad1D * 3 + 1 + i) = 1;
        inequality_A(Data.ModOpt.Methods.NumGrad1D + 1 + i, Data.ModOpt.Methods.NumGrad1D * 3 + 2 + i) = -1;            
    end
    inequality_A(Data.ModOpt.Methods.NumGrad1D + Data.ModOpt.Methods.NumGrad2D + 2, ...
        end - Data.ModOpt.Methods.NumGrad2D * 2 + 1:end) = 1;
    inequality_b = zeros(Data.ModOpt.Methods.NumGrad1D + Data.ModOpt.Methods.NumGrad2D + 2, 1);
    inequality_b(Data.ModOpt.Methods.NumGrad1D + 1) = Data.ModOpt.Methods.AnalysisTime;
    inequality_b(end) = Data.ModOpt.Methods.ModulationTime;
else
    % Set up start conditions for the gridsearch using the modifier and time
    % values from the last runs.
    startconditions_gridsearch = [phi_matrix1D, t_matrix1D];
    % Set up the MultiStart conditions for the first dimension.
    startpoints_matrix1D = pars1D(:, 2:end);
    startconditions_gridsearch_matrix = zeros(1000, Data.ModOpt.Methods.NumGrad1D * 3 + 1);
    
    % Start by adding the conditions of the previous separations
    for i = 1:size(startpoints_matrix1D, 1)
        try
            % Get initial conditions and reshape to contain modifier and time
            % values.
            Conditions_temp = startpoints_matrix1D(i, :);
            Conditions_temp = reshape(Conditions_temp, 2, [])';
            % Extract all unique modifier fractions
            phi_matrix_temp = unique((Conditions_temp(:, 1)')); 
            % Set up the time matrix as the difference for calculating the
            % retention times.
            t_matrix_temp = [Conditions_temp(1, 2), diff(Conditions_temp(:, 2))'];
            % Set up the starting conditions for the MultiStart
            startconditions_gridsearch_matrix(i, :) = [phi_matrix_temp, t_matrix_temp];
        catch
        end
    end
    % Add additional random starting points to the matrix.
    for i = size(startpoints_matrix1D, 1) + 1:1000
        try
            % Create random points between 0 and 1
            phi_matrix_MultiStart_randomized = rand(1, length(unique(phi_matrix_temp)));
            % Sort the points to make sure the modifier fractions increases over
            % the run.
            phi_matrix_MultiStart_randomized_sorted = sort(phi_matrix_MultiStart_randomized);
            % Set all time values to half a minute.
            t_matrix_MultiStart_randomized = (rand(size(t_matrix1D)) * 0.8 * ...
                Data.ModOpt.Methods.AnalysisTime + Data.ModOpt.Methods.AnalysisTime * 0.2) ...
                / length(t_matrix1D);
            % Add them to the start conditions matrix
            startconditions_gridsearch_matrix(i,:) = ...
                [phi_matrix_MultiStart_randomized_sorted, t_matrix_MultiStart_randomized];
        catch
        end
    end
    
    % Set up lower and upper bounds for the fmincon function.
    lower_bounds = nan(1, Data.ModOpt.Methods.NumGrad1D * 3 + 1);
    lower_bounds(1:Data.ModOpt.Methods.NumGrad1D) = 0.02; % Initial phi and gradient starting phi's
    lower_bounds(Data.ModOpt.Methods.NumGrad1D + 1) = 1; % Final phi
    lower_bounds(Data.ModOpt.Methods.NumGrad1D + 2:2:end) = 0.01; % Wait times
    lower_bounds(Data.ModOpt.Methods.NumGrad1D + 3:2:end) = 0.5; % Gradient times

    upper_bounds = nan(1, Data.ModOpt.Methods.NumGrad1D * 3 + 1);
    upper_bounds(1) = 0.3; % Initial phi
    upper_bounds(2:Data.ModOpt.Methods.NumGrad1D + 1) = 1; % All other phi's        
    upper_bounds(Data.ModOpt.Methods.NumGrad1D + 2:end) = 25; % All times  

    % Now set up equalities/nonequalities
    inequality_A = zeros(Data.ModOpt.Methods.NumGrad1D + 1, Data.ModOpt.Methods.NumGrad1D * 3 + 1);
    for i = 1:Data.ModOpt.Methods.NumGrad1D
        inequality_A(i, i) = 1;
        inequality_A(i, i + 1) = -1;            
    end
    inequality_A(Data.ModOpt.Methods.NumGrad1D + 1, ...
        Data.ModOpt.Methods.NumGrad1D + 2:Data.ModOpt.Methods.NumGrad1D * 3 + 1) = 1;
    inequality_b = zeros(Data.ModOpt.Methods.NumGrad1D + 1, 1);
    inequality_b(end) = Data.ModOpt.Methods.AnalysisTime;
end

% Put the matrix into an object wrapper for the MultiStart.
tpoints = CustomStartPointSet(startconditions_gridsearch_matrix);

% Create options for the fmincon function.
options = optimoptions('fmincon', 'Display', 'off', 'PlotFcn', ...
    'optimplotfval', 'StepTolerance', 1e-4, 'MaxFunctionEvaluations', ...
    1000, 'UseParallel', false);

% Pick an option on how to use the time conditions. 1 means don't take 
% it into account, 2 adds a weight of 0.2 to it.   
Data.Settings.Optimalization.Res_time = 1;
% Set up optimization function.
conditionsopt_fun = @(x) ConditionsOpt_fmincon(x, Data, Dimensions);
% Create an optimization problem.
problem = createOptimProblem('fmincon', 'objective', conditionsopt_fun,...
    'x0', startconditions_gridsearch, 'Aineq', inequality_A, 'bineq', ...
    inequality_b, 'lb', lower_bounds, 'ub', upper_bounds, 'options', options);
% Set up the MultiStart
multistart_opts = MultiStart('UseParallel', true);
% Run the multistart
[conditions_optimized, fval_gridsearch, ~, ~, solutions] = ...
    run(multistart_opts, problem, tpoints);
close % Close optimization figure
% Make sure correct conditions are present in the data structure.
[~, Data] = ConditionsOpt_fmincon(conditions_optimized, Data, Dimensions);

% Create a new matrix with 200 start points for the time optimization
if Dimensions == 1
    startpoints_timeOpt = zeros(200, Data.ModOpt.Methods.NumGrad1D * 3 + 1);
else
    startpoints_timeOpt = zeros(200, Data.ModOpt.Methods.NumGrad1D * 3 ...
        + Data.ModOpt.Methods.NumGrad2D * 3 + 2);
end
for i = 1:200
    % Extract modifier fractions and time variables from the best 200 solutions
    phi_matrix1D = solutions(1, i).X(1:Data.ModOpt.Methods.NumGrad1D + 1);
    t_matrix1D = solutions(1, i).X(Data.ModOpt.Methods.NumGrad1D + 2:Data.ModOpt.Methods.NumGrad1D * 3 + 1);
    if Dimensions == 2
        phi_matrix2D = solutions(1, i).X(Data.ModOpt.Methods.NumGrad1D * 3 + 2:Data.ModOpt.Methods.NumGrad1D * 3 + Data.ModOpt.Methods.NumGrad2D + 2);
        t_matrix2D = solutions(1, i).X(Data.ModOpt.Methods.NumGrad1D * 3 + Data.ModOpt.Methods.NumGrad2D + 3:end);
        % Add these values to the new start point matrix
        startpoints_timeOpt(i, :) = [phi_matrix1D, t_matrix1D, ...
            phi_matrix2D, t_matrix2D];
    else
        % Add these values to the new start point matrix
        startpoints_timeOpt(i, :) = [phi_matrix1D, t_matrix1D];
    end
end
% Change the way the time score is taken into account when optimizing. 
% 1 means don't take it into account, 2 adds a weight of 0.2 to it.   
Data.Settings.Optimalization.Res_time = 2;
% Set up optimization problem and options
conditionsopt_fun = @(x) ConditionsOpt_fmincon(x, Data, Dimensions);

% Create options for the genetic algorithm
options = optimoptions('ga', 'Display', 'off', 'PlotFcn', 'gaplotbestf', ...
    'UseParallel', true, 'PopulationSize', 200, 'FunctionTolerance', 10^-9, ...
    'TolCon', 0, 'InitialPopulationMatrix', startpoints_timeOpt);
% Run the GA
[conditions_optimized_time, fval_GA] = ga(conditionsopt_fun, width(startpoints_timeOpt), ...
    inequality_A, inequality_b, [], [], lower_bounds, upper_bounds, [], options);

% Make sure the data structure is up to date with the last optimal
% conditions.
[~, Data] = ConditionsOpt_fmincon(conditions_optimized_time, Data, Dimensions);

% Calculate the score of resolutions and the normalized score for the optimal separation
ResolutionScore_Sum = (1 - fval_GA) * sum([Data.Databases.Analytes.Active]) ...
    * Data.Settings.Optimalization.OptimalRs;
ResolutionScore_norm = 1 - fval_GA;
% Provide the scores of both the GA as the fmincon search.
Score_GA = 1 - fval_GA;
Score_fmincon = 1 - fval_gridsearch;
