# Supplementary material for: Chemometric Strategies for Fully Automated Interpretive Method Development in Liquid Chromatography
Source: Anal Chem. 2022 Nov 1;94(46):16060–8. doi: 10.1021/acs.analchem.2c03160 (PMC9685588; doi:10.1021/acs.analchem.2c03160)
Supplement: Supplementary file 2 — ac2c03160_si_002.zip [file ac2c03160_si_002.zip › Bos-et-al-Algorithm/LC-MS code/Matlab/ExtractMZBinnedDetection.m]

%%% 
% Bos, Boelrijk, Molenaar, van 't Veer, Niezen, van Herwerden, Samanipour,
% Stoll, Forré, Ensing, Somsen, Pirok.
% 2022, Universiteit van Amsterdam & Vrije Universiteit van Amsterdam.
%%%
function [extractedMZ, mzPeaks] = ExtractMZBinnedDetection(mzPeaks, reductionRange)
%This function extracts data for a range of m/z values. These values can 
%be plotted against the time. Needs the mzPeaks structure as an input, 
%together with the interested m/z range.
%
% Input:    mzPeaks: peak list
%           reductionRange: selects peaks within the given range
%
% Output:   extractedMZ: Extracted ion chromatogram
%           mzPeaks: peak list
%
% This function is part of a publication entitled Chemometric Strategies
% for Fully Automated Interpretive Method Development in Liquid Chromatography  
% by Bos, Boelrijk, Molenaar, van 't Veer, Niezen, van Herwerden, 
% Samanipour, Stoll, Forré, Ensing, Somsen & Pirok.
% 2022, Universiteit van Amsterdam & Vrije Universiteit van Amsterdam.

% Create output
extractedMZ = zeros(1,length(mzPeaks));

for i = 1:length(mzPeaks)
    idx = mzPeaks{i, 1}(:, 1) >= reductionRange(1) & mzPeaks{i, 1}(:, 1) < reductionRange(2);       
    extractedMZ(i) = sum(mzPeaks{i, 1}(idx, 2));
    mzPeaks{i, 1}(idx, 2) = 1;
end
