# Supplementary material for: Chemometric Strategies for Fully Automated Interpretive Method Development in Liquid Chromatography
Source: Anal Chem. 2022 Nov 1;94(46):16060–8. doi: 10.1021/acs.analchem.2c03160 (PMC9685588; doi:10.1021/acs.analchem.2c03160)
Supplement: Supplementary file 2 — ac2c03160_si_002.zip [file ac2c03160_si_002.zip › Bos-et-al-Algorithm/LC-MS code/Matlab/PeakPair1D.m]

%%% 
% Bos, Boelrijk, Molenaar, van 't Veer, Niezen, van Herwerden, Samanipour,
% Stoll, Forré, Ensing, Somsen, Pirok.
% 2022, Universiteit van Amsterdam & Vrije Universiteit van Amsterdam.
%%%
function [Data, coupled, width, signal, mz, score] = PeakPair1D(Data, MZSearch)
%Start peak pairing. mzXML data is needed for this function to work. The
%function needs MOREPEAKS data as input.
%
% This function is part of a publication entitled Chemometric Strategies
% for Fully Automated Interpretive Method Development in Liquid Chromatography  
% by Bos, Boelrijk, Molenaar, van 't Veer, Niezen, van Herwerden, 
% Samanipour, Stoll, Forré, Ensing, Somsen & Pirok.
% 2022, Universiteit van Amsterdam & Vrije Universiteit van Amsterdam.


%   Peak pairing takes place in multiple steps, starting with cleaning up
%   the data as step 0


%% Step 0, Needed values & Peak reduction
numSets = 2;
% Create output
coupled = [];
width = [];
signal = [];
mz = [];
score = [];

% % Create the progress dialog
% Value for the minimum peak height in the extracted chromatogram
% Extracted_prominence = 100;
out = cellfun(@max, Data.ModOpt.Import.MzPeaks1, 'UniformOutput', false); 
maxInt1 = max(cellfun(@max, out));
out = cellfun(@max, Data.ModOpt.Import.MzPeaks2, 'UniformOutput', false); 
maxInt2 = max(cellfun(@max, out));
Extracted_prominence = 0.01 * min([maxInt1, maxInt2]);
% Value for the maximum difference in maximum m/z values
MZ_limit = Data.Settings.PeakTracking.MaxMzDiff;
% Value for maximum difference in retention time
time_limit = Data.Settings.PeakTracking.MaxTimeDiff;
% Value for maximum time difference before creating a new peak
split_limit = 0.005;
% Size of the search window
RelRetPrecision = Data.Settings.PeakTracking.RelRetPrecision;
% Include:
step_Area = Data.Settings.PeakTracking.StepArea;
step_Variance = Data.Settings.PeakTracking.StepVariance;
step_Skew = Data.Settings.PeakTracking.StepSkew;
step_Kurtosis = Data.Settings.PeakTracking.StepKurtosis;

AllScores = true(length(Data.ModOpt.Import.Peaks1.Time),length(Data.ModOpt.Import.Peaks2.Time));

%% Step 1, Pair on relative retention then MS
% If two chromatograms are loaded
if numSets == 2
    % Assume the highest peaks in each chromatogram are the same
    % Take the 5 highest signals
    numPeaks = 12;    
    if length(Data.ModOpt.Import.Peaks1.Signal) < numPeaks
        numPeaks = length(Data.ModOpt.Import.Peaks1.Signal);
    end
    if length(Data.ModOpt.Import.Peaks2.Signal) < numPeaks
        numPeaks = length(Data.ModOpt.Import.Peaks2.Signal);
    end
    % Sort with highest peaks first, only the index is needed
    
    [~, sortedSignal1_idx] = sort(Data.ModOpt.Import.Peaks1.Prominence,'descend');
    locations1 = Data.ModOpt.Import.Peaks1.Time(sortedSignal1_idx) < max(Data.ModOpt.Import.MzTimes1) * 0.75 & ...
        Data.ModOpt.Import.Peaks1.Time(sortedSignal1_idx) > max(Data.ModOpt.Import.MzTimes1) * 0.1;
    idx1 = sortedSignal1_idx(locations1);
    [~, sortedSignal2_idx] = sort(Data.ModOpt.Import.Peaks2.Prominence,'descend');
    locations2 = Data.ModOpt.Import.Peaks2.Time(sortedSignal2_idx) < max(Data.ModOpt.Import.MzTimes2) * 0.75 & ...
        Data.ModOpt.Import.Peaks2.Time(sortedSignal2_idx) > max(Data.ModOpt.Import.MzTimes2) * 0.1;
    idx2 = sortedSignal2_idx(locations2);
    if length(idx1) < numPeaks || length(idx2) < numPeaks
        numPeaks = min([length(idx1), length(idx2)]);
    end
    % Create variables for the MS comparison
    EvaluateBool = true(numPeaks, numPeaks);
    Var1.Peaks.Signal = Data.ModOpt.Import.Peaks1.Signal(idx1(1:numPeaks));
    Var1.Peaks.Time = Data.ModOpt.Import.Peaks1.Time(idx1(1:numPeaks));
    Var1.Peaks.HalfWidth = Data.ModOpt.Import.Peaks1.HalfWidth(idx1(1:numPeaks));
    Var1.Peaks.Prominence = Data.ModOpt.Import.Peaks1.Prominence(idx1(1:numPeaks));
    Var1.Peaks.Area = Data.ModOpt.Import.Peaks1.Area(idx1(1:numPeaks));
    Var1.Peaks.Moment1 = Data.ModOpt.Import.Peaks1.Moment1(idx1(1:numPeaks));
    Var1.Peaks.Moment2 = Data.ModOpt.Import.Peaks1.Moment2(idx1(1:numPeaks));
    Var1.Peaks.Moment3 = Data.ModOpt.Import.Peaks1.Moment3(idx1(1:numPeaks));
    Var1.Peaks.Skew = Data.ModOpt.Import.Peaks1.Skew(idx1(1:numPeaks));
    Var1.Peaks.Moment4 = Data.ModOpt.Import.Peaks1.Moment4(idx1(1:numPeaks));
    Var1.Peaks.Kurtosis = Data.ModOpt.Import.Peaks1.Kurtosis(idx1(1:numPeaks));
    Var1.MzPeaks = Data.ModOpt.Import.MzPeaks1;
    Var1.MzTimes = Data.ModOpt.Import.MzTimes1;
    Var2.Peaks.Signal = Data.ModOpt.Import.Peaks2.Signal(idx2(1:numPeaks));
    Var2.Peaks.Time = Data.ModOpt.Import.Peaks2.Time(idx2(1:numPeaks));
    Var2.Peaks.HalfWidth = Data.ModOpt.Import.Peaks2.HalfWidth(idx2(1:numPeaks));
    Var2.Peaks.Prominence = Data.ModOpt.Import.Peaks2.Prominence(idx2(1:numPeaks));
    Var2.Peaks.Area = Data.ModOpt.Import.Peaks2.Area(idx2(1:numPeaks));
    Var2.Peaks.Moment1 = Data.ModOpt.Import.Peaks2.Moment1(idx2(1:numPeaks));
    Var2.Peaks.Moment2 = Data.ModOpt.Import.Peaks2.Moment2(idx2(1:numPeaks));
    Var2.Peaks.Moment3 = Data.ModOpt.Import.Peaks2.Moment3(idx2(1:numPeaks));
    Var2.Peaks.Skew = Data.ModOpt.Import.Peaks2.Skew(idx2(1:numPeaks));
    Var2.Peaks.Moment4 = Data.ModOpt.Import.Peaks2.Moment4(idx2(1:numPeaks));
    Var2.Peaks.Kurtosis = Data.ModOpt.Import.Peaks2.Kurtosis(idx2(1:numPeaks));
    Var2.MzPeaks = Data.ModOpt.Import.MzPeaks2;
    Var2.MzTimes = Data.ModOpt.Import.MzTimes2;
    % Compare MS
    [~, MzScore] = CompareMS(Data, Var1, Var2, numSets, EvaluateBool);
    Matrix = false(size(MzScore));
    sizeMz = size(MzScore);
    while any(MzScore(:) > 0.60)
        [~, idx] = max(MzScore(:));
        Matrix(idx) = true;
        [row, col] = ind2sub(size(MzScore), idx);
        MzScore(row, :) = zeros(1, sizeMz(2));
        MzScore(:, col) = zeros(sizeMz(1), 1);
    end    
    [row, col] = find(Matrix);    
    times1 = zeros(1, length(row));
    times2 = zeros(1, length(row));
    for i = 1:length(row)            
        times1(i) = Var1.Peaks.Time(row(i));        
        times2(i) = Var2.Peaks.Time(col(i));                   
    end
    % Delete the values of 0
    times1(times1 == 0) = [];    
    times2(times2 == 0) = [];    
    if isempty(times1)
        times1 = Data.ModOpt.Import.Peaks1.Time(sortedSignal1_idx(1:numPeaks));
        times1 = sort(times1);
        times1 = times1';
        times2 = Data.ModOpt.Import.Peaks2.Time(sortedSignal2_idx(1:numPeaks));
        times2 = sort(times2);
        times2 = times2';
    else
        [times1, idx] = sort(times1);
        times2 = times2(idx);
    end
    % Compare the retention times of these highest signals  
    count = 0;    
    relativeRetention = zeros(1, length(times1));
    for i = 1:length(times1)   
        % Determine the relative retentions
        relativeRetention(i) = times1(i) / times2(i);        
        % Check if the relative retention is close to 1
        if relativeRetention(i) > 0.95 && relativeRetention(i) < 1.05
            count = count + 1;
        end
    end
    % Check if more than half of the relative retentions are close to 1    
    if count > 0.5*numPeaks
        % Assume that 1 is the standard
        averageRelation = 1;
    else

        % Calculate the mean of the relative retention, this is the working
        % range for step 2
        averageRelation = polyfit(times1, relativeRetention, 1);     
    end    
    % Create first dataset based on relative retentions        
    step1Matrix = false(length(Data.ModOpt.Import.Peaks1.Time),length(Data.ModOpt.Import.Peaks2.Time));
    for i = 1:length(Data.ModOpt.Import.Peaks1.Time)
        time1 = Data.ModOpt.Import.Peaks1.Time(i);
        for j = 1:length(Data.ModOpt.Import.Peaks2.Time)
            time2 = Data.ModOpt.Import.Peaks2.Time(j);
            % If the relative retention falls at 100% +- 5% or the
            % averageRelation +- 25%, then mark as possible
            if (time1 / time2 > 0.95 && time1 / time2 < 1.05) || ...
                    (time1 / time2 > polyval(averageRelation, time1) * (1 - RelRetPrecision) && ...
                    time1 / time2 < polyval(averageRelation, time1) * (1 + RelRetPrecision))
                step1Matrix(i,j) = true;                
            end
        end
    end  
    Var1.Peaks = Data.ModOpt.Import.Peaks1;
    Var1.MzPeaks = Data.ModOpt.Import.MzPeaks1;
    Var1.MzTimes = Data.ModOpt.Import.MzTimes1;
    Var2.Peaks = Data.ModOpt.Import.Peaks2;
    Var2.MzPeaks = Data.ModOpt.Import.MzPeaks2;
    Var2.MzTimes = Data.ModOpt.Import.MzTimes2;
    [~, MzScoreOriginal, AScoreOriginal, M2Score, M3Score, M4Score] = ...
        CompareMS(Data, Var1, Var2, numSets, step1Matrix);
    % Create a parameter to save the correspong mz for coupled peaks
    PairMS = zeros(size(AllScores));
    % Compare the data of the marked peaks
    MzScore = MzScoreOriginal;    
    pairedPeaks = false(length(Data.ModOpt.Import.Peaks1.Time),length(Data.ModOpt.Import.Peaks2.Time));
    % Start pairing peaks starting with the highest MzScore, continue
    % pairing untill said otherwise
    cont = true;
    % Create the matrix for step 2, comparing area if needed
    step2Matrix = false(length(Data.ModOpt.Import.Peaks1.Time),length(Data.ModOpt.Import.Peaks2.Time));
    
    while cont        
        % Determine the maximum value of the current matrix
        maxValue = max(MzScore(:));
        if maxValue >= 0.7
            % Find all of these maximum values
            [rowsOfMaxes,colsOfMaxes] = find(MzScore == maxValue);
            rowsStep1 = rowsOfMaxes;
            colsStep1 = colsOfMaxes;
            % Check if each row and column is unique or found multiple times 
            rowUnique = unique(rowsOfMaxes);  
            % Add an extra edge to the rowUnique
            rowUnique(end+1) = rowUnique(end)+1; %#ok<AGROW>
            rowMultiple = rowUnique(histcounts(rowsOfMaxes,rowUnique)~=1);
            colUnique = unique(colsOfMaxes);
            colUnique(end+1) = colUnique(end)+1; %#ok<AGROW>
            colMultiple = colUnique(histcounts(colsOfMaxes,colUnique)~=1);
            % Find the positions in which the doubles occur and put
            % them in step2Matrix. Delete them from the rowsStep1 and 
            % colsStep1                
            for i = 1:length(rowMultiple)                   
                rowsStep1(rowsOfMaxes == rowMultiple(i)) = 0;
            end
            for i = 1:length(colMultiple)                    
                colsStep1(colsOfMaxes == colMultiple(i)) = 0;
            end
            for i = 1:length(rowsStep1)
                % If there is no problem, pair the peak
                if rowsStep1(i) ~= 0 && colsStep1(i) ~= 0
                    pairedPeaks(rowsOfMaxes(i),colsOfMaxes(i)) = true;
                % If there is a value multiple times, be ready for step 2
                else
                    step2Matrix(rowsOfMaxes(i),colsOfMaxes(i)) = true;
                end
                % Delete the values out of the MzScore matrix
                MzScore(rowsOfMaxes(i),:) = 0;
                MzScore(:,colsOfMaxes(i)) = 0;                        
            end
%             % Update the waitbar
%             rec = Num1-sum(MzScore(:) > 0.7);
%             h.Value = (rec/Num1)*0.5;
        else
            cont = false;
        end
    end  
end

%% Step 2, Pair on Mz & statistical moments
% Check how many problem cases there were in step 1
numStep2 = sum(step2Matrix(:));
% If there were problem cases, continue here, else continue with step 3
if numStep2 ~= 0
    % Check all available data for these cases
    MzScore = MzScoreOriginal;
    MzScore(~step2Matrix) = 0;
    AScore = AScoreOriginal;
    AScore(~step2Matrix) = 0;
    
    % Two Chromatograms
    if numSets == 2
        % Continue checking until there are now more high values
        contmz = true;
        while contmz
            % Determine the maximum value of the current matrix
            maxValue = max(MzScore(:));     
            % If the value is 0, then it is done
            if maxValue == 0
                contmz = false;
            else
                % Find all these maximum values
                [rowsOfMaxes, colsOfMaxes] = find(MzScore == maxValue);                
                % All the rows or columns now find should be doubles
                % Make an array of area scores of the found peaks
                single_AScores = zeros(1, length(rowsOfMaxes));
                single_M2Scores = zeros(1, length(rowsOfMaxes));
                single_M3Scores = zeros(1, length(rowsOfMaxes));
                single_M4Scores = zeros(1, length(rowsOfMaxes));
                single_TotalScores = zeros(1, length(rowsOfMaxes));
                for i = 1:length(rowsOfMaxes)
                    if step_Area
                        single_AScores(i) = AScore(rowsOfMaxes(i), colsOfMaxes(i));
                    end
                    if step_Variance
                        single_M2Scores(i) = M2Score(rowsOfMaxes(i), colsOfMaxes(i)); 
                    end
                    if step_Skew
                        single_M3Scores(i) = M3Score(rowsOfMaxes(i), colsOfMaxes(i)); 
                    end
                    if step_Kurtosis
                        single_M4Scores(i) = M4Score(rowsOfMaxes(i), colsOfMaxes(i)); 
                    end
                    single_TotalScores(i) = single_AScores(i) * Data.Settings.PeakTracking.WeightArea + ...
                       single_M2Scores(i) * Data.Settings.PeakTracking.WeightVariance + ...
                       single_M3Scores(i) * Data.Settings.PeakTracking.WeightSkew + ...
                       single_M4Scores(i) * Data.Settings.PeakTracking.WeightKurtosis;
                end          
                % Loop trough the Total scores
                contA = true;
                while contA
                    % Find the highest value
                    [maxArea,idx] = max(single_TotalScores);
                    % If the max is 0, it is done
                    if maxArea == 0
                        contA = false;
                    else       
                        % Pair the one with the highest value
                        pairedPeaks(rowsOfMaxes(idx),colsOfMaxes(idx)) = true;
                        % Delete the values out of the array if rows and 
                        % columns which are the same
                        for i = 1:length(rowsOfMaxes)
                            if rowsOfMaxes(i) == rowsOfMaxes(idx) || ...
                                    colsOfMaxes(i) == colsOfMaxes(idx)                                
                                single_TotalScores(i) = 0;
                                % Delete the values out of the mz matrix
                                MzScore(rowsOfMaxes(i),:) = 0;
                                MzScore(:,colsOfMaxes(i)) = 0;
                            end
                        end
                    end                
                end                
            end  
%             % Update the waitbar
%             rec = sum(MzScore(:));
%             h.Value = 0.5+(rec/numStep2)*0.5;
        end
    end
end

%% Step 3, Evaluation of found peaks on extracted m/z values
% h.Value = 0;
% h.Message = 'Evaluating paired peaks.... 3/5';

AreaScore_XIC = zeros(size(pairedPeaks));
M2Score_XIC = zeros(size(pairedPeaks));
M3Score_XIC = zeros(size(pairedPeaks));
M4Score_XIC = zeros(size(pairedPeaks));
TotalScore_XIC = zeros(size(pairedPeaks));
MzScore_XIC = zeros(size(pairedPeaks));

% Two chromatograms
if numSets == 2    
    % Find all the peaks
    [row,col] = find(pairedPeaks);
    numPeaks = sum(pairedPeaks(:));
    % Calculate the retention time trend    
    time1 = Data.ModOpt.Import.Peaks1.Time(row);
    time2 = Data.ModOpt.Import.Peaks2.Time(col);
    relativeRelation = time1./time2;
%     deleteRelation = false(1,length(relativeRelation));
%     % The value of 1 are probably before the gradient. So these are not
%     % needed in this step
%     for i = 1:length(relativeRelation)
%         if relativeRelation(i) > 0.95 && relativeRelation(i) < 1.05
%             deleteRelation(i) = true;
%         end
%     end    
%     relativeRelation = relativeRelation(~deleteRelation);
    % If relativeRelation is empty, fill it will values of one with the
    % same length as row
%     if isempty(relativeRelation)
%         relativeRelation = ones(length(deleteRelation),1);
%         deleteRelation = false(1,length(deleteRelation));
%     end
%     averageRelation = polyfit(Data.ModOpt.Import.Peaks1.Time(row(~deleteRelation)), relativeRelation, 2);
    averageRelation = polyfit(Data.ModOpt.Import.Peaks1.Time(row), relativeRelation, 3);
    % Extract needed values of chromatogram 1
    Times1 = Data.ModOpt.Import.MzTimes1;
    Peaks1 = Data.ModOpt.Import.MzPeaks1; 
    % Extract needed values of chromatogram 2
    Times2 = Data.ModOpt.Import.MzTimes2;
    Peaks2 = Data.ModOpt.Import.MzPeaks2;      
    
    % Settings for peak detection
    SP = Data.Settings.SignalProcessing;
    
    % Check per found peak
    for i = 1:numPeaks
        % Determine m/z value of the maximum intensities        
        Rt1 = Data.ModOpt.Import.Peaks1.Time(row(i));
        % Determine the position of the peak
        [~, loc1Time] = min((Times1 - Rt1) .^ 2);
        % Extract the maximum m/z value        
        [~, locMz1] = max(Peaks1{loc1Time}(:, 2));
        if MZSearch
            maxMZ1 = Data.ModOpt.Import.Peaks1.mz(row(i));
        else            
            maxMZ1 = Peaks1{loc1Time}(locMz1, 1);
        end
%         % Check if it is a solvent peak   
%         if ~isempty(excludeMZ)
%             isSolvent1 = any(abs(maxMZ1 - solvent_mz1) < MZ_limit) || ...
%                 any(abs(maxMZ1 - solvent_mz2) < MZ_limit) || ...
%                 any(abs(maxMZ1 - excludeMZ) < MZ_limit);
%         else
%             isSolvent1 = any(abs(maxMZ1 - solvent_mz1) < MZ_limit) || ...
%                 any(abs(maxMZ1 - solvent_mz2) < MZ_limit);
%         end
        % Get the extracted m/z spectrum
        ExtractedMZ1 = ExtractMZ(Data, maxMZ1, 1);
        ExtractedMZ1 = ExtractedMZ1';
        % Determine m/z value of the maximum intensities
        Rt2 = Data.ModOpt.Import.Peaks2.Time(col(i));
        % Determine the position of the peak
        [~, loc2Time]=min((Times2 - Rt2).^2);
        % Extract the maximum m/z value
        [~, locMz2] = max(Peaks2{loc2Time}(:, 2));
        if MZSearch
            maxMZ2 = Data.ModOpt.Import.Peaks2.mz(col(i));
        else            
            maxMZ2 = Peaks2{loc2Time}(locMz2, 1);
        end
%         % Check if it is a solvent peak      
%         if ~isempty(excludeMZ)
%             isSolvent2 = any(abs(maxMZ2 - solvent_mz1) < MZ_limit) || ...
%                 any(abs(maxMZ2 - solvent_mz2) < MZ_limit)|| ...
%                 any(abs(maxMZ2 - excludeMZ) < MZ_limit);
%         else
%             isSolvent2 = any(abs(maxMZ2 - solvent_mz1) < MZ_limit) || ...
%                 any(abs(maxMZ2 - solvent_mz2) < MZ_limit);
%         end
        % Get the extracted m/z spectrum
        ExtractedMZ2 = ExtractMZ(Data, maxMZ2, 2);
        ExtractedMZ2 = ExtractedMZ2';
        
        PeaksXIC1 = PeakDet1D(Times1, ExtractedMZ1, SP, Extracted_prominence);
        PeaksXIC2 = PeakDet1D(Times2, ExtractedMZ2, SP, Extracted_prominence);
        PTime1 = [PeaksXIC1.Time];
        PTime2 = [PeaksXIC2.Time];
        % Check if the extracted retention time compares to the found
        % peak
        [val1, XICLoc1] = min((PTime1-Rt1) .^ 2);
        isPresent1 = (val1 < time_limit);
        [val2, XICLoc2] = min((PTime2-Rt2) .^ 2);
        isPresent2 = (val2 < time_limit);
        % Check if the peak is not present in one of the extracted
        % chromatograms. If not delete it as a found peak
        if isempty(isPresent1) || isempty(isPresent2)
            pairedPeaks(row(i), col(i)) = false;
            continue
        elseif ~isPresent1 || ~isPresent2
            pairedPeaks(row(i), col(i)) = false;
            continue
        % Delete also if it is a solvent peak
%         elseif isSolvent1 || isSolvent2
%             pairedPeaks(row(i), col(i)) = false;  
%             continue
        end
        % If the maximum m/z value is not the same, check for a double peak
        if ~(abs(maxMZ1-maxMZ2) < MZ_limit)
            % Get the abstracted mz of both maxes in the other chromatogram
            ExtractedMZ1_other = ExtractMZ(Data, maxMZ2, 1);
            ExtractedMZ1_other = ExtractedMZ1_other';
            ExtractedMZ2_other = ExtractMZ(Data, maxMZ1, 2); 
            ExtractedMZ2_other = ExtractedMZ2_other';
            PeaksXIC1_other = PeakDet1D(Times1, ExtractedMZ1_other, SP, Extracted_prominence);
            PeaksXIC2_other = PeakDet1D(Times2, ExtractedMZ2_other, SP, Extracted_prominence);
            PTime1_other = [PeaksXIC1_other.Time];
            PTime2_other = [PeaksXIC2_other.Time];
            % Only look for values within its own range of 5%
            PeaksXIC1_other.Time = PeaksXIC1_other.Time(abs(PTime1_other-Rt1)<(Rt1*0.05));
            PeaksXIC1_other.Signal = PeaksXIC1_other.Signal(abs(PTime1_other-Rt1)<(Rt1*0.05));
            PeaksXIC1_other.Area =  PeaksXIC1_other.Area(abs(PTime1_other-Rt1)<(Rt1*0.05));
            PeaksXIC1_other.Moment2 = PeaksXIC1_other.Moment2(abs(PTime1_other-Rt1)<(Rt1*0.05));
            PeaksXIC1_other.Skew = PeaksXIC1_other.Skew(abs(PTime1_other-Rt1)<(Rt1*0.05));
            PeaksXIC1_other.Kurtosis = PeaksXIC1_other.Kurtosis(abs(PTime1_other-Rt1)<(Rt1*0.05));
            PeaksXIC2_other.Time = PeaksXIC2_other.Time(abs(PTime2_other-Rt2)<(Rt2*0.05));
            PeaksXIC2_other.Signal = PeaksXIC2_other.Signal(abs(PTime2_other-Rt2)<(Rt2*0.05));
            PeaksXIC2_other.Area =  PeaksXIC2_other.Area(abs(PTime2_other-Rt2)<(Rt2*0.05));
            PeaksXIC2_other.Moment2 = PeaksXIC2_other.Moment2(abs(PTime2_other-Rt2)<(Rt2*0.05));
            PeaksXIC2_other.Skew = PeaksXIC2_other.Skew(abs(PTime2_other-Rt2)<(Rt2*0.05));
            PeaksXIC2_other.Kurtosis = PeaksXIC2_other.Kurtosis(abs(PTime2_other-Rt2)<(Rt2*0.05));
            PTime1_other = PTime1_other(abs(PTime1_other-Rt1)<(Rt1*0.05));
            PTime2_other = PTime2_other(abs(PTime2_other-Rt2)<(Rt2*0.05));
            % Check if the peaks are found within the averageRelation of
            % each other with a 5% maximum difference
            Found = false;
            for j = 1:length(PTime1)
                for k = 1:length(PTime2_other)
                    if PTime1(j) < PTime2_other(k) * polyval(averageRelation, PTime1(j)) * 1.05 && ...
                            PTime1(j) > PTime2_other(k) * polyval(averageRelation, PTime1(j)) * 0.95
                        % If found, check the corresponding peaks
                        Rt1 = [Data.ModOpt.Import.Peaks1.Time]; 
                        Rt2 = [Data.ModOpt.Import.Peaks2.Time];
                        [val1, loc1] = min((Rt1 - PTime1(j)) .^ 2);
                        [val2, loc2] = min((Rt2 - PTime2_other(k)) .^ 2);
                        if val1 < split_limit && val2 < split_limit
                            % Check if the peaks are already paired. If
                            % both peaks are already paired, it is a
                            % mismatch
                            if (sum(pairedPeaks(loc1,:)) == 0 || ...
                                    sum(pairedPeaks(:, loc2)) == 0) || ...
                                    (row(i) == loc1 && col(i) == loc2)                                                          
                                
                                Found = true;
                                
                                Var1.Peaks.Time = PeaksXIC1.Time(j);
                                Var1.Peaks.Signal = PeaksXIC1.Signal(j);
                                Var1.Peaks.Area = PeaksXIC1.Area(j);
                                Var1.Peaks.Moment2 = PeaksXIC1.Moment2(j);
                                Var1.Peaks.Skew = PeaksXIC1.Skew(j);
                                Var1.Peaks.Kurtosis = PeaksXIC1.Kurtosis(j);
                                Var1.MzPeaks = Data.ModOpt.Import.MzPeaks1;
                                Var1.MzTimes = Data.ModOpt.Import.MzTimes1;
                                
                                Var2.Peaks.Time = PeaksXIC2_other.Time(k);
                                Var2.Peaks.Signal = PeaksXIC2_other.Signal(k);
                                Var2.Peaks.Area = PeaksXIC2_other.Area(k);
                                Var2.Peaks.Moment2 = PeaksXIC2_other.Moment2(k);
                                Var2.Peaks.Skew = PeaksXIC2_other.Skew(k);
                                Var2.Peaks.Kurtosis = PeaksXIC2_other.Kurtosis(k);
                                Var2.MzPeaks = Data.ModOpt.Import.MzPeaks2;
                                Var2.MzTimes = Data.ModOpt.Import.MzTimes2;
                                
                                [TotalScoreXIC, MzScoreXIC, AScoreXIC, M2ScoreXIC, M3ScoreXIC, M4ScoreXIC] = ...
                                    CompareMS(Data, Var1, Var2, 2, true);
                                
                                AreaScore_XIC(loc1, loc2) = AScoreXIC;
                                M2Score_XIC(loc1, loc2) = M2ScoreXIC;
                                M3Score_XIC(loc1, loc2) = M3ScoreXIC;
                                M4Score_XIC(loc1, loc2) = M4ScoreXIC;
                                TotalScore_XIC(loc1, loc2) = TotalScoreXIC;
                                MzScore_XIC(loc1, loc2) = MzScoreXIC;
                                pairedPeaks(loc1, loc2) = true;
                                PairMS(loc1, loc2) = maxMZ1;
                            end                        
                        end
                    elseif PTime1(j) < PTime2_other(k) * 1.05 && PTime1(j) > PTime2_other(k) * 0.95
                    % Maybe it is an average relation of 1 (Before gradient)
                    % This can only occur in the first part of the
                    % chromatogram
                        if PTime1(j) < 0.20 * Times1(end)
                            % If found, check the corresponding peaks
                            Rt1 = [Data.ModOpt.Import.Peaks1.Time]; 
                            Rt2 = [Data.ModOpt.Import.Peaks2.Time];
                            [val1,loc1] = min((Rt1-PTime1(j)).^2);
                            [val2,loc2] = min((Rt2-PTime2_other(k)).^2);
                            if val1 < time_limit && val2 < time_limit
                                Found = true;
                                Var1.Peaks.Time = PeaksXIC1.Time(j);
                                Var1.Peaks.Signal = PeaksXIC1.Signal(j);
                                Var1.Peaks.Area = PeaksXIC1.Area(j);
                                Var1.Peaks.Moment2 = PeaksXIC1.Moment2(j);
                                Var1.Peaks.Skew = PeaksXIC1.Skew(j);
                                Var1.Peaks.Kurtosis = PeaksXIC1.Kurtosis(j);
                                Var1.MzPeaks = Data.ModOpt.Import.MzPeaks1;
                                Var1.MzTimes = Data.ModOpt.Import.MzTimes1;

                                Var2.Peaks.Time = PeaksXIC2_other.Time(k);
                                Var2.Peaks.Signal = PeaksXIC2_other.Signal(k);
                                Var2.Peaks.Area = PeaksXIC2_other.Area(k);
                                Var2.Peaks.Moment2 = PeaksXIC2_other.Moment2(k);
                                Var2.Peaks.Skew = PeaksXIC2_other.Skew(k);
                                Var2.Peaks.Kurtosis = PeaksXIC2_other.Kurtosis(k);
                                Var2.MzPeaks = Data.ModOpt.Import.MzPeaks2;
                                Var2.MzTimes = Data.ModOpt.Import.MzTimes2;

                                [TotalScoreXIC, MzScoreXIC, AScoreXIC, M2ScoreXIC, M3ScoreXIC, M4ScoreXIC] = ...
                                    CompareMS(Data, Var1, Var2, 2, true);

                                AreaScore_XIC(loc1, loc2) = AScoreXIC;
                                M2Score_XIC(loc1, loc2) = M2ScoreXIC;
                                M3Score_XIC(loc1, loc2) = M3ScoreXIC;
                                M4Score_XIC(loc1, loc2) = M4ScoreXIC;
                                TotalScore_XIC(loc1, loc2) = TotalScoreXIC;
                                MzScore_XIC(loc1, loc2) = MzScoreXIC;
                                pairedPeaks(loc1, loc2) = true;
                                PairMS(loc1, loc2) = maxMZ1;
                            end
                        end
                    end
                end
            end
            for j = 1:length(PTime2)
                for k = 1:length(PTime1_other)
                    if PTime1_other(k) < PTime2(j) * polyval(averageRelation, PTime1_other(k)) * 1.05 && ...
                            PTime1_other(k) > PTime2(j) * polyval(averageRelation, PTime1_other(k)) * 0.95
                        % If found, check the corresponding peaks   
                        Found = true;
                        Rt1 = [Data.ModOpt.Import.Peaks1.Time]; 
                        Rt2 = [Data.ModOpt.Import.Peaks2.Time];
                        [val1,loc1] = min((Rt1 - PTime1_other(k)) .^ 2);
                        [val2,loc2] = min((Rt2 - PTime2(j)) .^ 2);
                        if val1 < time_limit && val2 < time_limit
                            % Check if the peaks are already paired. If
                            % both peaks are already paired, it is a
                            % mismatch. Or is it the original peak
                            if (sum(pairedPeaks(loc1,:)) == 0 || ...
                                    sum(pairedPeaks(:,loc2)) == 0) || ...
                                    (row(i) == loc1 && col(i) == loc2)                                 
                                
                                Var1.Peaks.Time = PeaksXIC1_other.Time(k);
                                Var1.Peaks.Signal = PeaksXIC1_other.Signal(k);
                                Var1.Peaks.Area = PeaksXIC1_other.Area(k);
                                Var1.Peaks.Moment2 = PeaksXIC1_other.Moment2(k);
                                Var1.Peaks.Skew = PeaksXIC1_other.Skew(k);
                                Var1.Peaks.Kurtosis = PeaksXIC1_other.Kurtosis(k);
                                Var1.MzPeaks = Data.ModOpt.Import.MzPeaks1;
                                Var1.MzTimes = Data.ModOpt.Import.MzTimes1;
                                
                                Var2.Peaks.Time = PeaksXIC2.Time(j);
                                Var2.Peaks.Signal = PeaksXIC2.Signal(j);
                                Var2.Peaks.Area = PeaksXIC2.Area(j);
                                Var2.Peaks.Moment2 = PeaksXIC2.Moment2(j);
                                Var2.Peaks.Skew = PeaksXIC2.Skew(j);
                                Var2.Peaks.Kurtosis = PeaksXIC2.Kurtosis(j);
                                Var2.MzPeaks = Data.ModOpt.Import.MzPeaks2;
                                Var2.MzTimes = Data.ModOpt.Import.MzTimes2;
                                
                                [TotalScoreXIC, MzScoreXIC, AScoreXIC, M2ScoreXIC, M3ScoreXIC, M4ScoreXIC] = ...
                                    CompareMS(Data, Var1, Var2, 2, true);
                                
                                AreaScore_XIC(loc1, loc2) = AScoreXIC;
                                M2Score_XIC(loc1, loc2) = M2ScoreXIC;
                                M3Score_XIC(loc1, loc2) = M3ScoreXIC;
                                M4Score_XIC(loc1, loc2) = M4ScoreXIC;
                                TotalScore_XIC(loc1, loc2) = TotalScoreXIC;
                                MzScore_XIC(loc1, loc2) = MzScoreXIC;
                                pairedPeaks(loc1, loc2) = true;
                                PairMS(loc1, loc2) = maxMZ2;
                            end                             
                        end   
                    elseif PTime1_other(k) < PTime2(j) * 1.05 && PTime1_other(k) > PTime2(j) * 0.95
                    % Maybe it is an average relation of 1 (Before gradient)
                    % This can only occur in the first part of the
                    % chromatogram
                        if PTime2(j) < 0.20 * Times1(end)
                            % If found, check the corresponding peaks
                            Rt1 = [Data.ModOpt.Import.Peaks1.Time]; 
                            Rt2 = [Data.ModOpt.Import.Peaks2.Time];
                            [val1,loc1] = min((Rt1-PTime2(j)).^2);
                            [val2,loc2] = min((Rt2-PTime1_other(k)).^2);
                            if val1 < time_limit && val2 < time_limit
                                Found = true;
                                Var1.Peaks.Time = PeaksXIC1_other.Time(k);
                                Var1.Peaks.Signal = PeaksXIC1_other.Signal(k);
                                Var1.Peaks.Area = PeaksXIC1_other.Area(k);
                                Var1.Peaks.Moment2 = PeaksXIC1_other.Moment2(k);
                                Var1.Peaks.Skew = PeaksXIC1_other.Skew(k);
                                Var1.Peaks.Kurtosis = PeaksXIC1_other.Kurtosis(k);
                                Var1.MzPeaks = Data.ModOpt.Import.MzPeaks1;
                                Var1.MzTimes = Data.ModOpt.Import.MzTimes1;

                                Var2.Peaks.Time = PeaksXIC2.Time(j);
                                Var2.Peaks.Signal = PeaksXIC2.Signal(j);
                                Var2.Peaks.Area = PeaksXIC2.Area(j);
                                Var2.Peaks.Moment2 = PeaksXIC2.Moment2(j);
                                Var2.Peaks.Skew = PeaksXIC2.Skew(j);
                                Var2.Peaks.Kurtosis = PeaksXIC2.Kurtosis(j);
                                Var2.MzPeaks = Data.ModOpt.Import.MzPeaks2;
                                Var2.MzTimes = Data.ModOpt.Import.MzTimes2;

                                [TotalScoreXIC, MzScoreXIC, AScoreXIC, M2ScoreXIC, M3ScoreXIC, M4ScoreXIC] = ...
                                    CompareMS(Data, Var1, Var2, 2, true);

                                AreaScore_XIC(loc1, loc2) = AScoreXIC;
                                M2Score_XIC(loc1, loc2) = M2ScoreXIC;
                                M3Score_XIC(loc1, loc2) = M3ScoreXIC;
                                M4Score_XIC(loc1, loc2) = M4ScoreXIC;
                                TotalScore_XIC(loc1, loc2) = TotalScoreXIC;
                                MzScore_XIC(loc1, loc2) = MzScoreXIC;
                                pairedPeaks(loc1, loc2) = true;
                                PairMS(loc1, loc2) = maxMZ1;
                            end
                        end
                    end
                end
            end
            if ~Found                
                pairedPeaks(row(i), col(i)) = false;                 
            end
        else            

            Var1.Peaks.Time = PeaksXIC1.Time(XICLoc1);
            Var1.Peaks.Signal = PeaksXIC1.Signal(XICLoc1);
            Var1.Peaks.Area = PeaksXIC1.Area(XICLoc1);
            Var1.Peaks.Moment2 = PeaksXIC1.Moment2(XICLoc1);
            Var1.Peaks.Skew = PeaksXIC1.Skew(XICLoc1);
            Var1.Peaks.Kurtosis = PeaksXIC1.Kurtosis(XICLoc1);
            Var1.MzPeaks = Data.ModOpt.Import.MzPeaks1;
            Var1.MzTimes = Data.ModOpt.Import.MzTimes1;
            Var2.Peaks.Time = PeaksXIC2.Time(XICLoc2);
            Var2.Peaks.Signal = PeaksXIC2.Signal(XICLoc2);
            Var2.Peaks.Area = PeaksXIC2.Area(XICLoc2);
            Var2.Peaks.Moment2 = PeaksXIC2.Moment2(XICLoc2);
            Var2.Peaks.Skew = PeaksXIC2.Skew(XICLoc2);
            Var2.Peaks.Kurtosis = PeaksXIC2.Kurtosis(XICLoc2);
            Var2.MzPeaks = Data.ModOpt.Import.MzPeaks2;
            Var2.MzTimes = Data.ModOpt.Import.MzTimes2;

            [TotalScoreXIC, MzScoreXIC, AScoreXIC, M2ScoreXIC, M3ScoreXIC, M4ScoreXIC] = ...
                CompareMS(Data, Var1, Var2, 2, true);

            AreaScore_XIC(row(i), col(i)) = AScoreXIC;
            M2Score_XIC(row(i), col(i)) = M2ScoreXIC;
            M3Score_XIC(row(i), col(i)) = M3ScoreXIC;
            M4Score_XIC(row(i), col(i)) = M4ScoreXIC;
            TotalScore_XIC(row(i), col(i)) = TotalScoreXIC;
            MzScore_XIC(row(i), col(i)) = MzScoreXIC;
            PairMS(row(i), col(i)) = maxMZ1;
        end
%         h.Value = i / numPeaks;
    end      
end

%% Step 4, Evaluation of unpaired peaks

% DeletePeaksDataStruct1 = false(length(Data.ModOpt.Import.Peaks1.Time), 1);
% DeletePeaksDataStruct2 = false(length(Data.ModOpt.Import.Peaks2.Time), 1);
% Two chromatograms
if numSets == 2
    % Extract needed values of chromatogram 1
    Times1 = Data.ModOpt.Import.MzTimes1;
    Peaks1 = Data.ModOpt.Import.MzPeaks1;
    % Extract needed values of chromatogram 2
    Times2 = Data.ModOpt.Import.MzTimes2;
    Peaks2 = Data.ModOpt.Import.MzPeaks2;
    [row,~] = find(pairedPeaks);
    % Check in which row and column there was no peak found
    NotAMember1 = ~ismember(1:length(pairedPeaks(:,1)),row);
    NotCoupled1 = 1:length(pairedPeaks(:,1));
    NotCoupled1 = NotCoupled1(NotAMember1);
%     NotAMember2 = ~ismember(1:length(pairedPeaks(1,:)),col);
%     NotCoupled2 = 1:length(pairedPeaks(1,:));
%     NotCoupled2 = NotCoupled2(NotAMember2);    
    % Extract the maximum mz value for each unpaired peak in chromatogram 1
    for i = 1:length(NotCoupled1)
        [row,col] = find(pairedPeaks);        
        % Calculate the retention time trend    
        time1 = Data.ModOpt.Import.Peaks1.Time(row);
        time2 = Data.ModOpt.Import.Peaks2.Time(col);
        relativeRelation = time1./time2;
        averageRelation = polyfit(Data.ModOpt.Import.Peaks1.Time(row), relativeRelation, 3);
        % Determine m/z value of the maximum intensities        
        Rt1 = Data.ModOpt.Import.Peaks1.Time(NotCoupled1(i));
        % Determine the position of the peak
        [~,loc1]=min((Times1-Rt1).^2);
        % Extract the maximum m/z value        
        [~,locMz1] = max(Peaks1{loc1}(:,2));
        if MZSearch
            maxMZ1 = Data.ModOpt.Import.Peaks1.mz(NotCoupled1(i));
        else            
            maxMZ1 = Peaks1{loc1}(locMz1,1);        
        end
        % Get the extracted m/z spectrum
        ExtractedMZ1 = ExtractMZ(Data, maxMZ1, 1);
        ExtractedMZ1 = ExtractedMZ1';
        % Get the extracted m/z spectrum of the other chromatogram
        ExtractedMZ2_other = ExtractMZ(Data, maxMZ1, 2);
        ExtractedMZ2_other = ExtractedMZ2_other';
        % Check for peaks in the extracted mass spectra
        PeaksXIC1 = PeakDet1D(Times1, ExtractedMZ1, SP, Extracted_prominence);
        PeaksXIC2_other = PeakDet1D(Times2, ExtractedMZ2_other, SP, Extracted_prominence);
        PTime1 = [PeaksXIC1.Time];
        PTime2_other = [PeaksXIC2_other.Time];             
        
        [Dif,TLoc] = min((PTime1-Rt1).^2);
        if Dif < 0.1
            Rt1_extracted = PTime1(TLoc);
        else                
            Rt1_extracted = [];
            % There is no peak in the XIC, so this is noise
%             DeletePeaksDataStruct1(NotCoupled1(i)) = true;
        end        
        if ~isempty(Rt1_extracted) && ~isempty(PeaksXIC2_other)
            % Check if there are peaks within a limit of 10% in the other
            % chromatogram   
            idx = Rt1_extracted < PTime2_other * polyval(averageRelation, Rt1_extracted) * ...
                (1 + RelRetPrecision) & Rt1_extracted > PTime2_other * ...
                polyval(averageRelation, Rt1_extracted) * (1 - RelRetPrecision);
            if any(idx)
                % Create variables for comparison
                Var1.Peaks.Time = PeaksXIC1.Time(TLoc);
                Var1.Peaks.Signal = PeaksXIC1.Signal(TLoc);
                Var1.Peaks.Area = PeaksXIC1.Area(TLoc);
                Var1.Peaks.Moment2 = PeaksXIC1.Moment2(TLoc);
                Var1.Peaks.Skew = PeaksXIC1.Skew(TLoc);
                Var1.Peaks.Kurtosis = PeaksXIC1.Kurtosis(TLoc);
                Var1.MzPeaks = Data.ModOpt.Import.MzPeaks1;
                Var1.MzTimes = Data.ModOpt.Import.MzTimes1;
                Var2.Peaks.Time = PeaksXIC2_other.Time(idx);
                Var2.Peaks.Signal = PeaksXIC2_other.Signal(idx);
                Var2.Peaks.Area = PeaksXIC2_other.Area(idx);
                Var2.Peaks.Moment2 = PeaksXIC2_other.Moment2(idx);
                Var2.Peaks.Skew = PeaksXIC2_other.Skew(idx);
                Var2.Peaks.Kurtosis = PeaksXIC2_other.Kurtosis(idx);
                Var2.MzPeaks = Data.ModOpt.Import.MzPeaks2;
                Var2.MzTimes = Data.ModOpt.Import.MzTimes2;

                % Compare the spectral information
                Logical = true(1, length(Var2.Peaks.Time));
                [TotalScore, MzScore, AScore, M2Score, M3Score, M4Score] = ...
                    CompareMS(Data, Var1, Var2, 2, Logical);
                % Find the most likely peak pair
                [~, locLikely] = max(TotalScore);

                % Check if this peak already exists
                [val, loc] = min(abs([Data.ModOpt.Import.Peaks2.Time] - ...
                    PeaksXIC2_other.Time(locLikely)) / ...
                    PeaksXIC2_other.Time(locLikely));
                if val < split_limit
                    pairedPeaks(NotCoupled1(i), loc) = true;
                    PairMS(NotCoupled1(i), loc) = maxMZ1;
                    AreaScore_XIC(NotCoupled1(i), loc) = AScore(locLikely);
                    M2Score_XIC(NotCoupled1(i), loc) = M2Score(locLikely);
                    M3Score_XIC(NotCoupled1(i), loc) = M3Score(locLikely);
                    M4Score_XIC(NotCoupled1(i), loc) = M4Score(locLikely);
                    TotalScore_XIC(NotCoupled1(i), loc) = TotalScore(locLikely);
                    MzScore_XIC(NotCoupled1(i), loc) = MzScore(locLikely);
                else % Create a new peak
                    pairedPeaks(NotCoupled1(i), end + 1) = true; %#ok<AGROW>
                    Data.ModOpt.Import.Peaks2.Time(end + 1) = PeaksXIC2_other.Time(locLikely); 
                    % Extract the TIC
                    [~, locP] = min(abs(Data.ModOpt.Import.Chrom2(:, 1) - PeaksXIC2_other.Time(locLikely)));
                    Data.ModOpt.Import.Peaks2.Signal(end + 1) = Data.ModOpt.Import.Chrom2(locP, 2); 
                    Data.ModOpt.Import.Peaks2.Area(end + 1) = PeaksXIC2_other.Area(locLikely); 
                    Data.ModOpt.Import.Peaks2.HalfWidth(end + 1) = PeaksXIC2_other.HalfWidth(locLikely); 
                    Data.ModOpt.Import.Peaks2.Prominence(end + 1) = PeaksXIC2_other.Prominence(locLikely); 
                    Data.ModOpt.Import.Peaks2.Moment1(end + 1) = PeaksXIC2_other.Moment1(locLikely); 
                    Data.ModOpt.Import.Peaks2.Moment2(end + 1) = PeaksXIC2_other.Moment2(locLikely);
                    Data.ModOpt.Import.Peaks2.Moment3(end + 1) = PeaksXIC2_other.Moment3(locLikely); 
                    Data.ModOpt.Import.Peaks2.Skew(end + 1) = PeaksXIC2_other.Skew(locLikely); 
                    Data.ModOpt.Import.Peaks2.Moment4(end + 1) = PeaksXIC2_other.Moment4(locLikely); 
                    Data.ModOpt.Import.Peaks2.Kurtosis(end + 1) = PeaksXIC2_other.Kurtosis(locLikely);                                        
                    Data.ModOpt.Import.Peaks2.mz(end + 1) = maxMZ1;
                    PairMS(NotCoupled1(i), end + 1) = maxMZ1; %#ok<AGROW>
                    AreaScore_XIC(NotCoupled1(i), end + 1) = AScore(locLikely); %#ok<AGROW>
                    M2Score_XIC(NotCoupled1(i), end + 1) = M2Score(locLikely); %#ok<AGROW>
                    M3Score_XIC(NotCoupled1(i), end + 1) = M3Score(locLikely); %#ok<AGROW>
                    M4Score_XIC(NotCoupled1(i), end + 1) = M4Score(locLikely); %#ok<AGROW>
                    TotalScore_XIC(NotCoupled1(i), end + 1) = TotalScore(locLikely); %#ok<AGROW>
                    MzScore_XIC(NotCoupled1(i), end + 1) = MzScore(locLikely); %#ok<AGROW>
%                     DeletePeaksDataStruct2(end + 1) = false;  %#ok<AGROW>
                end
            end
        end          
%         h.Value = i/(length(NotCoupled1)+length(NotCoupled2));
    end
    [~,col] = find(pairedPeaks);
    NotAMember2 = ~ismember(1:length(pairedPeaks(1,:)),col);
    NotCoupled2 = 1:length(pairedPeaks(1,:));
    NotCoupled2 = NotCoupled2(NotAMember2);
    
    for i=1:length(NotCoupled2)
        [row,col] = find(pairedPeaks);        
        % Calculate the retention time trend    
        time1 = Data.ModOpt.Import.Peaks1.Time(row);
        time2 = Data.ModOpt.Import.Peaks2.Time(col);
        relativeRelation = time1./time2;
        averageRelation = polyfit(Data.ModOpt.Import.Peaks1.Time(row), relativeRelation, 3);
        % Determine m/z value of the maximum intensities        
        Rt2 = Data.ModOpt.Import.Peaks2.Time(NotCoupled2(i));
        % Determine the position of the peak
        [~,loc2]=min((Times2-Rt2).^2);
        % Extract the maximum m/z value        
        [~,locMz2] = max(Peaks2{loc2}(:,2));
        if MZSearch
            maxMZ2 = Data.ModOpt.Import.Peaks2.mz(NotCoupled2(i));
        else            
            maxMZ2 = Peaks2{loc2}(locMz2,1);        
        end
        % Get the extracted m/z spectrum
        ExtractedMZ2 = ExtractMZ(Data, maxMZ2, 2);
        ExtractedMZ2 = ExtractedMZ2';
        % Get the extracted m/z spectrum of the other chromatogram
        ExtractedMZ1_other = ExtractMZ(Data, maxMZ2, 1);
        ExtractedMZ1_other = ExtractedMZ1_other';
        
        % Check for peaks in the extracted mass spectra
        PeaksXIC2 = PeakDet1D(Times2, ExtractedMZ2, SP, Extracted_prominence);
        PeaksXIC1_other = PeakDet1D(Times1, ExtractedMZ1_other, SP, Extracted_prominence);
        PTime2 = [PeaksXIC2.Time];
        PTime1_other = [PeaksXIC1_other.Time];        
        
        [Dif,TLoc] = min((PTime2-Rt2).^2);
        if Dif < 0.1
            Rt2_extracted = PTime2(TLoc);
        else                
            Rt2_extracted = [];
            % There is no peak in the XIC, so this is noise
%             DeletePeaksDataStruct2(NotCoupled2(i)) = true;
        end        
        if ~isempty(Rt2_extracted) && ~isempty(PeaksXIC1_other)
            % Check if there are peaks within a limit of 10% in the other
            % chromatogram   
            idx = Rt2_extracted < PTime1_other ./ polyval(averageRelation, PTime1_other) * ...
                (1 + RelRetPrecision) & Rt2_extracted > PTime1_other ./ ...
                polyval(averageRelation, PTime1_other) * (1 - RelRetPrecision);
            if any(idx)
                % Create variables for comparison
                Var2.Peaks.Time = PeaksXIC2.Time(TLoc);
                Var2.Peaks.Signal = PeaksXIC2.Signal(TLoc);
                Var2.Peaks.Area = PeaksXIC2.Area(TLoc);
                Var2.Peaks.Moment2 = PeaksXIC2.Moment2(TLoc);
                Var2.Peaks.Skew = PeaksXIC2.Skew(TLoc);
                Var2.Peaks.Kurtosis = PeaksXIC2.Kurtosis(TLoc);
                Var2.MzPeaks = Data.ModOpt.Import.MzPeaks2;
                Var2.MzTimes = Data.ModOpt.Import.MzTimes2;
                Var1.Peaks.Time = PeaksXIC1_other.Time(idx);
                Var1.Peaks.Signal = PeaksXIC1_other.Signal(idx);
                Var1.Peaks.Area = PeaksXIC1_other.Area(idx);
                Var1.Peaks.Moment2 = PeaksXIC1_other.Moment2(idx);
                Var1.Peaks.Skew = PeaksXIC1_other.Skew(idx);
                Var1.Peaks.Kurtosis = PeaksXIC1_other.Kurtosis(idx);
                Var1.MzPeaks = Data.ModOpt.Import.MzPeaks1;
                Var1.MzTimes = Data.ModOpt.Import.MzTimes1;

                % Compare the spectral information
                Logical = true(length(Var1.Peaks.Time), 1);
                [TotalScore, MzScore, AScore, M2Score, M3Score, M4Score] = ...
                    CompareMS(Data, Var1, Var2, 2, Logical);
                % Find the most likely peak pair
                [~, locLikely] = max(TotalScore);

                % Check if this peak already exists
                [val, loc] = min(abs([Data.ModOpt.Import.Peaks1.Time] - ...
                    PeaksXIC1_other.Time(locLikely)) / ...
                    PeaksXIC1_other.Time(locLikely));
                if val < split_limit
                    pairedPeaks(loc, NotCoupled2(i)) = true;
                    PairMS(loc, NotCoupled2(i)) = maxMZ2;
                    AreaScore_XIC(loc, NotCoupled2(i)) = AScore(locLikely);
                    M2Score_XIC(loc, NotCoupled2(i)) = M2Score(locLikely);
                    M3Score_XIC(loc, NotCoupled2(i)) = M3Score(locLikely);
                    M4Score_XIC(loc, NotCoupled2(i)) = M4Score(locLikely);
                    TotalScore_XIC(loc, NotCoupled2(i)) = TotalScore(locLikely);
                    MzScore_XIC(loc, NotCoupled2(i)) = MzScore(locLikely);
                else % Create a new peak
                    pairedPeaks(end + 1, NotCoupled2(i)) = true; %#ok<AGROW>
                    Data.ModOpt.Import.Peaks1.Time(end + 1) = PeaksXIC1_other.Time(locLikely); 
                    % Extract the TIC
                    [~, locP] = min(abs(Data.ModOpt.Import.Chrom1(:, 1) - PeaksXIC1_other.Time(locLikely)));
                    Data.ModOpt.Import.Peaks1.Signal(end + 1) = Data.ModOpt.Import.Chrom1(locP, 2); 
                    Data.ModOpt.Import.Peaks1.Area(end + 1) = PeaksXIC1_other.Area(locLikely); 
                    Data.ModOpt.Import.Peaks1.HalfWidth(end + 1) = PeaksXIC1_other.HalfWidth(locLikely); 
                    Data.ModOpt.Import.Peaks1.Prominence(end + 1) = PeaksXIC1_other.Prominence(locLikely); 
                    Data.ModOpt.Import.Peaks1.Moment1(end + 1) = PeaksXIC1_other.Moment1(locLikely); 
                    Data.ModOpt.Import.Peaks1.Moment2(end + 1) = PeaksXIC1_other.Moment2(locLikely);
                    Data.ModOpt.Import.Peaks1.Moment3(end + 1) = PeaksXIC1_other.Moment3(locLikely); 
                    Data.ModOpt.Import.Peaks1.Skew(end + 1) = PeaksXIC1_other.Skew(locLikely); 
                    Data.ModOpt.Import.Peaks1.Moment4(end + 1) = PeaksXIC1_other.Moment4(locLikely); 
                    Data.ModOpt.Import.Peaks1.Kurtosis(end + 1) = PeaksXIC1_other.Kurtosis(locLikely);                     
                    Data.ModOpt.Import.Peaks1.mz(end + 1) = maxMZ2;
                    PairMS(end + 1, NotCoupled2(i)) = maxMZ2; %#ok<AGROW>
                    AreaScore_XIC(end + 1, NotCoupled2(i)) = AScore(locLikely); %#ok<AGROW>
                    M2Score_XIC(end + 1, NotCoupled2(i)) = M2Score(locLikely); %#ok<AGROW>
                    M3Score_XIC(end + 1, NotCoupled2(i)) = M3Score(locLikely); %#ok<AGROW>
                    M4Score_XIC(end + 1, NotCoupled2(i)) = M4Score(locLikely); %#ok<AGROW>
                    TotalScore_XIC(end + 1, NotCoupled2(i)) = TotalScore(locLikely); %#ok<AGROW>
                    MzScore_XIC(end + 1, NotCoupled2(i)) = MzScore(locLikely); %#ok<AGROW>
%                     DeletePeaksDataStruct1(end + 1) = false; %#ok<AGROW>
                end
            end
        end
%         h.Value = (i+length(NotCoupled1))/(length(NotCoupled1)+length(NotCoupled2));
    end
end

%% Step 5, Splitting double peaks & Saving results
% h.Value = 0;
% h.Message = 'Splitting peaks & saving results... 5/5';

% Check if there were peaks found, let the user know otherwise
if sum(pairedPeaks(:)) == 0     
%     selection = uiconfirm(app.MOREPEAKSMain, ...
%         'There were no peaks found', 'Peak pairing failed', ...
%         'Options', {'OK'}, 'CancelOption', 1, 'Icon', ...
%         'warning');
%     waitfor(selection)
else  

    % Reduce the number of peaks
%     Data.ModOpt.Import.Peaks1.Time = Data.ModOpt.Import.Peaks1.Time(~DeletePeaksDataStruct1);
%     Data.ModOpt.Import.Peaks1.Signal = Data.ModOpt.Import.Peaks1.Signal(~DeletePeaksDataStruct1);
%     Data.ModOpt.Import.Peaks1.HalfWidth = Data.ModOpt.Import.Peaks1.HalfWidth(~DeletePeaksDataStruct1);
%     Data.ModOpt.Import.Peaks1.Prominence = Data.ModOpt.Import.Peaks1.Prominence(~DeletePeaksDataStruct1);
%     Data.ModOpt.Import.Peaks1.Area = Data.ModOpt.Import.Peaks1.Area(~DeletePeaksDataStruct1);
%     Data.ModOpt.Import.Peaks1.Moment1 = Data.ModOpt.Import.Peaks1.Moment1(~DeletePeaksDataStruct1);
%     Data.ModOpt.Import.Peaks1.Moment2 = Data.ModOpt.Import.Peaks1.Moment2(~DeletePeaksDataStruct1);
%     Data.ModOpt.Import.Peaks1.Moment3 = Data.ModOpt.Import.Peaks1.Moment3(~DeletePeaksDataStruct1);
%     Data.ModOpt.Import.Peaks1.Skew = Data.ModOpt.Import.Peaks1.Skew(~DeletePeaksDataStruct1);
%     Data.ModOpt.Import.Peaks1.Moment4 = Data.ModOpt.Import.Peaks1.Moment4(~DeletePeaksDataStruct1);
%     Data.ModOpt.Import.Peaks1.Kurtosis = Data.ModOpt.Import.Peaks1.Kurtosis(~DeletePeaksDataStruct1);
%     Data.ModOpt.Import.Peaks2.Time = Data.ModOpt.Import.Peaks2.Time(~DeletePeaksDataStruct2);
%     Data.ModOpt.Import.Peaks2.Signal = Data.ModOpt.Import.Peaks2.Signal(~DeletePeaksDataStruct2);
%     Data.ModOpt.Import.Peaks2.HalfWidth = Data.ModOpt.Import.Peaks2.HalfWidth(~DeletePeaksDataStruct2);
%     Data.ModOpt.Import.Peaks2.Prominence = Data.ModOpt.Import.Peaks2.Prominence(~DeletePeaksDataStruct2);
%     Data.ModOpt.Import.Peaks2.Area = Data.ModOpt.Import.Peaks2.Area(~DeletePeaksDataStruct2);
%     Data.ModOpt.Import.Peaks2.Moment1 = Data.ModOpt.Import.Peaks2.Moment1(~DeletePeaksDataStruct2);
%     Data.ModOpt.Import.Peaks2.Moment2 = Data.ModOpt.Import.Peaks2.Moment2(~DeletePeaksDataStruct2);
%     Data.ModOpt.Import.Peaks2.Moment3 = Data.ModOpt.Import.Peaks2.Moment3(~DeletePeaksDataStruct2);
%     Data.ModOpt.Import.Peaks2.Skew = Data.ModOpt.Import.Peaks2.Skew(~DeletePeaksDataStruct2);
%     Data.ModOpt.Import.Peaks2.Moment4 = Data.ModOpt.Import.Peaks2.Moment4(~DeletePeaksDataStruct2);
%     Data.ModOpt.Import.Peaks2.Kurtosis = Data.ModOpt.Import.Peaks2.Kurtosis(~DeletePeaksDataStruct2);    
%     AreaScore_XIC(DeletePeaksDataStruct1, :) = [];
%     AreaScore_XIC(:, DeletePeaksDataStruct2) = [];    
%     TotalScore_XIC(DeletePeaksDataStruct1, :) = [];
%     TotalScore_XIC(:, DeletePeaksDataStruct2) = [];
%     M2Score_XIC(DeletePeaksDataStruct1, :) = [];
%     M2Score_XIC(:, DeletePeaksDataStruct2) = [];
%     M3Score_XIC(DeletePeaksDataStruct1, :) = [];
%     M3Score_XIC(:, DeletePeaksDataStruct2) = [];
%     M4Score_XIC(DeletePeaksDataStruct1, :) = [];
%     M4Score_XIC(:, DeletePeaksDataStruct2) = [];
%     pairedPeaks(DeletePeaksDataStruct1, :) = [];
%     pairedPeaks(:, DeletePeaksDataStruct2) = [];
%     PairMS(DeletePeaksDataStruct1, :) = [];
%     PairMS(:, DeletePeaksDataStruct2) = [];
    % Save the data  
    Var1.Peaks = Data.ModOpt.Import.Peaks1;
    Var1.MzPeaks = Data.ModOpt.Import.MzPeaks1;
    Var1.MzTimes = Data.ModOpt.Import.MzTimes1;
    Var2.Peaks = Data.ModOpt.Import.Peaks2;
    Var2.MzPeaks = Data.ModOpt.Import.MzPeaks2;
    Var2.MzTimes = Data.ModOpt.Import.MzTimes2;
    [TotalScoreOriginal, MzScoreOriginal, AScoreOriginal, M2Score, M3Score, M4Score] = ...
        CompareMS(Data, Var1, Var2, numSets, ...
        true(length(Data.ModOpt.Import.Peaks1), length(Data.ModOpt.Import.Peaks2)));
    Data.ModOpt.Import.PairingTool.LastPairData.AScore = AScoreOriginal;
    Data.ModOpt.Import.PairingTool.LastPairData.MzScore = MzScoreOriginal;
    Data.ModOpt.Import.PairingTool.LastPairData.TotalScore = TotalScoreOriginal;
    Data.ModOpt.Import.PairingTool.LastPairData.M2Score = M2Score;
    Data.ModOpt.Import.PairingTool.LastPairData.M3Score = M3Score;
    Data.ModOpt.Import.PairingTool.LastPairData.M4Score = M4Score;
    Data.ModOpt.Import.PairingTool.LastPairData.AScore_XIC = AreaScore_XIC;
    Data.ModOpt.Import.PairingTool.LastPairData.M2Score_XIC = M2Score_XIC;
    Data.ModOpt.Import.PairingTool.LastPairData.M3Score_XIC = M3Score_XIC;
    Data.ModOpt.Import.PairingTool.LastPairData.M4Score_XIC = M4Score_XIC;
    Data.ModOpt.Import.PairingTool.LastPairData.MzScore_XIC = MzScore_XIC;
    Data.ModOpt.Import.PairingTool.LastPairData.TotalScore_XIC = TotalScore_XIC;
    Data.ModOpt.Import.PairingTool.LastPairData.FinalPairs = pairedPeaks;
    Data.ModOpt.Import.PairingTool.LastPairData.MZPairs = PairMS;    
    
    % Pair each peak
    % Two chromatograms
    if numSets == 2
        [row, col] = find(pairedPeaks);
        [~, idx] = sort(Data.ModOpt.Import.Peaks1.Time(row));
        row = row(idx);
        col = col(idx);        
        coupled = zeros(length(row), 2);
        signal = zeros(length(row), 2);
        width = zeros(length(row), 2);
        mz = zeros(length(row), 1);
        score = zeros(length(row), 1);
        for i = 1:length(row)            
            coupled(i, 1) = Data.ModOpt.Import.Peaks1.Time(row(i));
            coupled(i, 2) = Data.ModOpt.Import.Peaks2.Time(col(i));
            signal(i, 1) = Data.ModOpt.Import.Peaks1.Signal(row(i));
            signal(i, 2) = Data.ModOpt.Import.Peaks2.Signal(col(i));
            width(i, 1) = Data.ModOpt.Import.Peaks1.HalfWidth(row(i));
            width(i, 2) = Data.ModOpt.Import.Peaks2.HalfWidth(col(i));
            mz(i) = PairMS(row(i), col(i));
            score(i) = TotalScore_XIC(row(i), col(i));            
        end           
    end  
end
