# Supplementary material for: Chemometric Strategies for Fully Automated Interpretive Method Development in Liquid Chromatography
Source: Anal Chem. 2022 Nov 1;94(46):16060–8. doi: 10.1021/acs.analchem.2c03160 (PMC9685588; doi:10.1021/acs.analchem.2c03160)
Supplement: Supplementary file 2 — ac2c03160_si_002.zip [file ac2c03160_si_002.zip › Bos-et-al-Algorithm/LC-MS code/Matlab/Calculator_RepeatScanning.m]

%%% 
% Bos, Boelrijk, Molenaar, van 't Veer, Niezen, van Herwerden, Samanipour,
% Stoll, Forré, Ensing, Somsen, Pirok.
% 2022, Universiteit van Amsterdam & Vrije Universiteit van Amsterdam.
%%%
function [ResolutionScore_sum, ResolutionScore_averaged, Param1D, Param2D, ...
    ModConditions1D, TimeConditions1D] = ...
    Calculator_RepeatScanning(path_data, path_whosturn, Iteration, ...
    Number_Gradients1D, Retention_Mechanism1D)
%Main retention modelling script. Is called by python when the scanning
%gradients are finished. Calculates optimal settings and sends there back
%to the overhead script.
%
% Input:    path_data: Filepath to where all data will be stored.
%           path_whosturn: Filepath to the variable which keeps track of
%               machine which is currently next in line.
%           Iteration: Current number of experimental/theoretical loops the
%               overhead script has run.
%           Number_Gradients1D: The number of gradients that the current
%               predicted chromatogram is allowed to have in the first
%               dimension.
%           Retention_Mechanism1D: Current retention mechanism in the first 
%               dimension. Currently 'Reversed Phase' is allowed.
% Output:   ResolutionScore_sum: Sum of resolutions between all peaks.
%           ResolutionScore_averaged: Average resolution between all peaks.
%           Param1D: Retention parameters for the one-dimensional
%               separation.
%           Param2D: Retention parameters for the two-dimensional
%               separation.
%           ModConditions1D: Modifier conditions of optimal separation in 
%               the first dimension.
%           TimeConditions1D: Time conditions of optimal separation in 
%               the first dimension.
%
%
% This function is part of a publication entitled Chemometric Strategies
% for Fully Automated Interpretive Method Development in Liquid Chromatography  
% by Bos, Boelrijk, Molenaar, van 't Veer, Niezen, van Herwerden, 
% Samanipour, Stoll, Forré, Ensing, Somsen & Pirok.
% 2022, Universiteit van Amsterdam & Vrije Universiteit van Amsterdam.

% Create needed data structure, add optimal settings and needed volumes for
% retention modelling.
Data = CreateData;


     Retention_Mechanism1D = 'Reversed Phase' ; % Either 'Quadratic Mechanism' or 'Reversed Phase' work as of yet


% Volumes depend per system, please adjust accordingly.
Data.Databases.Systems.DwellVolume1D = 0.225; % mL
Data.Databases.Columns(1).DeadVolume = 0.300; % mL
% If no second dimensions exist, values don't matter.
Data.Databases.Systems.DwellVolume2D = 0.0730; % mL
Data.Databases.Columns(2).DeadVolume = 0.6240; % mL
% Value for optimal resolution, 1.5 is baseline separated.
Data.Settings.Optimalization.OptimalRs = 2;
% Select the peak width method
Data.Settings.Optimalization.PhModelName = 'PCM';
% Maximum runtime allowed.
MaxTotalRuntime = 40; %min
% Set up the gradient type for the calculated optimum. Algorihtm will
% assume the first 2 scanning gradients are linear. Should be either
% 'Linear' or 'Shifted'.
GradientTypeOptimum = 'Shifted';
% Set up how to optimize, can be 'fmincon' or 'Hybrid'.
OptimizationFunc = 'Hybrid';

% Add the retention mechanism to the data structure
Data.ModOpt.Import.ExpertFitting.RtMechanism1D = Retention_Mechanism1D;
Data.ModOpt.Import.RtMechanism1D = Retention_Mechanism1D;

    Dimensions = 1;
    Data.ModOpt.Pareto.Parameters.Dimensions = 1;

% 1 for only resolution, 2 if time is a factor. Code changes this later
% automatically.
Data.Settings.Optimalization.Res_time = 1; 

% Create folders to save the all data.
warning('off','MATLAB:MKDIR:DirectoryExists'); % Surpress warning if folders already exist.
folder_to_make = strcat(path_data, ['\figures', '\MatlabStuff with ', num2str(Iteration), ' samples']);
folder_fvals = strcat(path_data, ['\figures', '\fvals per iteration']);
folder_lnk0 = strcat(path_data, ['\figures', '\lnk0 per iteration']);
folder_S = strcat(path_data, ['\figures', '\Slopes per iteration']);
folder_paretoRt= strcat(path_data, ['\figures', '\paretoRt per iteration']);
folder_paretoSi = strcat(path_data, ['\figures', '\paretoSi per iteration']);
folder_AIC = strcat(path_data, ['\figures', '\AIC per iteration']);
folder_paretoplots = strcat(path_data, ['\figures', '\ParetoPlots per iteration']);
folder_Active = strcat(path_data, ['\figures', '\ActiveStates per iteration']);
folder_grad = strcat(path_data, ['\figures', '\grad']);

% Create the folders to put the files in, based on Iteration and based on
% files.
mkdir(folder_to_make);
mkdir(folder_fvals);
mkdir(folder_lnk0);
mkdir(folder_S);
mkdir(folder_paretoRt);
mkdir(folder_paretoSi);
mkdir(folder_AIC);
mkdir(folder_paretoplots);
mkdir(folder_Active);
mkdir(folder_grad);

% Retrieve the data from the peaklists.
warning('off','MATLAB:table:ModifiedAndSavedVarnames');
disp('Creating a peak list')
% Read matched retention times and widths
matched_tr = readmatrix([path_data, 'matched_retentionTime.csv']);
matched_width = readmatrix([path_data, 'matched_width.csv']);
matched_tr = sortrows(matched_tr);
sums_of_matched_tr = sum(matched_tr, 2, 'omitnan');
matched_tr = matched_tr(sums_of_matched_tr > 0, :); % Necessary for monitoring.
matched_width = matched_width(sums_of_matched_tr > 0, :);

% Set up retention times and the number of sets in the data structure
    numSets = size(matched_tr, 2);

Data.ModOpt.Import.NumDatasets = numSets;
Data.ModOpt.Import.Peaktable = matched_tr;
Data.ModOpt.Import.Widthtable = matched_width;

% Read the used conditions from the pars file
pars1D = readtable([path_data, '\pars.txt'], 'NumHeaderLines', 0);
pars1D = pars1D{1:Iteration, :};

% Retrieve the needed values
Flowrate1D = pars1D(1, 1); % mL / min
ModifierTime1D = pars1D(:, 2:end); % Modifier and time values

% Place modifier conditions in a vector
Modifier_vectored1D = ModifierTime1D(:, 1:2:end);
phi_matrix1D = Modifier_vectored1D(:, [1:2:end, end]);
% Transform system values to true modifier fractions (A contains 5% B, B
% contains 5% A).
phi_matrix1D = phi_matrix1D / 100;
Time_vectored1D = ModifierTime1D(:, 2:2:end);
% Transform the time vector to time differences
t_matrix1D = [Time_vectored1D(:, 1), diff(Time_vectored1D, 1, 2)];


for i = 1:size(Modifier_vectored1D, 1)
    Data.ModOpt.Import.ExpertFitting.Conditions(i).Flowrate1D = Flowrate1D;
    Data.ModOpt.Import.ExpertFitting.Conditions(i).NumGrad1D = size(phi_matrix1D(i, :), 2) - 1;
    Data.ModOpt.Import.ExpertFitting.Conditions(i).GradTime1D = reshape(t_matrix1D(i, :), 2, [])';
    Data.ModOpt.Import.ExpertFitting.Conditions(i).GradMod1D = phi_matrix1D(i, :);
end

%Start fitting the data
gcp; % Start parallel pools
pctRunOnAll warning('off','MATLAB:nearlySingularMatrix'); % Suppress warning messages
pctRunOnAll warning('off','MATLAB:singularMatrix'); % Suppress warning messages

disp('Fitting retention models')
Data.ModOpt.Methods.GradientType2D = GradientTypeOptimum;
% Fit retention parameters for each compound
if Dimensions == 1 || strcmp(GradientTypeOptimum, 'Linear')
    [Data, NSolutes, Param1D, Param2D, fval1D, fval2D, Active] = Fitter(Data, numSets, Dimensions);
elseif strcmp(GradientTypeOptimum, 'Shifted')
    [Data, NSolutes, Param1D, Param2D, fval1D, fval2D, Active] = FitterShifted(Data, numSets, Dimensions);
end
% Fit the plate number based on the peak widths and retention parameters.
[N1D, N2D] = FitWidths(Data, Param1D, Param2D);

% Calculate the mean squared error of the fits
MSE1D = fval1D ./ sum((matched_tr > 0), 2);

MSE2D = [];
% Turn off compounds that have a large discrepancy.
% Active(MSE1D > 0.2) = false;
if ~isempty(MSE2D) % Only do this when a second dimension is present
%     Active(MSE2D > 0.2) = false;
    MSE_Active_2D = MSE2D(Active);
else
    MSE_Active_2D = [];
end
MSE_Active_1D = MSE1D(Active);

disp(['A total of ', num2str(sum(Active)), ' analytes will be modelled.'])

% Save all current active compounds, retention parameters and ssq to files
writematrix(Active, strcat(folder_Active, '\ActiveState of Iteration', num2str(Iteration)));
writematrix(Param1D, strcat(folder_to_make, '\Param1D of Iteration', num2str(Iteration)));
writematrix(fval1D, strcat(folder_to_make, '\fval1D of Iteration', num2str(Iteration)));
writematrix(Param1D(Active,:), strcat(folder_to_make, '\Param1D Active of Iteration', num2str(Iteration)));
writematrix(fval1D(Active,:), strcat(folder_to_make, '\fval1D Active of Iteration', num2str(Iteration)));
writematrix(fval1D, strcat(folder_fvals, '\fval1D of Iteration', num2str(Iteration)));
writematrix(Param1D(Active,1), strcat(folder_lnk0, '\1D lnk0 Active of Iteration', num2str(Iteration)));
writematrix(Param1D(:,1), strcat(folder_lnk0, '\1D lnk0 of Iteration', num2str(Iteration)));
writematrix(MSE1D, strcat(folder_to_make, '\1D MeanSquaredError of Iteration', num2str(Iteration)));
writematrix(MSE_Active_1D, strcat(folder_fvals, '\1D MeanSquaredError Active of Iteration', num2str(Iteration)));
if ~isempty(Param2D)
    writematrix(Param2D, strcat(folder_to_make, '\Param2D of Iteration', num2str(Iteration)));
    writematrix(fval2D, strcat(folder_to_make, '\fval2D of Iteration', num2str(Iteration)));
    writematrix(Param2D(Active,:), strcat(folder_to_make, '\Param2D Active of Iteration', num2str(Iteration)));
    writematrix(fval2D(Active,:), strcat(folder_to_make, '\fval2D Active of Iteration', num2str(Iteration)));
    writematrix(fval2D, strcat(folder_fvals, '\fval2D of Iteration', num2str(Iteration)));
    writematrix(Param2D(Active,1), strcat(folder_lnk0, '\2D lnk0 Active of Iteration', num2str(Iteration)));
    writematrix(Param2D(:,1), strcat(folder_lnk0, '\2D lnk0 of Iteration', num2str(Iteration)));
    writematrix(MSE2D, strcat(folder_to_make, '\2D MeanSquaredError of Iteration', num2str(Iteration)));
    writematrix(MSE_Active_2D, strcat(folder_fvals, '\2D MeanSquaredError Active of Iteration', num2str(Iteration)));
end

% Save the retention parameters depending on the retention model used.
writematrix(Param1D(:, 2), strcat(folder_S, '\1D slope of Iteration', num2str(Iteration)));
writematrix(Param1D(Active, 2), strcat(folder_S, '\1D slope Active of Iteration', num2str(Iteration)));

if ~isempty(Param2D)
writematrix(Param2D(:, 2), strcat(folder_S, '\2D slope of Iteration', num2str(Iteration)));
writematrix(Param2D(Active, 2), strcat(folder_S, '\2D slope Active of Iteration', num2str(Iteration)));
    
end

% Using the retention parameter, generate analytes within the database.
[Data, ~, AIC1D, AIC2D] = GenerateAnalytes(Data, NSolutes, Param1D, Param2D, fval1D, fval2D, Active, N1D, N2D);
% Save the AIC values
writematrix(AIC1D, strcat(folder_to_make, '\1D AIC values of Iteration', num2str(Iteration)));
writematrix(AIC1D(Active), strcat(folder_to_make, '\1D AIC Active values of Iteration', num2str(Iteration)));
writematrix(AIC1D, strcat(folder_AIC, '\1D AIC values of Iteration', num2str(Iteration)));
writematrix(AIC1D(Active), strcat(folder_AIC, '\1D AIC Active values of Iteration', num2str(Iteration)));
if ~isempty(AIC2D)
    writematrix(AIC2D, strcat(folder_to_make, '\2D AIC values of Iteration', num2str(Iteration)));
    writematrix(AIC2D(Active), strcat(folder_to_make, '\2D AIC Active values of Iteration', num2str(Iteration)));
    writematrix(AIC2D, strcat(folder_AIC, '\2D AIC values of Iteration', num2str(Iteration)));
    writematrix(AIC2D(Active), strcat(folder_AIC, '\2D AIC Active values of Iteration', num2str(Iteration)));
end

% Set up method parameters to search
Data.ModOpt.Methods.RtMechanism1D = Retention_Mechanism1D;
Data.ModOpt.Methods.GradientType1D = 'Linear';
Data.ModOpt.Methods.AnalysisTime = MaxTotalRuntime;
Data.ModOpt.Methods.NumGrad1D = Number_Gradients1D;


% Start an optimization, one optimization strategy should be chosen. 
[Data, ResolutionScore_sum, ResolutionScore_averaged] = ConditionsOpt_Hybrid(Data, pars1D);

% Generate the final results and save them in the data structure.
Data = GenerateConditions(Data);
Data = ProcessConditions(Data);
% Extract modifier and time parameters
ModConditions1D = [Data.ModOpt.Conditions(1).Dim1.CData.GradMod];
ModConditions1D = reshape(ModConditions1D', 1, []);
TimeConditions1D = Data.ModOpt.Conditions(1).Dim1.CData.GradTime;
TimeConditions1D = reshape(TimeConditions1D', 1, []);

% Write results to files.
writematrix([real(Data.ModOpt.Results(1).Rt1D)', real(Data.ModOpt.Results(1).Si1D)'], ...
    strcat(folder_to_make, '\Simulated Peaks after Iteration', num2str(Iteration)));
writematrix(real(Data.ModOpt.Results(1).Rt1D)', strcat(folder_paretoRt, ...
    '\Retention times ParetoOptimum after Iteration', num2str(Iteration)));
writematrix(real(Data.ModOpt.Results(1).Si1D)', strcat(folder_paretoSi, ...
    '\Sigma ParetoOptimum after Iteration', num2str(Iteration)));   
% Transform modifier parameters back to 0 to 100% and write them to a txt
% file. The master code will read this file again to start the LC.
optModTime1D = [(ModConditions1D .* 100)', cumsum(reshape(TimeConditions1D', 1, []))'];
Conditions1D = [Flowrate1D, reshape(optModTime1D', 1, [])];
writematrix(Conditions1D', strcat(path_whosturn, '\Parameters1D.txt'));

figure
plot(cumsum(reshape(TimeConditions1D', 1, []))',(ModConditions1D .* 100)')
xlabel('Time (min)')
ylabel('phi')
title(['Optimized gradient for measurement ', num2str(Iteration + 2)])    
if Iteration < 10
    saveas(gcf,strcat(path_data,'figures\grad\grad measurement0',num2str(Iteration),'.png'))
else
    saveas(gcf,strcat(path_data,'figures\grad\grad measurement',num2str(Iteration),'.png'))
end
close
    


% close all
% Stop parallel pool
delete(gcp('nocreate'));

end % Main function end
