# Supplementary material for: Chemometric Strategies for Fully Automated Interpretive Method Development in Liquid Chromatography
Source: Anal Chem. 2022 Nov 1;94(46):16060–8. doi: 10.1021/acs.analchem.2c03160 (PMC9685588; doi:10.1021/acs.analchem.2c03160)
Supplement: Supplementary file 2 — ac2c03160_si_002.zip [file ac2c03160_si_002.zip › Bos-et-al-Algorithm/LC-MS code/Matlab/ConvertMS.m]

%%% 
% Bos, Boelrijk, Molenaar, van 't Veer, Niezen, van Herwerden, Samanipour,
% Stoll, Forré, Ensing, Somsen, Pirok.
% 2022, Universiteit van Amsterdam & Vrije Universiteit van Amsterdam.
%%%
function ConvertMS(iteration)
%
% Input:    iteration: Itteration to be convertet
%
% Output:   an mz5 file in a hard coded location
%
% This function is part of a publication entitled Chemometric Strategies
% for Fully Automated Interpretive Method Development in Liquid Chromatography  
% by Bos, Boelrijk, Molenaar, van 't Veer, Niezen, van Herwerden, 
% Samanipour, Stoll, Forré, Ensing, Somsen & Pirok.
% 2022, Universiteit van Amsterdam & Vrije Universiteit van Amsterdam.


if iteration <10
    filename_in = strcat('N:\pirok\MassSpecData\MSRawDatafile-0',num2str(iteration),'.d');
else
    filename_in = strcat('N:\pirok\MassSpecData\MSRawDatafile-',num2str(iteration),'.d');
end


%% .mzXML
% command = "C:\Users\stoll_lab\Desktop\msconvert.lnk " + filename_in + " --32 --mzXML  -o C:\Pirok\AutoLC\Experiments\past_runs\" + ...
% " --filter ""titleMaker <RunId>.<ScanNumber>.<ScanNumber>.<ChargeState>""" + ... 
% " --filter ""threshold count 1000 most-intense""" + ...
%     " --filter ""defaultArrayLength 1-""" + ...
%     " --filter ""zeroSamples removeExtra""" + ...
%     " --filter ""defaultArrayLength 1-""";
% [~] = system(command);

%% .mz5
command = "C:\Users\stoll_lab\Desktop\msconvert.lnk " + filename_in + " --32 --mz5  -o C:\Pirok\AutoLC\Experiments\past_runs\" + ...
" --filter ""mzWindow [200,3000]""" + ...
" --filter ""threshold count 2000 most-intense""";
% " --filter ""defaultArrayLength 1-""" + ...
% " --filter ""metadataFixer""";
%    " --filter ""defaultArrayLength 1-""" + ...
%    " --filter ""zeroSamples removeExtra""" + ...
[~] = system(command);

end


%testing Tijmen
%    command = "C:\Users\stoll_lab\Desktop\msconvert.lnk " + filename_in + " --32 --mzXML  -o C:\Pirok\AutoLC-RM\Experiments\past_runs\" + ...
% " --filter ""peakPicking true 1-""" + ...
% " --filter ""titleMaker <RunId>.<ScanNumber>.<ScanNumber>.<ChargeState>""" + ... 
% " --filter ""threshold count 100 most-intense""" + ...
%     " --filter ""defaultArrayLength 1-""" + ...
%     " --filter ""zeroSamples removeExtra""" + ...
%     " --filter ""defaultArrayLength 1-""";
