# Supplementary material for: Chemometric Strategies for Fully Automated Interpretive Method Development in Liquid Chromatography
Source: Anal Chem. 2022 Nov 1;94(46):16060–8. doi: 10.1021/acs.analchem.2c03160 (PMC9685588; doi:10.1021/acs.analchem.2c03160)
Supplement: Supplementary file 2 — ac2c03160_si_002.zip [file ac2c03160_si_002.zip › Bos-et-al-Algorithm/LC-MS code/Matlab/CompareMS.m]

%%% 
% Bos, Boelrijk, Molenaar, van 't Veer, Niezen, van Herwerden, Samanipour,
% Stoll, Forré, Ensing, Somsen, Pirok.
% 2022, Universiteit van Amsterdam & Vrije Universiteit van Amsterdam.
%%%
function [TotalScore, MzScore, AScore, M2Score, M3Score, M4Score] = CompareMS(Data, Var1, Var2, numSets, EvaluateBool, Var3)
%Compares the MS data presented to it through the PeakPair1D function.
%Needs the app and the data structure as input, together with the amount of
%chromatograms. EvaluateBool present a logical matrix where true means that
%the MS data for that specific match needs to be checked. Also takes the
%progress dialog as input so the function can update it.
%
% Input:    Data: Data structure of the AUTO-LC algorithm.
%           Var1: Variable set for first measurement
%           Var2: Variable set for second measurement
%           numSets: number of variable sets
%           EvaluateBool: Compares for every peak which are set by EvaluateBool
%           Var3: Variable set for third measurement
%
% Output:   Totalscore: Overall score
%           MzScore: m/z score
%           AScore:  Area score
%           M2Score: variance score
%           M3Score: skewness score
%           M4Score: kurtosis score
%
% This function is part of a publication entitled Chemometric Strategies
% for Fully Automated Interpretive Method Development in Liquid Chromatography  
% by Bos, Boelrijk, Molenaar, van 't Veer, Niezen, van Herwerden, 
% Samanipour, Stoll, Forré, Ensing, Somsen & Pirok.
% 2022, Universiteit van Amsterdam & Vrije Universiteit van Amsterdam.

if nargin == 4
    if numSets == 2
        EvaluateBool = ones(length(Var1.Peaks.Signal), ...
            length(Var2.Peaks.Signal));
    elseif numSets == 3        
        EvaluateBool = ones(length(Var1.Peaks.Signal), ...
            length(Var2.Peaks.Signal), .... 
            length(Var3.Peaks.Signal));
    end
%     h = uiprogressdlg(app.PairPeaks1DFigure, 'Title', 'Computing spectral analysis...');
elseif nargin == 5
%     h = uiprogressdlg(app.PairPeaks1DFigure, 'Title', 'Computing spectral analysis...');
end

% Basic values, these can be changed
CompareMz = Data.Settings.PeakTracking.MSX; % The number of m/z values that are compared per peak
mzPrecision = Data.Settings.PeakTracking.MaxMzDiff; % The range in which the m/z values get compared

if numSets == 2
    MzScore = zeros(length(Var1.Peaks.Signal),length(Var2.Peaks.Signal));
    AScore = zeros(length(Var1.Peaks.Signal),length(Var2.Peaks.Signal));
%     M1Score = zeros(length(Var1.Peaks.Signal),length(Var2.Peaks.Signal));
    M2Score = zeros(length(Var1.Peaks.Signal),length(Var2.Peaks.Signal));
    M3Score = zeros(length(Var1.Peaks.Signal),length(Var2.Peaks.Signal));
    M4Score = zeros(length(Var1.Peaks.Signal),length(Var2.Peaks.Signal));
    TotalScore = zeros(length(Var1.Peaks.Signal),length(Var2.Peaks.Signal));
%     dy = diff(Data.ModOpt.Import.Chrom1(:,1))./diff(Data.ModOpt.Import.Chrom1(:,2));
%     ddy = diff(dy)./diff(Data.ModOpt.Import.Chrom1(:,2));
    
    % Start with chromatogram 1
    % Start comparing for every peak which are set by EvaluateBool
    for g = 1:numel(EvaluateBool)
%         perc = g/numel(EvaluateBool);
%         h.Value = 0.1+perc*0.9;
        % Find the position in the matrix
        [ii,jj] = ind2sub(size(MzScore),g);
        if EvaluateBool(g)
            % Find the retention time of the first peak
            Rt_min1 = Var1.Peaks.Time(ii);            
            % Peak stdev is equal to FMHW/2.355. Assume peak starts at -3STDEV and ends
            % at +3STDEV (Covers 99.9% of the peak)
%             sig = Var1.Peaks.HalfWidth(ii)/2.355;            
%             [~,x_start] = min((Data.ModOpt.Import.Chrom1(:,1)-Var1.Peaks.Time(ii)+3*sig).^2);
%             [~,x_end] = min((Data.ModOpt.Import.Chrom1(:,1)-Var1.Peaks.Time(ii)-3*sig).^2);
%             M0 = trapz(Data.ModOpt.Import.Chrom1(x_start:x_end,1), Data.ModOpt.Import.Chrom1(x_start:x_end,2));
%             M3 = trapz(Data.ModOpt.Import.Chrom1(x_start:x_end,1).*Data.ModOpt.Import.Chrom1(x_start:x_end,1).^3, Data.ModOpt.Import.Chrom1(x_start:x_end,2));
%             m3_1 = M3/M0;
%             % Calculate gaussian area
%             % A1 = Var1.Peaks.Prominence(i)*Var1.Peaks.HalfWidth(i)/(2.35*-.3989);
%             A1 = M0;
            
            % Find the corresponding MS spectra
            [~,loc_ms1] = min((Var1.MzTimes-Rt_min1).^2);
            MS1 = Var1.MzPeaks{loc_ms1};
            % Select the highest m/z values
            [~,idx1] = sort(MS1(:,2),'descend');    
            sorted_mz1 = MS1(:,1);
            sorted_mz1 = sorted_mz1(idx1);
            mz_highestSignal1 = sorted_mz1(1:CompareMz);
            
            % Find the retention time of the second peak
            Rt_min2 = Var2.Peaks.Time(jj);            
            % Calculate the statistical moments
         % Find the corresponding MS spectra
            [~,loc_ms2] = min((Var2.MzTimes-Rt_min2).^2);
            MS2 = Var2.MzPeaks{loc_ms2};
            % Select the highest m/z values
            [~,idx2] = sort(MS2(:,2),'descend');        
            sorted_mz2 = MS2(:,1);
            sorted_mz2 =sorted_mz2(idx2);
            mz_highestSignal2 = sorted_mz2(1:CompareMz);
            
%             % Compare the gaussian peak area with a score between 0 and 1
%             maxA = max([A1,A2]);
%             normA = [A1,A2]/maxA;
%             AScore(ii,jj) = sum(normA)/2;
% 
%             maxM3 = max([m3_1,m3_2]);
%             normM3 = [m3_1,m3_2]/maxM3;
%             M3Score(ii,jj) = sum(normM3)/2;
            
            % Compare the m/z values        
            for k = 1:CompareMz
                for m = 1:CompareMz
                    % Check if the values are within range
                    if mz_highestSignal2(m)>= mz_highestSignal1(k)-mzPrecision ...
                            && mz_highestSignal2(m)<= mz_highestSignal1(k)+mzPrecision
                        MzScore(ii,jj) = MzScore(ii,jj)+1;
                        break
                    end
                end
            end   
            % Normalize the score
            MzScore(ii,jj) = MzScore(ii,jj)/CompareMz;
            % Calculate the area
            Area1 = Var1.Peaks.Area(ii);
            Area2 = Var2.Peaks.Area(jj);
            AScore(ii, jj) = Area1 / Area2;
            if AScore(ii, jj) > 1
                AScore(ii, jj) = Area2 / Area1;
            end 
            % Calculate the variance
            M2_1 = Rt_min1 / Var1.Peaks.Moment2(ii);
            M2_2 = Rt_min2 / Var2.Peaks.Moment2(jj);
            M2Score(ii, jj) = M2_1 / M2_2;
            if M2Score(ii, jj) > 1
                M2Score(ii, jj) = M2_2 / M2_1;
            end 
            % Calculate the skew
            M3_1 = Var1.Peaks.Skew(ii);
            M3_2 = Var2.Peaks.Skew(jj);
            M3Score(ii, jj) = M3_1 / M3_2;
            if M3Score(ii, jj) > 1
                M3Score(ii, jj) = M3_2 / M3_1;
            end 
            M3Score(ii, jj) = 1 - abs(M3_1 - M3_2) / (1 + abs(M3_1 - M3_2));
            % Calculate the variance
            M4_1 = Var1.Peaks.Kurtosis(ii);
            M4_2 = Var2.Peaks.Kurtosis(jj);
            M4Score(ii, jj) = M4_1 / M4_2;
            if M4Score(ii, jj) > 1
                M4Score(ii, jj) = M4_2 / M4_1;
            end 
            
            % Calculate the TotalScore
            TotalScore(ii, jj) = (MzScore(ii, jj) * Data.Settings.PeakTracking.WeightMSX + ...
                AScore(ii, jj) * Data.Settings.PeakTracking.WeightArea + ...
                M2Score(ii, jj) * Data.Settings.PeakTracking.WeightVariance + ...
                M3Score(ii, jj) * Data.Settings.PeakTracking.WeightSkew + ...
                M4Score(ii, jj) * Data.Settings.PeakTracking.WeightKurtosis) / ...
                sum([Data.Settings.PeakTracking.WeightMSX, ...
                Data.Settings.PeakTracking.WeightArea, ...
                Data.Settings.PeakTracking.WeightVariance, ...
                Data.Settings.PeakTracking.WeightSkew, ...
                Data.Settings.PeakTracking.WeightKurtosis]);                
        end
    end
end
