# Supplementary material for: Chemometric Strategies for Fully Automated Interpretive Method Development in Liquid Chromatography
Source: Anal Chem. 2022 Nov 1;94(46):16060–8. doi: 10.1021/acs.analchem.2c03160 (PMC9685588; doi:10.1021/acs.analchem.2c03160)
Supplement: Supplementary file 2 — ac2c03160_si_002.zip [file ac2c03160_si_002.zip › Bos-et-al-Algorithm/LC-MS code/Matlab/PeakDet1D.m]

%%% 
% Bos, Boelrijk, Molenaar, van 't Veer, Niezen, van Herwerden, Samanipour,
% Stoll, Forré, Ensing, Somsen, Pirok.
% 2022, Universiteit van Amsterdam & Vrije Universiteit van Amsterdam.
%%%
function [Peaks, X, Y, Area, FittedParameters] = PeakDet1D(X, Y, SP, Threshold, MinWidth, Smooth)
%
% Input:    X: time array
%           Y: signal array
%           SP: Structure of variables 
%           Threshold: minimal peak prominence
%           MinWidth: minimal peak width 
%           Smooth: if true smoothing of the data is applied
%
% Output:   Peaks: Peaks list and their properties
%           X: time array after processing
%           Y: signal array after processing
%           Area: peak areas
%           FittedParameters: used to export the parameter of the peak fit
%
%
% This function is part of a publication entitled Chemometric Strategies
% for Fully Automated Interpretive Method Development in Liquid Chromatography  
% by Bos, Boelrijk, Molenaar, van 't Veer, Niezen, van Herwerden, 
% Samanipour, Stoll, Forré, Ensing, Somsen & Pirok.
% 2022, Universiteit van Amsterdam & Vrije Universiteit van Amsterdam.

FittedParameters = [];
if nargin < 6
    Smooth = false;
end

% Detection of peaks
switch SP.PeakDetectionMethod
    case 'Local Maxima'        
        if Smooth
            op = Defopt_all;
            %Baseline correction
            [Y, X] = savgol(X, Y, op); 
            baseLine = asls(Y, op.ch_AsLS_lmbd, op.ch_AsLS_p);
            Y = Y - baseLine;               
        end
        if nargin == 3
            if strcmp(SP.ThresholdMethod, 'Amplitude') 
                Threshold = SP.AmpThreshold; % Default threshold        
            else % Takes a percentage of the maximum peak
                Threshold = SP.ThresholdPercentage*max(Y)/100;
            end
        end
        if nargin < 5
            [Signal,Time,HalfWidth,Prominence] = findpeaks(Y,X,'MinPeakProminence',Threshold);
        else
            [Signal,Time,HalfWidth,Prominence] = findpeaks(Y,X,'MinPeakProminence',Threshold, 'MinPeakWidth', MinWidth);
        end
    case 'Derivative Gaussian-Fit'        
        switch SP.SmoothType
            case 'Rectangular'
                smoothtype=1;
            case 'Triangular'
                smoothtype=2;
            case 'Pseudo-Gaussian'
                smoothtype=3;
            otherwise
                error('Smoothing function not found.')
        end           
        
        p = findpeaksG(X,Y,SP.SlopeThreshold,SP.AmpThreshold,SP.SmoothWidth,SP.PeakGroup,smoothtype);
        Signal = p(:,3);
        Time = p(:,2);
        HalfWidth = p(:,4);
    otherwise
        error('Peak detection method not found.')
end

Area = zeros(length(Signal),1);

% Integration of the peaks
switch SP.IntegrationMethod
    case 'True Area'  
        Moment1 = zeros(length(Signal),1);
        Moment2 = zeros(length(Signal),1);
        Moment3 = zeros(length(Signal),1);
        Moment4 = zeros(length(Signal),1);
        Skew = zeros(length(Signal),1);
        Kurtosis = zeros(length(Signal),1);
        for i=1:length(Signal)
            sig_current = HalfWidth(i)/2.355;
            [~,x_start] = min((X-Time(i)+3*sig_current).^2);
            [~,x_end] = min((X-Time(i)-3*sig_current).^2);
            Area(i) = sum(Y(x_start:x_end));
            Moment1(i) = sum(Y(x_start:x_end) .* X(x_start:x_end)) / Area(i);
            Moment2(i) = sum(Y(x_start:x_end) .* ((X(x_start:x_end) - ...
                Moment1(i)) .^ 2)) / Area(i);
            Moment3(i) = sum(Y(x_start:x_end) .* ((X(x_start:x_end) - ...
                Moment1(i)) .^ 3)) / Area(i);
            Moment4(i) = sum(Y(x_start:x_end) .* ((X(x_start:x_end) - ...
                Moment1(i)) .^ 4)) / Area(i);
            Skew(i) = Moment3(i) / (Moment2(i) .^ (3/2));
            Kurtosis(i) = Moment4(i) / (Moment2(i) .^ 2);            
        end
        
        Peaks = struct('Signal', Signal, 'Time', Time, 'HalfWidth', HalfWidth, ...
            'Prominence', Prominence, 'Area', Area, 'Moment1', Moment1, ...
            'Moment2', Moment2, 'Moment3', Moment3, 'Skew', Skew, 'Moment4', ...
            Moment4, 'Kurtosis', Kurtosis);
    case 'Iterative Deconvolution'       
        % Looking up the integration function.
            switch SP.IntFunction
                case 'Gaussian'
                    peakshape=1;
                case 'Lorentzian'
                    peakshape=2;
                case 'Logistic'
                    peakshape=3;
                case 'Exp. Broadened Gaussian'
                    peakshape=5;
                case 'Equal-Width Gaussian'
                    peakshape=6;
                case 'Mod. Pearson VII'
                    peakshape=51;
                otherwise
                    error('Integration Function not found.')
            end
            
            % Looking up the autozero function.            
            switch SP.AutoZero
                case 'Off'
                    autozero=0;
                case 'Linear'
                    autozero=1;
                case 'Quadratic'
                    autozero=2;
                case 'Adaptive'
                    autozero=3;
                otherwise
                    error('Autozero method not found.')
            end
            
            Error = zeros(length(Signal),1);
            IntFunction = zeros(length(Signal),1);
            NumTrials = zeros(length(Signal),1);
            NumPeaks = zeros(length(Signal),1);
            AutoZero = zeros(length(Signal),1);
            IntDomain = zeros(length(Signal),1);
            FittedParameters = cell(length(Signal),1);
            
        for i=1:length(Signal)      
            % Check how close the neighbouring peaks are.
            sig_current = HalfWidth(i)/2.355;
            left_border=Time(i)-(0.5*sig_current*SP.IntDomain);
            right_border=Time(i)+(0.5*sig_current*SP.IntDomain);

            n_peaks = 1;

            % First make sure this isn't the first peak that has no left
            % neighbour
            if i>1
                % So it is not the first peak, is the left neighbour too close?
                if left_border < (Time(i-1)+(4*(HalfWidth(i-1)/2.355)))
                    n_peaks = n_peaks+1;
                end
            end

            % Now we check the right side. Is this the last peak that has no
            % right neighbour?
            if i<length(Time)
                % If not, then we check if the right neighbour is too near.
                if right_border > (Time(i+1)-(4*(HalfWidth(i+1)/2.355)))
                    n_peaks = n_peaks+1;
                end
            end
            
            % Now the range has been defined it is a good idea to see if by
            % coincidence more than one detected peak falls within the window.
            window_limit = (SP.IntDomain*sig_current)/2;
            window_left = Time(i)-window_limit;
            window_right = Time(i)+window_limit;
            other_maxima = 0;
            
            for j=1:length(Signal)
                if Time(j)>window_left && Time(j)<window_right
                    % Check whether this is one of the already studied
                    % maxima, which must be the case if its the first or final peak.
                    if i>1 && i<length(Signal)
                        if Time(j)~=Time(i) && Time(j)~=Time(i-1) && Time(j)~=Time(i+1)
                            other_maxima=other_maxima+1;
                        end
                    end
                end
            end
            numpeaks=n_peaks+other_maxima;
            
            if peakshape == 51
                start_parameters = [Time(i),2.35*sig_current,0.15,5,Signal(i)];
            else
                start_parameters = 0;
            end
            
            
            % Now we know whether the peak of interest has neighbours. We
            % can now start the peak-fitting algorithm.
            [FitResults,LowestError,~,~,~,~,~,~,FitParameters]=peakfit(Chrom,Time(i),SP.IntDomain*sig_current,numpeaks,peakshape,start_parameters,SP.NumTrials,0,autozero,0,0);
            
            % Which peak in the FitResults is my peak of interest?
            [foundpeaks]=FitResults(:,2)-Time(i);
            [~,index_value]=min(foundpeaks);
            
            Area(i)=FitResults(index_value,5);
            
            % Storing various variables.
            IntFunction(i)=peakshape;
            NumTrials(i)=SP.NumTrials;
            NumPeaks(i)=numpeaks;
            AutoZero(i)=autozero;
            IntDomain(i)=SP.IntDomain;
            FittedParameters{i}=FitParameters;
            
            % Storing the error.
            Error(i)=LowestError(index_value);
        end
        Peaks = struct('Signal',Signal,'Time',Time,'HalfWidth',HalfWidth,'Area',Area,'Error',Error,'IntFunction',IntFunction,'NumTrials',NumTrials,'NumPeaks',NumPeaks,'IntDomain',IntDomain,'AutoZero',AutoZero);
    otherwise
        error('Integration method not found.')
end
