# Supplementary material for: Chemometric Strategies for Fully Automated Interpretive Method Development in Liquid Chromatography
Source: Anal Chem. 2022 Nov 1;94(46):16060–8. doi: 10.1021/acs.analchem.2c03160 (PMC9685588; doi:10.1021/acs.analchem.2c03160)
Supplement: Supplementary file 2 — ac2c03160_si_002.zip [file ac2c03160_si_002.zip › Bos-et-al-Algorithm/LC-MS code/Matlab/CalcResultsOpt.m]

%%% 
% Bos, Boelrijk, Molenaar, van 't Veer, Niezen, van Herwerden, Samanipour,
% Stoll, Forré, Ensing, Somsen, Pirok.
% 2022, Universiteit van Amsterdam & Vrije Universiteit van Amsterdam.
%%%
function Data = CalcResultsOpt(Data, Retention, i, Dimensions)
%Calculates the results of the current theoretical separation
%
% Input:    Data: Data structure of the AUTO-LC algorithm.
%           Retention: Structure containing all retention information for
%               each compound.
%           i: Current position within the Conditions structure.
%           Dimensions: The number of dimensions within the separation.
%
% Output:   Data: Data structure of the AUTO-LC algorithm.
%           Failed: 
%
% This function is part of a publication entitled Chemometric Strategies
% for Fully Automated Interpretive Method Development in Liquid Chromatography  
% by Bos, Boelrijk, Molenaar, van 't Veer, Niezen, van Herwerden, 
% Samanipour, Stoll, Forré, Ensing, Somsen & Pirok.
% 2022, Universiteit van Amsterdam & Vrije Universiteit van Amsterdam.

% Extract the compounds that are being modelled.
PointersAnalytes = [Retention(1:length(Retention)).PointerAnalyte];

% Save information or pre-allocate within the results part of the 
% data structure
Data.ModOpt.Results(i).PointersAnalytes = PointersAnalytes;
Data.ModOpt.Results(i).Rt1D = zeros(1, length(PointersAnalytes));
Data.ModOpt.Results(i).Si1D = zeros(1, length(PointersAnalytes));
Data.ModOpt.Results(i).Rt2D = zeros(1, length(PointersAnalytes));
Data.ModOpt.Results(i).Si2D = zeros(1, length(PointersAnalytes));
for j = 1:length(PointersAnalytes)
    Data.ModOpt.Results(i).Rt1D(j) = Retention(j).rt(1);    
    Data.ModOpt.Results(i).Si1D(j) = Retention(j).sigma(1);
    if Dimensions >= 2
        Data.ModOpt.Results(i).Rt2D(j) = Retention(j).rt(2);    
        Data.ModOpt.Results(i).Si2D(j) = Retention(j).sigma(2);
    end
end

% Extract the retention time of the last eluting peak. This is an idication
% of the analysis time.
Data.ModOpt.Results(i).LastEluted = max(Data.ModOpt.Results(i).Rt1D);

% Calculate orthogonality for 2D seperations
if Dimensions >= 2
    switch Data.Settings.Optimalization.Orthogonality
        case 'Asterix'
            norm_dim1 = (Data.ModOpt.Results(i).Rt1D - ...
                min(Data.ModOpt.Results(i).Rt1D)) / ...
                (max(Data.ModOpt.Results(i).Rt1D) - ...
                min(Data.ModOpt.Results(i).Rt1D));
            norm_dim2 = (Data.ModOpt.Results(i).Rt2D - ...
                min(Data.ModOpt.Results(i).Rt2D)) / ...
                (max(Data.ModOpt.Results(i).Rt2D) - ...
                min(Data.ModOpt.Results(i).Rt2D));

            norm_Zmin = norm_dim1 - norm_dim2;
            Zmin = abs(1 - (2.5 * abs(std(norm_Zmin) - 0.4)));

            norm_Zplus = norm_dim2 - (1 - norm_dim1);
            Zplus = abs(1 - (2.5 * abs(std(norm_Zplus) - 0.4)));

            norm_Zone = norm_dim1 - 0.5;
            Zone = 1 - abs(2.5 * std(norm_Zone) * sqrt(2) - 1);

            norm_Ztwo = norm_dim2 - 0.5;
            Ztwo = 1 - abs(2.5 * std(norm_Ztwo) * sqrt(2) - 1);

            Data.ModOpt.Results(i).Orthogonality = sqrt(Zmin * Zplus * ...
                Zone * Ztwo);
        otherwise
            error('Orthogonality model not found.')
    end
end

% Calculate resolution between compounds, either as the product of all
% resolutions, or as the sum of all resolutions.
if Dimensions == 1
    switch Data.Settings.Optimalization.Overlap
        case 'Resolution'
            % Sort the retentions times
            [temp, idx] = sort(Data.ModOpt.Results(i).Rt1D);
            % Calculate Resolution with its right neighbor
            for j = 1:length(temp)-1                
                    OwnWidth = 4 * Data.ModOpt.Results(i).Si1D(idx(j));
                    RightWidth = 4 * Data.ModOpt.Results(i).Si1D(idx(j+1));
                    Data.ModOpt.Results(i).Overlap(idx(j)) = (temp(j+1)-temp(j)) / ...
                        (0.5 * (OwnWidth + RightWidth));                
            end

            m = 1;
            % Calculate each resolution score
            for k = 1:length(Data.ModOpt.Results(i).Overlap)
                score = Data.ModOpt.Results(i).Overlap(k) / ...
                    Data.Settings.Optimalization.OptimalRs;
                % If resolution is above the OptimalRs, then maximum score of
                % 1 is granted.
                if score > 1
                    score = 1;
                end

                % Take the product of resolutions, the end result is one score 
                % between 0 and 1.
                m = m * score;
            end
            % Save the value
            Data.ModOpt.Results(i).OverlapScore = m;

        case 'ResolutionMod' % Takes the sum of resolutions
            % Sort the retentions times
            [temp, idx] = sort(Data.ModOpt.Results(i).Rt1D);
            % Calculate Resolution with its right neighbor
            for j = 1:length(temp)-1                
                    OwnWidth = 4 * Data.ModOpt.Results(i).Si1D(idx(j));
                    RightWidth = 4 * Data.ModOpt.Results(i).Si1D(idx(j+1));
                    Data.ModOpt.Results(i).Overlap(idx(j)) = (temp(j+1)-temp(j)) / ...
                        (0.5 * (OwnWidth + RightWidth));                
            end            
            % Calculate each resolution score, if the resolution is higher than
            % the optimal resolution, replace by the optimal resolution
            for k = 1:length(Data.ModOpt.Results(i).Overlap)
                if Data.ModOpt.Results(i).Overlap(k) > Data.Settings.Optimalization.OptimalRs
                    Data.ModOpt.Results(i).Overlap(k) = Data.Settings.Optimalization.OptimalRs;
                elseif isnan(Data.ModOpt.Results(i).Overlap(k))
                    % If the resolution is not a number, provide a score of 0
                    Data.ModOpt.Results(i).Overlap(k)=0;
                elseif Data.ModOpt.Results(i).Overlap(k) < 0 % Should not happen
                    Data.ModOpt.Results(i).Overlap(k)=0;
                end 
            end
            % Check if the LastEluted peak elutes later than the method time
            if Data.ModOpt.Results.LastEluted >= (arrayfun(@(in) sum(in.Dim1.CData.GradTime, 'all'), Data.ModOpt.Conditions))
                % If the peak elutes too late, set the total resolution to 0
                Data.ModOpt.Results(i).OverlapScore = 0; 
            else
                % Set weights on the optimization, depending on the current
                % settings.
                if Data.Settings.Optimalization.Res_time == 1
                    weights = [0, 1];
                elseif Data.Settings.Optimalization.Res_time == 2
                    weights = [0.05, 1];
                end
                % Normalize the scores to the optimal resolution
                OverlapNorm = (sum(Data.ModOpt.Results(i).Overlap) / ...
                    (length(Data.ModOpt.Results(i).Rt1D) - 1)...
                    / Data.Settings.Optimalization.OptimalRs);
                % Normalize the time score to the maximum analysis time.
                % Substract that value from 1 (As a longer time should be a
                % lower score)
                MethodTimeNorm = 1 - ((arrayfun(@(in) sum(in.Dim1.CData.GradTime, 'all'), ...
                    Data.ModOpt.Conditions)) / Data.ModOpt.Methods.AnalysisTime);
                % Combine both scores and normalize
                Data.ModOpt.Results(i).OverlapScore = (weights(1, 2) * OverlapNorm ...
                    + weights(1, 1) * MethodTimeNorm) / sum(weights);
            end
    end
elseif Dimensions == 2
    switch Data.Settings.Optimalization.Overlap
        case 'Resolution'
            Data.ModOpt.Results(i).Overlap = ...
                zeros(length(Data.ModOpt.Results(i).Rt1D), ...
                length(Data.ModOpt.Results(i).Rt1D)) .* NaN;
            for j = 1:length(Data.ModOpt.Results(i).Rt1D)
                interf = 1:length(Data.ModOpt.Results(i).Rt1D);
                interf(interf == j) = [];
                for k = interf
                    reso2 = ((Data.ModOpt.Results(i).Rt1D(1,j) - ...
                        Data.ModOpt.Results(i).Rt1D(1,k)) ^ 2 / (4 * ...
                        (Data.ModOpt.Results(i).Si1D(1,j) + ...
                        Data.ModOpt.Results(i).Si1D(1,k)) ^ 2)) + ...
                        ((Data.ModOpt.Results(i).Rt2D(1,j) - ...
                        Data.ModOpt.Results(i).Rt2D(1,k)) ^ 2 / (4 * ...
                        (Data.ModOpt.Results(i).Si2D(1,j) + ...
                        Data.ModOpt.Results(i).Si2D(1,k)) ^ 2));
                    Data.ModOpt.Results(i).Overlap(j,k) = sqrt(reso2);
                    %Data.ModOpt.Results(i).Overlap(j,k) = 1 - 2*exp(-2 * reso2);
                end
            end

            % Calculation of Resolution score.
            % Extraction of the upper triangle of the overlap table.
            a = triu(Data.ModOpt.Results(i).Overlap,1);
            m = 1;

            % Looping through each value.            
            for d = 1:size(a,1)
                for e = d+1:size(a,2)
                    % Converting Resolution into score between 0 and 1.
                    score = a(d,e) / Data.Settings.Optimalization.OptimalRs;

                    % If resolution is above 1.5, then maximum score of 1 is granted.
                    if score > 1
                        score = 1;
                    end

                    % The end result is one score between 0 and 1.
                    m = m * score;
                end
            end
            Data.ModOpt.Results(i).OverlapScore = m;
        case 'ResolutionMod'
            Data.ModOpt.Results(i).Overlap = ...
                zeros(length(Data.ModOpt.Results(i).Rt1D), ...
                length(Data.ModOpt.Results(i).Rt1D)) .* NaN;
            for j = 1:length(Data.ModOpt.Results(i).Rt1D)
                interf = 1:length(Data.ModOpt.Results(i).Rt1D);
                interf(interf == j) = [];
                for k = interf
                    reso2 = ((Data.ModOpt.Results(i).Rt1D(1,j) - ...
                        Data.ModOpt.Results(i).Rt1D(1,k)) ^ 2 / (4 * ...
                        (Data.ModOpt.Results(i).Si1D(1,j) + ...
                        Data.ModOpt.Results(i).Si1D(1,k)) ^ 2)) + ...
                        ((Data.ModOpt.Results(i).Rt2D(1,j) - ...
                        Data.ModOpt.Results(i).Rt2D(1,k)) ^ 2 / (4 * ...
                        (Data.ModOpt.Results(i).Si2D(1,j) + ...
                        Data.ModOpt.Results(i).Si2D(1,k)) ^ 2));
                    Data.ModOpt.Results(i).Overlap(j,k) = sqrt(reso2);                    
                end
            end

            % Calculation of Resolution score.
            % Extraction of the upper triangle of the overlap table.
            a = triu(Data.ModOpt.Results(i).Overlap, 1);
            % Normalize to the optimal resolution
            a = a / Data.Settings.Optimalization.OptimalRs;   
            % Set every value higher than 1, to 1
            a(a > 1) = 1;
            % Take the sum of all scores
            OverlapNorm = sum(a(:)) / (size(a, 1) * (size(a, 1) - 1) / 2);    
            % Check if the LastEluted peak elutes later than the method
            % time or has wrap-around in the second dimension
            if Data.ModOpt.Results.LastEluted >= (arrayfun(@(in) sum(in.Dim1.CData.GradTime, 'all'), Data.ModOpt.Conditions)) || ...
                    any(Data.ModOpt.Results(i).Rt2D > Data.ModOpt.Methods.ModulationTime)
                % If the peak elutes too late, set the total resolution to 0
                Data.ModOpt.Results(i).OverlapScore = 0; 
            else
                % Set weights on the optimization, depending on the current
                % settings.
                if Data.Settings.Optimalization.Res_time == 1
                    weights = [0, 1];
                elseif Data.Settings.Optimalization.Res_time == 2
                    weights = [0.05, 1];
                end                
                
                % Normalize the time score to the maximum analysis time.
                % Substract that value from 1 (As a longer time should be a
                % lower score)
                MethodTimeNorm = 1 - ((arrayfun(@(in) sum(in.Dim1.CData.GradTime, 'all'), ...
                    Data.ModOpt.Conditions)) / Data.ModOpt.Methods.AnalysisTime);
                % Combine both scores and normalize
                Data.ModOpt.Results(i).OverlapScore = (weights(1, 2) * OverlapNorm ...
                    + weights(1, 1) * MethodTimeNorm) / sum(weights);
            end
        otherwise
            error('Overlap method unclear. Please specify.')
    end
else
   error('Only 2 dimensions are allowed') 
end

end % Main function end
