# Supplementary material for: Chemometric Strategies for Fully Automated Interpretive Method Development in Liquid Chromatography
Source: Anal Chem. 2022 Nov 1;94(46):16060–8. doi: 10.1021/acs.analchem.2c03160 (PMC9685588; doi:10.1021/acs.analchem.2c03160)
Supplement: Supplementary file 2 — ac2c03160_si_002.zip [file ac2c03160_si_002.zip › Bos-et-al-Algorithm/LC-MS code/Matlab/PredictRt.m]

%%% 
% Bos, Boelrijk, Molenaar, van 't Veer, Niezen, van Herwerden, Samanipour,
% Stoll, Forré, Ensing, Somsen, Pirok.
% 2022, Universiteit van Amsterdam & Vrije Universiteit van Amsterdam.
%%%
function [Data, Retention] = PredictRt(Data, Retention, locConditions, Dimensions)
%Processes current condition saved in Data
%
% Input:    Data: Data structure of the AUTO-LC algorithm.
%           Retention: Structure with retention information for all
%               conditions.
%           locConditions: Location of current conditions.
%           Dimensions: The number of dimensions within the separation.
%
% Output:   Data: Data structure of the AUTO-LC algorithm.
%           Retention: Structure with retention information for all
%               conditions.
%
%
% This function is part of a publication entitled Chemometric Strategies
% for Fully Automated Interpretive Method Development in Liquid Chromatography  
% by Bos, Boelrijk, Molenaar, van 't Veer, Niezen, van Herwerden, 
% Samanipour, Stoll, Forré, Ensing, Somsen & Pirok.
% 2022, Universiteit van Amsterdam & Vrije Universiteit van Amsterdam.

% Loop through all compounds.
for i = 1:length(Retention) 
    % Find the location of the current compound.    
    locAnalyte = [Data.Databases.Analytes.LabelAnalyte] == Retention(i).PointerAnalyte;
    % Create temporary structure containing the conditions
    cdata_temp = Data.ModOpt.Conditions(locConditions).Dim1;
    % Get compound information.
    temp = Data.Databases.Analytes(locAnalyte).RtModSol(1);     
    % Extract column and system volumes
    dead_volume1D = Data.Databases.Columns(1).DeadVolume;
    dwell_volume1D = Data.Databases.Systems.DwellVolume1D;
    
    % Select the current retention mechanism
    switch cdata_temp.RtMechanism
        case 'Reversed Phase'
            % Obtaining lnk0 and S from Data.Solute
            rplc_lnk0 = LookUp(temp.Param, 'lnk0');
            rplc_s = LookUp(temp.Param, 'S');            
            
            % Obtaining parameters from Data.Conditions
            GradMod = cdata_temp.CData.GradMod;
            GradTime = cdata_temp.CData.GradTime;            
            linear_segments = cdata_temp.NumGradient;
            flow_rate1D = cdata_temp.Flowrate;
            % Calculating retention time and k_factor
            [Retention(i).rt(1), Retention(i).k_factor_elution(1), Retention(i).phi_elution(1)] = ...
                CalculateReversedPhase(linear_segments, GradMod, GradTime, ...
                [rplc_lnk0, rplc_s], ...
                dead_volume1D, dwell_volume1D, flow_rate1D);
            % Calculate the column dead time
            t_zero = dead_volume1D / flow_rate1D;
            Retention(i).k_factor_p(1) = Retention(i).rt(1) / t_zero - 1;
        case 'Quadratic Mechanism'
            % Obtaining lnk0, S and Q from Data.Solute
            quadratic_lnk0 = LookUp(temp.Param, 'lnk0');
            quadratic_s = LookUp(temp.Param, 'S');
            quadratic_q = LookUp(temp.Param, 'Q');
            
            %Obtaining parameters from Data.Conditions
            GradMod = cdata_temp.CData.GradMod;
            GradTime = cdata_temp.CData.GradTime;            
            linear_segments = cdata_temp.NumGradient;
            flow_rate1D = cdata_temp.Flowrate;
            % Calculating retention time and k_factor
            [Retention(i).rt(1), Retention(i).k_factor_elution(1),Retention(i).phi_elution(1)] = ...
                CalculateQuadratic(linear_segments, GradMod, GradTime, ...
                [quadratic_lnk0, quadratic_s, quadratic_q], ...
                dead_volume1D, dwell_volume1D, flow_rate1D);
            % Calculate the column dead time
            t_zero = dead_volume1D / flow_rate1D;
            Retention(i).k_factor_p(1) = Retention(i).rt(1) / t_zero - 1;
        otherwise
            error('Model not recognized')
    end

    % Calculate peak width using the PCM model.
    switch Data.Settings.Optimalization.PhModelName        
        case 'PCM' 
            t0 = dead_volume1D / flow_rate1D;
            % Extract k zero factor.
            k0 = exp(LookUp(Data.Databases.Analytes(locAnalyte).RtModSol(1).Param,'lnk0')); 
            % Check which model we use
            if strcmp(Data.ModOpt.Conditions(locConditions).Dim1.RtMechanism, 'Reversed Phase')
                % Extract retention parameters.
                S = LookUp(Data.Databases.Analytes(locAnalyte).RtModSol(1).Param, 'S');                
                % Extract the gradient program and transpose for easier indexing
                T_m = Data.ModOpt.Conditions(locConditions).Dim1.CData.GradTime';
                phi_m = Data.ModOpt.Conditions(locConditions).Dim1.CData.GradMod';
                % Transform the matrix to an array     
                T_a = nan(1, numel(T_m) - sum(T_m(:) == 0) + 1);
                T_a(1) = 0;
                phi_a = nan(1, numel(phi_m) - sum(T_m(:) == 0) + 1);
                phi_a(1) = phi_m(1);

                pos = 2;
                for ph = 1:numel(T_m)
                    if T_m(ph) ~= 0
                        T_a(pos) = T_a(pos - 1) + T_m(ph);
                        phi_a(pos) = phi_m(ph);
                        pos = pos + 1;
                    end
                end
                % Create the slope array
                B = nan(1, length(T_a) - 1);
                for ph = 1:length(B)
                   B(ph) = (phi_a(ph + 1) - phi_a(ph)) / (T_a(ph + 1) - T_a(ph)); 
                end
                t_D = Data.Databases.Systems.DwellVolume1D / Data.ModOpt.Methods.CDataMax.Flowrate1D;
                % Calculate the compression factor
                G = CalcG(Retention(i).rt(1), Retention(i).phi_elution(1), k0, ...
                    S, t0, t_D, T_a, phi_a, B);
                % Check if the value is real, else set it to a default of 0.5
                if ~isreal(G)
                    G = 0.5;
                end
                % Get the plate number and retention factor at elution
                N = Data.Databases.Analytes(locAnalyte).RtModSol(1).N;
                k_e = Retention(i).k_factor_elution(1);
                % Calculate the peaks standard deviation
                Retention(i).sigma(1) = G * t0 * (1 + k_e) / sqrt(N);

                % In case of wrong plate number, peaks can become too
                % small, adjust to a default of 0.075
                if Retention(i).sigma(1) < 0.075
                    Retention(i).sigma(1) = 0.075;
                end            
            elseif strcmp(Data.ModOpt.Conditions(locConditions).Dim1.RtMechanism, 'Quadratic Mechanism')
                % Extract retention parameters.
                S(1) = LookUp(Data.Databases.Analytes(locAnalyte).RtModSol(1).Param, 'S');
                S(2) = LookUp(Data.Databases.Analytes(locAnalyte).RtModSol(1).Param, 'Q');
                % Extract the gradient program and transpose for easier indexing
                T_m = Data.ModOpt.Conditions(locConditions).Dim1.CData.GradTime';
                phi_m = Data.ModOpt.Conditions(locConditions).Dim1.CData.GradMod';
                % Transform the matrix to an array     
                T_a = nan(1, numel(T_m) - sum(T_m(:) == 0) + 1);
                T_a(1) = 0;
                phi_a = nan(1, numel(phi_m) - sum(T_m(:) == 0) + 1);
                phi_a(1) = phi_m(1);

                pos = 2;
                for ph = 1:numel(T_m)
                    if T_m(ph) ~= 0
                        T_a(pos) = T_a(pos - 1) + T_m(ph);
                        phi_a(pos) = phi_m(ph);
                        pos = pos + 1;
                    end
                end
                % Create the slope array
                B = nan(1, length(T_a) - 1);
                for ph = 1:length(B)
                   B(ph) = (phi_a(ph + 1) - phi_a(ph)) / (T_a(ph + 1) - T_a(ph)); 
                end
                t_D = Data.Databases.Systems.DwellVolume1D / Data.ModOpt.Methods.CDataMax.Flowrate1D;
                G = CalcGQM(Retention(i).rt(1), Retention(i).phi_elution(1), k0, ...
                    S, t0, t_D, T_a, phi_a, B);
                % Check if the value is real, else set it to a default of 0.5
                if ~isreal(G)
                    G = 0.5;
                end
                % Get the plate number and retention factor at elution
                N = Data.Databases.Analytes(locAnalyte).RtModSol(1).N;
                k_e = Retention(i).k_factor_elution(1);
                % Calculate the peaks standard deviation
                Retention(i).sigma(1) = G * t0 * (1 + k_e) / sqrt(N);
                
                % In case of wrong plate number, peaks can become too
                % small, adjust to a default of 0.075
                if Retention(i).sigma(1) < 0.075
                    Retention(i).sigma(1) = 0.075;
                end
            end
       otherwise
            error('Model not recognized')
    end
    
    if Dimensions >= 2
        % Create temporary structure containing the conditions
        cdata_temp = Data.ModOpt.Conditions(locConditions).Dim2;
        % Get compound information.
        temp = Data.Databases.Analytes(locAnalyte).RtModSol(2);     
        % Extract column and system volumes
        dead_volume2D = Data.Databases.Columns(2).DeadVolume;
        dwell_volume2D = Data.Databases.Systems.DwellVolume2D;
        flow_rate2D = cdata_temp.Flowrate;

        % Select the current retention mechanism
        switch cdata_temp.RtMechanism
            case 'Reversed Phase'
                % Obtaining lnk0 and S from Data.Solute
                rplc_lnk0 = LookUp(temp.Param, 'lnk0');
                rplc_s = LookUp(temp.Param, 'S');            
                if strcmp(Data.ModOpt.Methods.GradientType2D, 'Linear')
                    % Obtaining parameters from Data.Conditions
                    GradMod = cdata_temp.CData.GradMod;
                    GradTime = cdata_temp.CData.GradTime;                
                    linear_segments = cdata_temp.NumGradient;
                elseif strcmp(Data.ModOpt.Methods.GradientType2D, 'Shifted')
                    % Calculate the slopes   
                    t_zero_d1_m = dead_volume1D / flow_rate1D;
                    slopeLow = (cdata_temp.CData.ModMatrix(2, 1) ...
                        - cdata_temp.CData.ModMatrix(1, 1)) / ...
                        (cdata_temp.CData.ShiftEndTime - t_zero_d1_m);
                    slopeHigh = (cdata_temp.CData.ModMatrix(2, 2) ...
                        - cdata_temp.CData.ModMatrix(1, 2)) / ...
                        (cdata_temp.CData.ShiftEndTime - t_zero_d1_m);
                    % Get retention, modulation time and the modulation number
                    Rt1D = Retention(i).rt(1);
                    modTime = Data.ModOpt.Methods.ModulationTime;
                    modNum = ceil(Rt1D / modTime);
                    % Initiate the matrices
                    GradTime = cdata_temp.CData.TimeMatrix;                
                    linear_segments = 1; 
                    GradMod = zeros(linear_segments, 2);

                    % Retention time should not be lower than the dead time.
                    % This is just in case                
                    if (modNum * modTime) < t_zero_d1_m
                        GradMod(1, :) = [cdata_temp.CData.ModMatrix(1, 1), ...
                            cdata_temp.CData.ModMatrix(1, 2)];
                    % Check if the one-dimensional time is higher than the 
                    % shifting gradient program
                    elseif Rt1D > cdata_temp.CData.ShiftEndTime
                        GradMod(1, :) = [cdata_temp.CData.ModMatrix(1, 2), ...
                            cdata_temp.CData.ModMatrix(2, 2)];
                    else
                        % Calculate the current intial and final
                        % modifier.
                        initMod = ((modNum * modTime) - t_zero_d1_m) * ...
                                slopeLow + cdata_temp.CData.ModMatrix(1, 1);
                        finalMod = ((modNum * modTime) - t_zero_d1_m) * ...
                                slopeHigh + cdata_temp.CData.ModMatrix(1, 2);
                        GradMod(1, :) = [initMod, finalMod];
                    end                     
                end
                % Calculating retention time and k_factor
                [Retention(i).rt(2), Retention(i).k_factor_elution(2), Retention(i).phi_elution(2)] = ...
                    CalculateReversedPhase(linear_segments, GradMod, GradTime, ...
                    [rplc_lnk0, rplc_s], ...
                    dead_volume2D, dwell_volume2D, flow_rate2D);
                % Calculate the column dead time
                t_zero = dead_volume2D / flow_rate2D;
                Retention(i).k_factor_p(2) = Retention(i).rt(2) / t_zero - 1;
            case 'Quadratic Mechanism'
                % Obtaining lnk0, S and Q from Data.Solute
                quadratic_lnk0 = LookUp(temp.Param, 'lnk0');
                quadratic_s = LookUp(temp.Param, 'S');
                quadratic_q = LookUp(temp.Param, 'Q');

                if strcmp(Data.ModOpt.Methods.GradientType2D, 'Linear')
                    % Obtaining parameters from Data.Conditions
                    GradMod = cdata_temp.CData.GradMod;
                    GradTime = cdata_temp.CData.GradTime;                
                    linear_segments = cdata_temp.NumGradient;       
                elseif strcmp(Data.ModOpt.Methods.GradientType2D, 'Shifted')
                    % Calculate the slopes
                    t_zero_d1_m = dead_volume1D / flow_rate1D;
                    slopeLow = (cdata_temp.CData.ModMatrix(2, 1) ...
                        - cdata_temp.CData.ModMatrix(1, 1)) / ...
                        (cdata_temp.CData.ShiftEndTime - t_zero_d1_m);
                    slopeHigh = (cdata_temp.CData.ModMatrix(2, 2) ...
                        - cdata_temp.CData.ModMatrix(1, 2)) / ...
                        (cdata_temp.CData.ShiftEndTime - t_zero_d1_m);
                    % Get retention, modulation time and the modulation number
                    Rt1D = Retention(i).rt(1);
                    modTime = Data.ModOpt.Methods.ModulationTime;
                    modNum = ceil(Rt1D / modTime);
                    % Initiate the matrices
                    GradTime = cdata_temp.CData.TimeMatrix;
                    linear_segments = 1; 
                    GradMod = zeros(linear_segments, 2);
                     
                    % Retention time should not be lower than the dead time.
                    % This is just in case                
                    if (modNum * modTime) < t_zero_d1_m
                        GradMod(1, :) = [cdata_temp.CData.ModMatrix(1, 1), ...
                            cdata_temp.CData.ModMatrix(1, 2)];
                    % Check if the one-dimensional time is higher than the 
                    % shifting gradient program    
                    elseif Rt1D > cdata_temp.CData.ShiftEndTime
                        GradMod(1, :) = [cdata_temp.CData.ModMatrix(1, 2), ...
                            cdata_temp.CData.ModMatrix(2, 2)];
                    else
                        initMod = ((modNum * modTime) - t_zero_d1_m) * ...
                                slopeLow + cdata_temp.CData.ModMatrix(1, 1);
                        finalMod = ((modNum * modTime) - t_zero_d1_m) * ...
                                slopeHigh + cdata_temp.CData.ModMatrix(1, 2);
                        GradMod(1, :) = [initMod, finalMod];
                    end 
                end
                % Calculating retention time and k_factor
                [Retention(i).rt(2), Retention(i).k_factor_elution(2),Retention(i).phi_elution(2)] = ...
                    CalculateQuadratic(linear_segments, GradMod, GradTime, ...
                    [quadratic_lnk0, quadratic_s, quadratic_q], ...
                    dead_volume2D, dwell_volume2D, flow_rate2D);
                % Calculate the column dead time
                t_zero = dead_volume2D / flow_rate2D;
                Retention(i).k_factor_p(2) = Retention(i).rt(2) / t_zero - 1;
            otherwise
                error('Model not recognized')
        end
        
        % Calculate peak width using the PCM model.
        switch Data.Settings.Optimalization.PhModelName        
            case 'PCM' 
                t0 = dead_volume2D / flow_rate2D;
                t_D = dwell_volume2D / flow_rate2D;
                % Extract k zero factor.
                k0 = exp(LookUp(Data.Databases.Analytes(locAnalyte).RtModSol(2).Param,'lnk0')); 
                % Check which model we use
                if strcmp(Data.ModOpt.Conditions(locConditions).Dim2.RtMechanism, 'Reversed Phase')
                    % Extract retention parameters.
                    S = LookUp(Data.Databases.Analytes(locAnalyte).RtModSol(2).Param, 'S');                
                    % Extract the gradient program and transpose for easier indexing
                    T_m = GradTime';
                    phi_m = GradMod';
                    % Transform the matrix to an array     
                    T_a = nan(1, numel(T_m) - sum(T_m(:) == 0) + 1);
                    T_a(1) = 0;
                    phi_a = nan(1, numel(phi_m) - sum(T_m(:) == 0) + 1);
                    phi_a(1) = phi_m(1);

                    pos = 2;
                    for ph = 1:numel(T_m)
                        if T_m(ph) ~= 0
                            T_a(pos) = T_a(pos - 1) + T_m(ph);
                            phi_a(pos) = phi_m(ph);
                            pos = pos + 1;
                        end
                    end
                    % Create the slope array
                    B = nan(1, length(T_a) - 1);
                    for ph = 1:length(B)
                       B(ph) = (phi_a(ph + 1) - phi_a(ph)) / (T_a(ph + 1) - T_a(ph)); 
                    end                    
                                        
                    % Calculate the compression factor
                    G = CalcG(Retention(i).rt(2), Retention(i).phi_elution(2), k0, ...
                        S, t0, t_D, T_a, phi_a, B);
                    % Check if the value is real, else set it to a default of 0.5
                    if ~isreal(G)
                        G = 0.5;
                    end
                    % Get the plate number and retention factor at elution                    
                    N = Data.Databases.Analytes(locAnalyte).RtModSol(2).N;
                    k_e = Retention(i).k_factor_elution(2);
                    % Calculate the peaks standard deviation
                    Retention(i).sigma(2) = G * t0 * (1 + k_e) / sqrt(N);

                    % In case of wrong plate number, peaks can become too
                    % small, adjust to a default of 0.075
                    if Retention(i).sigma(2) < 0.075
                        Retention(i).sigma(2) = 0.075;
                    end            
                elseif strcmp(Data.ModOpt.Conditions(locConditions).Dim2.RtMechanism, 'Quadratic Mechanism')
                    % Extract retention parameters.
                    S(1) = LookUp(Data.Databases.Analytes(locAnalyte).RtModSol(2).Param, 'S');
                    S(2) = LookUp(Data.Databases.Analytes(locAnalyte).RtModSol(2).Param, 'Q');
                    % Extract the gradient program and transpose for easier indexing
                    T_m = GradTime';
                    phi_m = GradMod';
                    % Transform the matrix to an array     
                    T_a = nan(1, numel(T_m) - sum(T_m(:) == 0) + 1);
                    T_a(1) = 0;
                    phi_a = nan(1, numel(phi_m) - sum(T_m(:) == 0) + 1);
                    phi_a(1) = phi_m(1);

                    pos = 2;
                    for ph = 1:numel(T_m)
                        if T_m(ph) ~= 0
                            T_a(pos) = T_a(pos - 1) + T_m(ph);
                            phi_a(pos) = phi_m(ph);
                            pos = pos + 1;
                        end
                    end
                    % Create the slope array
                    B = nan(1, length(T_a) - 1);
                    for ph = 1:length(B)
                       B(ph) = (phi_a(ph + 1) - phi_a(ph)) / (T_a(ph + 1) - T_a(ph)); 
                    end                    
                    G = CalcGQM(Retention(i).rt(2), Retention(i).phi_elution(2), k0, ...
                        S, t0, t_D, T_a, phi_a, B);
                    % Check if the value is real, else set it to a default of 0.5
                    if ~isreal(G)
                        G = 0.5;
                    end
                    % Get the plate number and retention factor at elution
                    N = Data.Databases.Analytes(locAnalyte).RtModSol(2).N;
                    k_e = Retention(i).k_factor_elution(2);
                    % Calculate the peaks standard deviation
                    Retention(i).sigma(2) = G * t0 * (1 + k_e) / sqrt(N);

                    % In case of wrong plate number, peaks can become too
                    % small, adjust to a default of 0.075
                    if Retention(i).sigma(2) < 0.075
                        Retention(i).sigma(2) = 0.075;
                    end
                end
           otherwise
                error('Model not recognized')
        end
    end % Second dimension end
end % Each retention end

end % Main function end
