# Supplementary material for: Chemometric Strategies for Fully Automated Interpretive Method Development in Liquid Chromatography
Source: Anal Chem. 2022 Nov 1;94(46):16060–8. doi: 10.1021/acs.analchem.2c03160 (PMC9685588; doi:10.1021/acs.analchem.2c03160)
Supplement: Supplementary file 2 — ac2c03160_si_002.zip [file ac2c03160_si_002.zip › Bos-et-al-Algorithm/UV-VIS code/Julia/src/get-pip.py]

#!/usr/bin/env python
#
# Hi There!
#
# You may be wondering what this giant blob of binary data here is, you might
# even be worried that we're up to something nefarious (good for you for being
# paranoid!). This is a base85 encoding of a zip file, this zip file contains
# an entire copy of pip (version 21.1.1).
#
# Pip is a thing that installs packages, pip itself is a package that someone
# might want to install, especially if they're looking to run this get-pip.py
# script. Pip has a lot of code to deal with the security of installing
# packages, various edge cases on various platforms, and other such sort of
# "tribal knowledge" that has been encoded in its code base. Because of this
# we basically include an entire copy of pip inside this blob. We do this
# because the alternatives are attempt to implement a "minipip" that probably
# doesn't do things correctly and has weird edge cases, or compress pip itself
# down into a single file.
#
# If you're wondering how this is created, it is generated using
# `scripts/generate.py` in https://github.com/pypa/get-pip.

import sys

this_python = sys.version_info[:2]
min_version = (3, 6)
if this_python < min_version:
    message_parts = [
        "This script does not work on Python {}.{}".format(*this_python),
        "The minimum supported Python version is {}.{}.".format(*min_version),
        "Please use https://bootstrap.pypa.io/pip/{}.{}/get-pip.py instead.".format(*this_python),
    ]
    print("ERROR: " + " ".join(message_parts))
    sys.exit(1)


import os.path
import pkgutil
import shutil
import tempfile
from base64 import b85decode


def determine_pip_install_arguments():
    implicit_pip = True
    implicit_setuptools = True
    implicit_wheel = True

    # Check if the user has requested us not to install setuptools
    if "--no-setuptools" in sys.argv or os.environ.get("PIP_NO_SETUPTOOLS"):
        args = [x for x in sys.argv[1:] if x != "--no-setuptools"]
        implicit_setuptools = False
    else:
        args = sys.argv[1:]

    # Check if the user has requested us not to install wheel
    if "--no-wheel" in args or os.environ.get("PIP_NO_WHEEL"):
        args = [x for x in args if x != "--no-wheel"]
        implicit_wheel = False

    # We only want to implicitly install setuptools and wheel if they don't
    # already exist on the target platform.
    if implicit_setuptools:
        try:
            import setuptools  # noqa
            implicit_setuptools = False
        except ImportError:
            pass
    if implicit_wheel:
        try:
            import wheel  # noqa
            implicit_wheel = False
        except ImportError:
            pass

    # Add any implicit installations to the end of our args
    if implicit_pip:
        args += ["pip"]
    if implicit_setuptools:
        args += ["setuptools"]
    if implicit_wheel:
        args += ["wheel"]

    return ["install", "--upgrade", "--force-reinstall"] + args


def monkeypatch_for_cert(tmpdir):
    """Patches `pip install` to provide default certificate with the lowest priority.

    This ensures that the bundled certificates are used unless the user specifies a
    custom cert via any of pip's option passing mechanisms (config, env-var, CLI).

    A monkeypatch is the easiest way to achieve this, without messing too much with
    the rest of pip's internals.
    """
    from pip._internal.commands.install import InstallCommand

    # We want to be using the internal certificates.
    cert_path = os.path.join(tmpdir, "cacert.pem")
    with open(cert_path, "wb") as cert:
        cert.write(pkgutil.get_data("pip._vendor.certifi", "cacert.pem"))

    install_parse_args = InstallCommand.parse_args

    def cert_parse_args(self, args):
        if not self.parser.get_default_values().cert:
            # There are no user provided cert -- force use of bundled cert
            self.parser.defaults["cert"] = cert_path  # calculated above
        return install_parse_args(self, args)

    InstallCommand.parse_args = cert_parse_args


def bootstrap(tmpdir):
    monkeypatch_for_cert(tmpdir)

    # Execute the included pip and use it to install the latest pip and
    # setuptools from PyPI
    from pip._internal.cli.main import main as pip_entry_point
    args = determine_pip_install_arguments()
    sys.exit(pip_entry_point(args))


def main():
    tmpdir = None
    try:
        # Create a temporary working directory
        tmpdir = tempfile.mkdtemp()

        # Unpack the zipfile into the temporary directory
        pip_zip = os.path.join(tmpdir, "pip.zip")
        with open(pip_zip, "wb") as fp:
            fp.write(b85decode(DATA.replace(b"\n", b"")))

        # Add the zipfile to sys.path so that we can import it
        sys.path.insert(0, pip_zip)

        # Run the bootstrap
        bootstrap(tmpdir=tmpdir)
    finally:
        # Clean up our temporary working directory
        if tmpdir:
            shutil.rmtree(tmpdir, ignore_errors=True)


DATA = b"""
P)h>@6aWAK2mnr%o>GvfW&!>H003|S000jF003}la4%n9X>MtBUtcb8c|DLpOT;h`h41+lLp`_)Yl<S
c7FO^g2%;XmElbI^({`Xu!pzjA|K7Aq%>=?c9$y}>;V^(sk$ej@#J~z4B)WsIs1&^GjVa4tWJya|!U3
{}dz&UR#?;ur;K*+rw{rLl9=C;obZ%xM7O+_%$C-H)<<n^kcP~I*7h{%XKOG6A>-?-DCpWx)zeDi-1O
qy+&;*825Y7`sinjvc;-Ly&LXRL7Q&h2L0lp=xt82P`3pJ{vUUnde(5Xf#^1LPO#<Q)$kjE*yJTY?;8
By}5$LGCWlPzyE_mdp9T+`W66Vjqro?=L<ti_cVb}=GfqcG~o{$E^5+L}L5O9KQH0000808W*jQX?DV
zik2l0Imc801p5F0B~t=FJE76VQFq(UoLQYT~onsoG=i*^A#g<SawB74(*{)w^F5Ea_J$eltWV?7ly@
Ju#s(+Y`?y54D2T1gzYzP-n^O7{a{@n>k~cy`Say>QqE{|@JVt*Pu$xR(`G};)Krbmu>r!mBM?+;$5p
WIOpUWWg_fz&&Iba>oe^#uAua|L+MIMlgJUlQ!IC;zUDN1=XXU-{AygY0^gxyEd!+VMwOk!@Bx3%@AT
vIwuFI*@$S2}_Yo{E6Q_BX=Cwt_Yl&9ewT5IUGk9=Pj!f%PbYWscvNAhK9n!}Rfz@eJzY`c9(2;Yh-2
0LW;Te0P_p@~U3CN~-}Yc@bha)u~X*U^o5lxkNF#QtivCrG!GkC@S`1FtF}@pe~CZFeVPmm;sXBDyRG
RUHvimbBkfn$9Y3@X+W^Zo&VK=dLV!rA=8D!+F8ZZGzuM^-Pr{@xkfAOUpKI12#E%uB;fm0t5lt&BFD
>e(ZvnAQeh>DJv3#>}rD!p1WoV`W_up;jKC3t=L*A^lu(TWQq9rx|iO>Ml8CskLT5a?e=}+;3K<`-RF
@A9gH?g$l~Ez@5Re!OgQ>$M>98)owJS{iz<v2hUMnV=TAb&rk2tbX4?+z;OuL$ko>fPALucNCG2JJwd
!U=<`o0D3y8tH=Rmu^+*rrErFsAsqWOavxeT-r)QnZCRM422Rt->rnF_0ILHAe@V}p#R9A-u9Vi$AT^
_V3~0!sD4KmfJ?)O^4q?tfepJ<s@@dRvbj@6%#8Pa-Z~UWyYt4^$f2<_5&2fb62w1__PoimKCvc)d!E
|0pUpAi1=SUv<dh9o8`U4^T@31QY-O00;n1m7Y?667LPb0000U0RR9D0001RX>c!ac`kH$aAjmAj<HU
~FbqZae#PBbp85|A3~X;eVm7U5EhTo8IEDN@P8ls7-*bu-NCRQBoJn^iQAVkDRLUzpPe}~%$w)4VGpq
9sQ9OsArVq@gW&td8ktF(xhi|JBx9SfJ>&U%1)EvFVxRjSzi=C>J@cMk87yJyz4~-Qcqlg}hXv}1CF`
fEox?~SG{pae%Dy$pBG>tnWs3{>F)GLL6SG@fe-hAmws@4PFv7Mv`H@JnAXTbgKqwrl)IWaYE>+%OsO
9KQH0000808W*jQVi1bn+X8`0Ga^+02u%P0B~t=FJEbHbY*gGVQep7UukY>bYEXCaCvQzK}*Cy42AFW
D?+_&VQnvhy09KSiC(-dOPOucHqy?-BvtzFop!A!VIaffk?-ZT5=XF^DRe+1M=^LIwLQGCQ4D@??pJ2
wqM~3ZNi8O$K?@2WSX-r7Pl6^s=xT)<2=UW9=NfEb^b~epIz7I|fce1zERF=l1MD`=X~CY<<b2NI_6Z
VcHD+1%-jhOlET|}7*gzWv;?O`HgT?_tYauoT>%Ar344UE%a6u4kQ83i$zI7d0;nvS{TH%|9u5@V7e7
a~4iU_?K>!B<=vVOW0bsS5c*_Ww;l2j+u^8W7eq1Xbhvt63}uOtj6GsmRrR&n($o*CsDB~>>`_!HNza
`yvJO9KQH0000808W*jQuzr%D!&T=0IMYc02%-Q0B~t=FJEbHbY*gGVQepAb!lv5UuAA~E^v9}8eMPW
xbfY;f^{AwwUW^7p*_Gj7q^>uZ-WL&u*qI=H4H(P=!A_dsib7byV(EU8GcBlq~x}}x7IJV$ob;TaK7a
EeEzOwMNU@bf$^%`)3PD0pgGx9oG?)pX~U|L<Sl3A0}(kB4cQ_FJkI9x`E17ab;TQ!Rb@k;n}Ti4N>M
#LAe4Trg!xsc&7%b;PTdYtIP$bM&!1VnV+Eb<c(n%(ML{zZM-aV#!*j}Me!;Rv!2m4~WXB#1!~<;-<R
{dAbE;{Feb3X3Zqw}P9#*@3Jf{Kp<#v^ve^{OW?ehAkkX$yDr`v++UrohBas>(r$xV%7rA0{YC_LV`H
9|?Uif+y7I62TVuXvnM-mo1rOpcFmgfUe8^pJ2Ws+MQH#2@LuTE;0_DI`BrE`aMfoVNf4gyioPe*)=2
gr2LxOcGRNl8{v3a#B>8w5-LLfdM%jBF+jH3(!Le3=Do%(=ySEQ#gj6a1;;T1BMRO1E)LoO!EX*gkEY
nMMs#R*EXyWv1qq7uRsAE*(@!Jq+fm+wW0eu$r<l#3C|axy9~^B3JGq*ZUPF+1vv4}HTGgg;4?uS!0B
^bgVUrB6m$xY9gADF`d%*1X6XO0xil9ch9h6eH9twpbPv`DX0usVq;S0CR;p()lZ<n^1B<beHA&(NTI
@o3X#yn{e$J#TFNiN19+2p-<hm+pw~Ht-VgPsiayJBR+8TD=r-c~cY*{Ilw(KvC-$CHVD;tl1wki?h5
y*0>mMD-SUR??HtS#+@4&ou@V)@0}rh<A4DO3pX;2_q@*A63Cdm`hkZiKgSB?Ny#355~S_9|a033U2n
AB|%DbDx%A8$Oe&%{WaPnusPX^RxiXC17P=>d{>7H7ItY^bKL|Tq2N^%zGU4j5&rVf>$e6mb-tX-I6C
%RD_Vqz=3o4!N7k>Q;`P1vX*mLDozn^%M!y5x|*bN31NX11=&&+i~)m{z!{c!9|C}8scFfOOlTj(V<W
lzR$)Xt11jYfzI{6m1ThAi;z0cX90%o6=Q)Fz)3m&_C04SOKoA^($-|`uC@4RHf;xSGDqtf^OY)f35I
r<GKuO8%>X!WZ&G+_UB$ZNU7}iKzOB6sTt41FoW&*7brUEONH6?H7kMkq}MW98KBnENj{jE7M3Tgt&`
U*AZcDOvHI`fgi#c|?=k6~hI**-$s2N+Bn6=r%K$QPBc#5;oej{jM)(${dY^8AsEy(E&mPJHn{Sp6Qp
eN7Y)kBaT*-NLzEn69%&bOKfyz3_*k+WPa~&jS}0Kc9E;k+X*S5-C);-~*WN4>V~i-%)N5ry`NJ+Yf?
)I-O(of=Uf_@l944R*^BdSwh-V-BIZWs`Q|aPutf(IeboQ(K-5b<eZ9`<AB*^i{-%Zj^d;jIGH1U_v!
NLB3WJk3>giy4WgYAb&Py@&)c3uFmvOWiCh@StTM)B=%Y`ECOP=7Ls7@05HhfAW1K?X3h)WvD=WTF3l
G9>b)dXRPhRk{bUG2Bbn8v8IxKf&WE_B7QTcUn6iJ;Nh2j(>fdJ<h0O-4Vi4SSfQUU%pa9>xzSO%BeS
7;`I1rr!X#u&1Jg<+O06`YatRy5U~eWpafB>~5?y(j{w6i~X5xQ45W_Y_<f9v>@EG0h#w8jlFBn`W|#
0S|@}6-=k->N-O7+LW6KZlW%~IL9#NM?+?iHGKpNq)H_<w6axJ`9Ww`VfMxSIxruiYxjT6$2^3yyhev
+gF>Idio$nE4vYt|`zMUx11LBAVYTUcy9=&G$&8ia8k`vxkDd&UyLu2DYaQ%Ne-Y;tv#~!4i=O9=*1G
;BlxhxT!!m+8Bk#e9pbF1<Rckv&%8oLsLMW5vR6N40ID_&qg|hY}5?!>xPkH$DVl#q&Dyw6uYBPkSjU
S9)<TXQ5;1geLr}`cLI!*@o!QD8`bNoj8D2rRXme%hvL(RjMYLd;!hgHco1!|w6(?@}hF;rMEp`|g+D
Lt<zIm=C({RnjuO_jwH$CI~2ouX6Hh{E^?=FoU6M*>VZ;2ni>6LL9Nk-&u~xz1vYPI%p!3SwAxc416L
G2L0we2n9Gm5G}#dK9F6=yc`Thi3d{4;))@cteADhj|UMhvnr<`ynJo)TNsUg21jBD7JY2QPH4dQVR7
FR4JoyjhT0W9-&JZ?EiE^M>4Oa>f5*XA23nh{&N4}=KA{P)7|Rh-R1qNUy~4aK=12M9YLHdX~&VO$P)
+1oM5f^_K@h%8rU_l4)-#R8i-ib1#3*y7PJnmj9Q->$d2aHxxswXgIUUI>l}in@2XS@xF9_fU3H?Xga
go_?iR#*<4pp+M70yzqW#r%nrB&PIxf+}(&sEe?+JT1GLxb;4u{t7AVjR5Gb$H18wc@#<D@a3i{i4{P
VupaTnc{5yW=<>J2*Ne^zF)L(ay3YlNZ@>oER**hf2+L674-2M@Z7+NMV`0u4=zyH@+e`Vt5UIt#LOP
FAd|~SlJ`Zo)Wu#){_-j5>qNM<33ryO6AD8-ujL<YxN5@LhL3t8#(xsfW1keC(*t0pD-T^SM~^J19EV
OA=nmcfzYJd5nneu6k_@@h47RIQdrU;cQGKhXF|M43ejxAy59zCSV-8y4fmL$=bq<?X}_O9`h!qA3U)
w2bpS&`_-XiQI;Q~Zqlj_r=3BE+Y*HcD0<9o;+0zC`##AFwMu1daui<<Z3(FU%TFR1CaVY0QF5?ek{l
^Wq&X!T24i8_H&G}eV-fZmNP7Nz;wxKyy@9)}qT#tVtP^mel6>i*7X3w`LWdS=Er4RYCy-MKluq;LF5
MZHqK&Ul<(|Gfnqm*tZmxI1~Jrtl9&8|#T6DUWb1B%_8)am1O&*R)O$DDeSWFBQdV~rzMkTLEWP_Hjr
m8^Mo(a*^J&Be`ve58A5(@BFvv~5vkPxzvsl--4VMe$wy7b4mkTa%dF%1ni816l<zGP85!-oH`6c}q=
eoWebV9N<0BY?Go&@y(8IYFRlTC&zmb@+xwqWCz}biN(w_=MZ$~U{4SwC)*R2p-9Ra91f`A>j_h%p1P
^19AfDr)DvCF=vJd(1>88OE1Ix!SCJox|6NGFpBQ%GPzq<P=%iMQ3%oI3xO32NNI3&?V8U1xkJ`-sOY
`Nasl@Bobc*FTdg$vrT6ga2n5Ojd@w&c|?uM><egt6~mMJ6mb<pdFu!WcRdl+~YWbOo<c{mwz29YKl+
}DMflZC_JVlnN)M{iaPu%lKGy^B86tZmdAKgR&X(+3`wlTpMTa0V20nHwwiC@QO{g^;5j%<B;oW@M*5
qyrd7C}$$|79=w6X)%0t%m(*Ey?(-`W3}7id(#8Gq6b<)-1(t@Cv~xU_vt6s#Zez-s^&!ptINQ=t-3A
g>bxq<WDy&Ul%M2qu`EvJF&GW00aw4eNgGIS%KouSG#oGq#^UMT1LTW5@`nLDM7bIQAN9RNYTSD*;d-
H`Crl6`Y3>^t;izA{MTwr`eGLM;nUU`Rla?2F5`BVx&9*_mI-z2HhP4+l5VHq`l3_EhmjIfliG)I>Ti
|aNn{kX9aEK&&B(WmE0)`eri`_Wlx$c0DDRBmFQLyp}<uV3^uLRd#KX`<2k%aR?Nn>N_8R<S&qOs^Uy
oJU-PjLBHNNdmtL4i1aZJZiblZ0zp9TSXRa347>C^T48q<a+roHs=Y?=xfp<@>)z0U#rDOJ*;C4R`eE
?3id-PTEuVLO6_=C%2ck$=&_i>x;KnH`lA=eD(2uzEFQS@PmE^+>Kn#3w~e6O<AGnHTOJ&*YG}y7aGu
|{tjK4md;cEYUsMUsfVwJ{NX~-y)b$U^;cBYvJ#492O%%Jd_jaBGsHA_zv=x@4TAo*VbO@f|McX*J#7
Y;s%-23T3i1&tqf0@ps>_j?xDj+;b^|%yyDP({~J(C0|XQR000O8PL-Zgpq{EmKnnl><|Y6D761SMaA
|NaUukZ1WpZv|Y%gPBV`ybAaCzNYZI9cy5&rI9!8$msTqxQ@kfx{s7s%x{O@Pg{xTMI3#X_JZ+GbW3R
gzlAcewxFnV}?-lD)e)9MInR!$#uEaNg$`D)agL4KH?rec(0UioK}qY(AgQW^&&sZP|{ST_xB3>ldTy
{<%`yt*p2Gt1`2VR(ocT4UDpG^mTnq+4r)rDZ7>i{{FMEQq{al*+*e#Zc8JZEWa0ZsdU!x;*KNT%<`@
2$$aA5l*!r(-Dm-S^P2BPJaR9z0m=_iY^|&Yk_E3-Eel@Bp9GN$nIXc!WhTBBf;b-by|3?KPx*N#MD<
oyg0`O6xmTsAOtw*a&uw0)+G<txMBdWq8#nmC?n>5o{hn)heqiYV8S2*(cc&JU3NkD9O<qbps2AS9ms
%87X|NYg!)$&h>(ZR3(rT~GhTC0kRSsjb8G44$Y}LC+wiWi8#*&;=o#%_$Y*va5%hADrmBJ?FVmV{*d
xkC~mMlTHxiMC!4F23M*z>>R1FZoU{ZZIf*Nnp$Usr;e9e?rSB~u$1LVD<B`k0|J;|>Gtp!a5FyKhWV
0#V>QzY|BZ`lMTMCL<cIIcUJFl6g8$*?c))q)gPN)gtGnkdjs|h@N)Gckz+A(-V`4x&V75b6P)NEV7;
WTFR|3HbI$-iW|cy<d(f8uR)46NX85BN}7Mp8m;bSDGazNMrYX>N5Tkr6f3#qj0}SwVt_E~eoGW$@3x
_dm+TYl*GgGbjfH2L%ElXFKV3rLGPV8!hvK%#T{|AFg0uJ14utTxmY{TGaxE|kXu(Uz=J|tpRjGq0bH
{*LvcpamyN(}&r*9z2jHdvWR&7;+-IWf=;V-!$296hu*Co3!s?~*n7cFSJs;gsv9)l=ug<14Qa2h0+1
V5KH&l4l6P3kq7j&zicS?~Ne@?mn{NPU#}ZU&G3LDgc|X4(c~WRVRlEQTpixqvvUmGvAk@C0QtjJ-@6
@S$Xw@*7c#%x_u6+vDSL=_p~XMpDO%M;d_DqY>|zIi<~D<<E0xAB;3-w)rn(aZeqRwKc?c64P6-)oOG
^U{T0Fxf7f66gZwWop~{SP8klfEg1;Q7MW{U1K#ovfhkWr|HKFIFK*esH5OcdFv=GtYjCxLv^%f%kj^
YP__JUKURw;Tt*8a0A^~p9Afw_?Yv2uzYjqa|khxNJfYhMs3)}Au$bCUxw0Mpi(fR-V<2A5WaD11*s@
(3dyx#-2Fb$;uvOc8qnig*~-x3z^^f01^;|dHZzE&*?u1pYyz?Rc5Ss0j~FG<H(Epk)@?8$rb-rjQKR
#7>?62YV)XGaI6vxn($W*LS5aQ011>lRB<KQcMewCg^-9tY0O5uS&u=L6xBG(zLPuZyZJMTl6K!!UdP
1>z7T+{+rCIvj(R7z`b{r(%U_g!3s`RnOM~jR@(m1V=T_57(`P1c`NUvk@9tVT29>GNot$9bt}E&f?7
xOj8f1!w@7014XXMnj@;b%jhlCg*qMig>wp5`iNS8a3M$zwTEz!YgtKqWQgmsfWXe$#w;%{w;)lw&S3
Fnb8Pq}K#ogk3?%8xzrOg}tEq?G%*Tk33^E=JlIWSOozRor-8dF*&+e6z5(5#)QFxLq90I_Qyr?SXqK
?!ygdBJuGf*-st^;~T6s<<RK*@*fZ?SrUk&)bAUZr44>*#Z=dm8=5D$6Tiz&0?Kfc``G*tLd1xipThS
Y+%SB+q-?7TLvgM%(i{h%Z2DSm;9s@fJkDf#RYV1&2S7E`o^1paTC}g;;J-^x{m0s{s&o9C>786vRDD
g8J{#X~D74=QxbjgkDq=P^(~3741JDW0<5|awA`D3BW*nMk|3H9u`o0`_W6(=dT+l+RgICZQ6->^J4k
Zzr0+&@-MHJx3^x}4j&S!NhN~F0|Y0+8kG8mBzGN)>q^emCIZF2KtZ473lvbwAw#;72XZ7)GQ-?C0tH
G>R-ESM)Jo)j7+i$uHR2=AsGWLl0*!fOZ~}*53z3h2KrGg2hEFp#s9+2&DEc9CuzN_Ru<i`!-k|6-w}
Br)+;-w1{{%jOYK|&P2zi8Dc_;@qN$_!WGzQ{u7A97O9ip*kmdC7Ryup;8B*Rcj3@#R9pY?mZ<4)OsB
7EvQHvENM+fXhk*&&p7<*xKV1jVK58X=~ESuP<J{h;joeN)lJg($DIR=Q8u9oybZh~weS1zqs#dA|<*
IrOD8T-D!W#Ly4`JhsE&QCQ{DkSGM{C%$z{PiZX6vM!v1;|Gly%+Yum0NUcArqFSqwurA-{ZohK4yYO
3?Sp|p8i3X1uT^T-ynd88M>h=A$0qc5;oI2`w?Nt@)ZseTO$+Rx(?YvmRUH8MRejgf+N>uuR}XY{KMx
(r;(rnYf#N8=4%@%$;Dn`8hba6*xR}>RhJcyCAhieGMM8MmKn$@YnF^?ZBh@K^Ie0<HR-3l!+8WR20p
}{E?yxSmO^^YR%uYfI^}K%WI&QGJpbiN(VPM0tzL}SFDRFe2NK=7u5^r<*+q|Au-R{>ggts=1C*O*I%
{V}3Oo^T>L8k7+ZoT%dfcYP~$p5q=V^`TWW7%aF=wV+}s-Hwn9bWIXc%;Ka!Mz9StOwjZe1<*WX5T_c
<0Oa(+~N{Ti#r>0XE;KP9>PJ22E_u_LJgxl2FtFy+(T5<DU7+^nK0#Az_2JG8<g4PA_(2b-2qYh=<a~
XKS&UF+d@$F0PRGtK60tkIig2LRMt+n)^TYId--V>{EU4h&+oh#4c9fHbZIr+&{e6h$4+9}DVsZL^OX
HLgrR?gk}w7vV_XxmcM`e83FQpVTTSoBlL(fEu+7=7Q;2(}%jG)qkpc8ZOg)5sJ$Q=+vHCbgIxa+3?&
>@794(@i?mqwICH@KU1gS;Vt%xQZt{tg{j?3sc_NUbuai#~ji}I`#>vo$=X7M+FzpbHVfm{$)2KJ3h_
wWzIKa~IZ>CL4Q?ydxi8%4PQ1vHS$fe>Z@Eup={d_^|@#$@yKB%#p0&R|gxO!h3EtV(3gDQ}3AB#xL9
p!OO2j*=-=yx@|<-C<mEUF<G}EuO~26d_Ocoi<IxHeiZUe9iZmi(>X4)#wBBn9Ckf?qZSvyg*L~|2#b
tyeqtp^1XtYbP1T0lHjvX5+!8Me?Wh+@F?=C0n8DA$T6x6@#J{URrEp&%7W5fK#@Mw^w~;jKy9OsCdW
sy=HmeKF>FbBZuqRWiodAE{)1oDR?#Q6?CM|du0G_S-(6i@=WkxWd3P0CeOswDz>j0Tr;oIy`(PEcw&
yW!%orJHB5wRy>Z%^nYow`%Yv$=niD<}J2+d%{T6G^00yPttgiluSbplOzGBE952DZ<)BA+#HCay*pY
~oS`OF2W>1@M!`oLWC2H0n0uZGp?YTg?lxX~8I<C3t}tfjpW9xJ}@xUAiWJBx(epp@9QH#H9<y{yux7
S_F#@`xxRc+|D*q8~gv>H}xOjei?m$%3T)dZ=@zY<aw?~bV#iOopBbKcy_O(-=ufzGT%g?vzI&3@s9J
~mWe<cPh#SCj(pKa1m>skRxKD#PJojU8>0(KPZ6SU`b8<MnWM2_Z{}-iZ|sn%-<i$_!oD0t-#-0?lwZ
()qImp@D!f5PeP`60x_Isk0g$6`mEAR~MB~6soFRik(9?swOaUP@ug3q|AiCue7U2KT!j2+&+Mle*RM
Bu~meqMM9Ghb`vQALJ`zH{&<F2a;)W4tdNw56G?MMTabpKK1oW!HF@rRK3Ew9W-WZXoh?7vV;0|XQR0
00O8PL-ZgA~KvK`40d9oizXe9smFUaA|NaUukZ1WpZv|Y%gPPZf0p`b#h^JX>V>WaCyxe{cq#8^>_aj
tPTgusH5w3#jqOiwp^3D1(!>L<UU$>hN@U}%te+2QclhbvcG-rJ(3bB$<AHd0W*rmmdMA)_x*K25d2i
+OL4Q2NhOM$t&=>t;cK2(Oz~<{4hC1nnzM?_waAOCxY<qy2P{w4e8AYDV)s&170;Q-*@6JErO3F7V9{
NYZE)2`{L2!hiiJojp0ayUtyrRg9I#uyg+*uZ10bxgMQ&G!YN!B-1>qH%FA?q<5p*e%yh1FP68TNW*?
l2XmU6X_0>Ip``xTdf`idLW>>c661453KiI8l8M=xcu9t1%!7>IRQ$jWRf6REhg&$42XWW4!xa|6fNp
M|pD)K(1;9;>z`;$a>i=G!ql5{qigPJo`tb;if+R4Dj;#_!*6OZa(SB8EveX74v89HrruqKsmZ!zOqY
@y`oR%any20u>nZ7<nvZA;;b4uYo&16`L$QE2>xgv`A8(jt8T@b2gR8>LZe}OodcC*G0g)GO6tHPbX(
b=bx^2FJB9_u#0)FHj>8xe+=I@>%rhMxz|`<5dGQIV@K3}&7QHV6+l`gc{+G2@)R~0l7<2P4#rGXax@
tHbbj{w<W2nQ@ap*N@ZB-28zOch7egkN7H!5e#q}FJcQ`mc`xxW;tN7&2+4<%15o`?ZxKuz<fE}!OR)
Xj}WA8!OZs9=1ilr}g3I!3wF_AnP=p|FSt!CbbtK-XQuz}kEJo9<RKH%-HO1=<Fv7mKtPS0N*o=$_Ct
hi1xy%ui2RTW>ePa@^C>gweE@ib7P;x4q=M<J_ClFiw1ekWv+lbU<r;iA)k=XcFE+(=x!IJt-o`Cgx#
9^2*d$HPn70xCtgo8|5iA5m99+!YAg`N!kS%afzy`26zd_!4M9w21V*#^x7N!+yuR*za(j^A(RCd^|i
oIf_ru50B#Wv(sN{fG!9hI076DP<u(Tj2cHbygH?4VH~58iDQr#VCmWU`{N0Fmu#;&1OAXbDM<f5v!t
rP)@&+xTClv3>m(EZ=4fCL0$9P6FIil_Ah;n}u*pD^7EA=6fOP}uWCwpmDWw-+iQXl*+*nDJBn5^7X(
{<lB2%CxiI^%ja=}^19cmYnZ1BheqQ3-YN`IoPxQAPgBFW1vS@3We565hHFw{Fh4QQ3B5?Lv<#NqG&U
TTb6ux8&+=6H=F&$g_Td<i7Y3b1)VAw?S`coCUvV?WUJNQDA#z}FxVF_3C6LC`+V;K$tJ7DNG1x<ZG8
`x>k`TD%yjuE2o-dSU&B=<t?rSz2&Kn}MEH0ua&y-5gjI@=Mm&fE7U&MlA3_TyVKcO2xLthTVhjfi1v
xl!>8M$LQe^%t#K5O47eIn@7<SC7{w5tsl!oz}BwS4!xU<+Ek2GnTaX{I*i%Nk)bIFZ|s?ynA~vKCM(
eteb5Ze;<zENrmwz+fuunIC1*9tg^Iw)ucChyA`kJ~n6)fwb3M2-!zIWm<2@p@NESLi2+_tGxtkB@kG
ljBfb+dm!MR2#XyWsZvolbT#daTv&UN_b5_pcrHyr+FI2zXr2)(Xji12Z<s)dGrp^?e?{TE?k34}N}1
PTK<DHwHb>YQLC<DmxSn!HILN5`$DXb&fB)+YSCy$&rZtn1Qu+`gvS`Ut|g$UxP7A)i>o^ba69N|+OK
w!LPgh2laMci`I;s3xO8VhMH&l`mN=Kus{nLZu}@_`{F)OhihM-mipW8Yx%=F1%7;w;Je&7bjrhA&{x
S{3;gMuoGiO)V=^r^fuF87M>|OS5<}N<luGC+X;3B1W*910kX+cu#~Vt%e*l>_O!r7Hp#$VD^jNfFy|
f#D8vN?!=tYYI0?VFcFZ1OkH+`|4K>Kw9bkvLnKPcKEmBi60*_iV1GI;d1kb=`X;LNn{s0V-Rp1E40%
9D)WPKB|`w#<)DvlwP&z56YU1Uh1F*uAQjnRWl&x)Koj;1zS*F}*v!7<scIhiutP%l@TlKfhI&}dM<1
0Al9K}69D;AXl=^Tv3VR#4GkwAXHXtLXY~2pq_SNR4D58=K<}m|9^l&LFlxWI+5M9s}zxI`9Z4gqzxU
tdlYX7Y;#l3*FJEv(tal{6bblmJ?u|>{ow5gYdLLe&Dd_6<;Li2k$ZV;U%kNvbe?D=oAbd-vA|Qd7)&
>J0aGQJ$jo54^@-qf!&!C?aXgvk{?OdyB-_4X*)W~snFexSu2H@8wc1RWU|?v_&hxRE_~=KVFGDk=kR
rrLP*Y2hb*&s1Lw)hG)jl;B8BTytF8)x!eUOS+Io)>eUB+1?QvpH7f$O+BsZ=b3P-MT<`juJ!szRq1H
(Bk2I?!T<u(jL;Bi&NJcTG}@6Bs_QpcAD^-J=p+Mtu$CL_KQH!H3xu%4ojqS`h!4?~mQ+he3FtF|6F7
HG`=>4%wTTnCn56O_));CG@C(U0+J;O2rx1uMC287UnWXu2U;v?L*6NVvA)X!c!mX<bubC*YPolQHXs
Mxs&^8{&nv+D~Cy=WvD9mv@KSepyDbOh5vZf}TYBq!B}F2c9d(%M)`ls$bN=p5}%}7KDugAh-4eUy=w
J<E;R>zFXQf1uo^D_lASRw-%o&L2XwW^`f_*jSaptK&Qhz$Z+~tx64~CgR=r$=3<3+15fk-e;xye1gc
AdvA)v|N)T^*ZOS_mxtb(>u|+>Y^u<kqXqDXYxYi-pyZ0(tlZjy9GiIf&CGArRFJdq|9A#}=C1S|fX2
hM$7Nut3ZF$BFEsy{PzKx~&#n<417?|?cDp9dH+LlE}K4SPWi<30%EFSc%18#@jeJrmBEoNveXFjdxB
#}S@Tl95ztP^<~1J2f~g&sp3iQD8oGPh6d+H&>*0qhsEKU}(iH>f}+a@<FwKSDA859GN=FvC5P*&D^8
$eTTquM42OE~)t<IO-8=U1Qa&*?pp~qG6;_XZ4rI>Lfw0Av(>#3+hs}E-A5@NT)C75xaog3xI(WqJlU
CKkRyQ69pYm9hHCYBxUPlOD=p}LIja4E1d?q7wWx?Zvm|9eM0vQY4>vED^wIeDbJp^1C9>?rTV(?^9p
uowcSX`DY8CT!#(5{(o6^pf0v)Yh~3woT4mcIw@*}EEsjLKEW+TE6gmPa*mDK>*izT^T1-DCWFUZ%Kz
2l*e}=GK`D|@kAE7M_!FMVXYp5--6o?ij&n<(3`(T8!xZEiO*r5Yx2GBE854@1#4yegwv4Ojor2d(ct
oPIM%ULOwJuz?B<m^;X3WF)|H9_#gjexaz!?JzQh_hi*%0VrGOCrl~>3tz@sT+u-d#>t?4RON0kcXt9
(%(x7M3&XIp+^&Z?I(ht*tx=b$Ql^CLfJ2giEK;a$U+mCh=Hh)fhfw2PUelp&~PJmRg4ihW)7J1C<mP
WSO~eMJ0|YU`4ESKPsMEb(buM(`EMtVy~EyL3HiS^2(<w*5ay1go2XZBa%8fbL;lY)+g{4I>f*>weHY
L$*-CD`?ACoXtNT~;*>{td5Hvw@56YkNyL^*n^IpTFWx88ny1Er5^_Y<~J1U<n-H_UJ9aZ4u(nHnm@P
YCm#0E7Vz^Kh&U|Fwhj13xfx~%D7b1whBwS~szw5~4%I9cj$Dh>!(>tH1jBS6^uYpv72>Ix(CqBciju
-aRrnwvURf$&u~py)MgUNO<)@y)cgvU`!I8C-L!W;7YW;d3=)VO@)Qu13}kjh(@W?x#N(!)}<!H+;}}
+X^x1Du_VXu(rqdX}Z4UoDi;SflbDvuxXZd_IQ=R+Ac&%3H~k(TOrA)Z5IeHoi((u>#+~I2xrrXR{d;
;LwW6(J7mBZTne}t$k}V{!^c7A{2E@1oY>W^<Yr;x_OMM%R0bP2f=Jhy8a?T#4(SsB?~M_AV!oFB^^J
4gvraMaS4~__U`JhJZ6;+JrgUznd9#xxPcfq=-o8-~r>NLi39X_!rPBSXw8)1QHB11a<eGT`o@^?%fZ
r9b8z&l6ovCl{lkFI->8i+@4oKuIJu0+IheHJk`f`(D9XxM>7Tq*T?yNqmaZ@NK)EscRsRq{Mgow!8-
Ssd{D-(mvuuWzBbc#z2RU@Q9*pgQKn9|aRTr7%|A94JDPmxKZdc`?gRaL1bFJ9b0w6(d$sh}6-woG1>
qI@Bg+Hm#ahadm^r!Ps=`bL%dEhJ#CihLTFw!W%+E)S1vu}Z)Ifqz!}`zrX+^IbRzqDL7dL_#@S8Tb^
whM0->+fS!q?0$%xQ*E_+a>O1ody-9L#?YSsUV8uK$KOtGI($n1A3dq^{q^}jCPs57T<+?5B4=lRnaU
d$s%>14HEbKaU;-yjY=VHr6@!6kIyBU9JyF+eqRnd=&t28ioz?Ou5{ol?s4_mFWiFhwgOZ>INorw7jV
-5!vq=fjdNmW2G|vPP;R2^Y>&7?c3~P`R-FDVPp;knC#*_|v!&8uQhq?VZkApJhAoe+W$hugGK9UIFD
+^Z9rnMjamL`b4?Vrl>_BCfZ#m%-3G>iP+fhR0q-6LrxattACk0b%$IjpbX-g=A{A`pjqKm<Hdztdwf
6xO@6M4H)JK9USvhk?)^lIsGeI}a8R$ey~BsT;!b*$<Ps9W?6;qG_e6nRcct`y=J8;NWs=Zku`r`}ya
eCt7gfKk$Kzm7Z%rk*s)KaWNe$`4#zNi!<$sDUU(FAaYG{0hOb-U)mWAX=`6I5KvJdlIlK~R%}ouSDk
m&2d>^7pPo+GyW*}Mf7W?FK-g3|7Kfvjo17rIo%~)i%T~51ha7cUpnaLKo^i4g1-cLpTZtt^&NS$;BS
YR@pVkuKjDpVGp`&^!4rx8LaX#q79mD6HqjWBr5}hSpCwl0C=mWu_8MoTe$#Jo;BdI-=0sU(39#?XCf
TLk8nacU+CREgdqkXV5Muvl$?cO?xC)MpeD!Dws6|I=kdF?tshlx8-@Oh!j;d+Y9{Wk;1b`V%8MG8?D
yVfnToZq{Pc5+pZ`}R;1UwE`!iX4pQmfh)LXb{wnrb-ZTaGq<*Uv(v*mx+2bx#v)PG4~w;wWL%mazhk
9Ro#`NKH>SX&#VD6Q%<CbE|+3EyWg$!&k16BJ4t&j<(^p-H#6e;pON6$nt)u)Bvm+gMrYJZ_cz>{nHa
xd(CS3Eg4wiAR96@qql?Q{RBpgc9E5QTh7xPXg}lY6RAMbZ+xlgpub2nh*<bqpOZ!Wn75ZSt(L0kV?F
7*a*wyUd<@`5z&u){*$>{64%&y?JB^TY`pXPR~*r7b(40o#y<*>B7-0Q&ZZ|C%{v6ZF{Xg9)-v2t&Q7
<cM}9piUszYHGqsWDBT#&Kl-nZaZD(4O!3Mm~;$!G8fzO9KQH0000808W*jQdsJ_aTgE(0CF<`02=@R
0B~t=FJEbHbY*gGVQepDcw=R7bZKvHb1ras)mz<f+c*+`&tJiFA8Z4*_PSpWKIDKjO`Bl*b#2<kp<6h
#MBCiRqL!4BdV~D$H!~z9QkLDceL4eMTM;=N&gXB2+`(XQ_Bj=0B~@WqZA8YZwN~|Nt?G)EJiX>CF&G
Svj^w6Px?-s+mU2~cZG=8rYPDgq61q|<H_Q)Nb6HH-3dod;?SyGj3SQa4)wYzy%8$JK@0+vv>G|2|Zx
^qgPuNqLRulF@8u<4$vBdKuJFk>wGQSZ;rgTzXujX19RqIqVi#~-}S}tmwwL3+NziMGBlWbHbT29~EK
TqI?DM0`Nwz-VCnjJCt5WzJ!>s&7U<oP)~AGNP(Jz0P>fNfk6|ARl6is!kXbYUNHVX4JN6xGquQJQmO
*c(}%X|43AQOMXX4&r~pjlcz%@b5?`ZssZJq}Ci?SQ?&KOX9gGgywlmfyu&Y)6EP?IzGRWVpeO?ZZJ6
{`o56gL$)sV5q_l#@lsSg;}zdWmcHL|i6(x#76s!en2$ligO_KQCr?i<PX<hBHhA;f^XbK_XRilr<7l
!a{GAhpy@r^C7Rc1%PmxxP7a7gE%HU-J1~m61M?=5paC`+WQq>w9@KV=;0f}JJN>pE%gu7=WSc)0Bkv
Z4-78$l1Z#FYd8cEQPOf1<P%u`nL`N)WTIbj)jo?mQU@QrZt!_OmhUNK{%aHA6jzsGF)Z{ngE>*bA~8
3YTyA>uQ3!g|D%bjL<4%-H2xF#N^T5~7o6)v^$%KC4KPHB|63N_heA_v&_>^fHTrNRU-_OdQ8ABEDcm
^c;#6w&<kVCqR-H3<=)62mdC0U!hy#CIy-=tY8d8VAx5@Av!~_H8>NtEtfJSM+m6MBF*azg5pML7+Zi
9Y`9fZF0TdAy%E}==+RzsWl6NMur|d;kt~N~VR!eTKh!WCy&?<LIfF67#4Z|B=$GK6755|>K0a!HHNg
WCP8gLgiW{EGY_t=pT9-dz(<ul|vnB`|<}v{U0g?d|#f{Xez(~w)WkqR^<`~FpNyl5hQmsyy17w{oFo
b6i^wUb|EwWOmikVWRph=O1p_exHE?q-@I8~d4ENF9kclu4dEyNOS<d_X6Y>@n^WHEx*BR;mV4y}-s!
}ZF1oJ}8p8h5v~9Gvok_8=;DXX)LOS>3fWVd6cj6a=xg(Cr?>An;06&(NF>X)=o2k<GExG6Ak`jj~eA
0130)!bsib*)U%O>DN4yxp;$c#wLyjGqLh%iu_ciX{`-ITtp!$T-mTCtN|WaID>LrJOMlWV7>7q*Met
Tx46i9@>jSz1wjQtsxGIMnu0^Meho2_d*Fsv#w}?gBR&0?51xUUZ9sEhSQb2`s(B7B!^lQbJImWL$v?
&=^nPDP?(9fgb_*v_LMJqTijresPBlq0T;YutH&WH+NiFm2snic%YG_bOZZ^T79Ka{4Zh@p)M~z^HsB
V?M2Dnwg%L5SR{POY*5_QAujt*sB8Zh6O6{2MeMUOG)PJFzgr#{C9PiW!m#3S0n8TkU1mJnn97JIftk
q`igTl|W=`pR>5)ey4j+Z;%xehvg0|Fb)QmZ10aD}LPw1_m_0n;`(!NAWVw6e(dL(>6W@>v%*KegK#8
3WA?*#5i=rhvPuzJv>K?Cp$Z+OQA>Oq)~Q{ni~y|zdzAn0FR|M?q-$W*FxkN@-Y7%3U+Qhx{SyvfZ>c
JhV!sNtZIZMdx%^x){=}UdF*~sfYTU=?%?N#sG+-8EgFGI6_lI?@lP{9gg=Ru?d2NG12I51l<p9My@O
8JNF=MoLQga%7h-KDtk%3@nIa2=Rnj$)3Kng`3&3%;K)SFdRf>iHrk5#E1D`|GF-0lm00-FB)g!T59b
a8pURv<JCxSq{`fCC-MV`Ue93}yh$FDvE+O0wf$G89N#t*V9Tm-Bhzv36PF1(@d&MRaBU*UHLPP<q1{
T=3CiA|Yf4m|Dv*TLHc?E!iPH;*mk?taDw@dU3F8hrN;eLul+thEsT=XTl-F7n)XAlyi963A*22xk&V
W87PTzpEFeR#@eH5u}_z)bWD>8v*EDa@bSWSDPmX?8$B>RT)Gms3=k`!<Iy(59!QjkI}T0D9HPVPRZ3
Sft6SL^!-t>V-gOO*ldDjKy86P6Q3pIii%eN2+%UXVmiigx)$j*xp}TuhJf<21_^r{1f<HkN&?%6Y#<
bAchjxjv8zNnHHXyvvd$}60;+6=Tg?{O64MGX9{d5YFeXA|R11v0U;+DK$X=oD>Xd|MKvN$-wS%#7_p
#yUQ@aW;O99|AfI59kH8T&cnK)vW%y(D^f=auC-en9(YjiEP$2s3DGR}a8NR-ZmZXF)wn&!ss$;{Pqo
?>&c@V(C<8^frO(tJ+Zp3gh@g1GW~1Y*e=!27soi1=KQ7?Op`wj*1$Vfu-AX=egdqKWZx&P9fQ6hm7B
(wLo)HXMe6E>!Wi(CSOVUMQ7!3E|&Dp+pMAm)}B^=!I<cIMX3tqVE%mlQk3};53lvCDo6<j^ZnX1r@t
4)NL_cDV0$-SQyLyEWP1S1EO`z*a>!4A(B{kqj5nmllTI|TWq1mST1D>jtux<8Eh(5u>O{fa&?P+17W
F<=|SL76o9Bjkttz{A=JJKYZ|~7qQWH`QhY((jG~kUVh^_&V}Z}w=D19V5<4WuK%#VQq7SF<8XB2EQx
rui@ioXM6OgkpU?%J&2X3x`fN?dO4Km~bJfKhsy@5DmDw$d#C4tn?z_BlAT&;x9xMSB`f>gT2job)UD
$LqYxB#Gnc)M*@5bX&DbqE3CT}y}aXA&2I>}%VIyU51^xk}5`N@zO%kZwDP2aL@^C2u-MOW2g{)3yC{
<6<!I2*V~p({4y*NefuErA%ob{06L!FCdT$t^xRI2UWdUTEIo+OydduXyoJWW^61&5yC9+T6`jj!{hX
EOG4tggZDg&AP<h4SWR2M;{Y`v@o6+)KuD3s>LPRUar$)o!VgIm7Up33crKC?>lQN`eBJ_dme@DpArf
%i-&TlLWoRowvn5!^HIu)ndq7J!>N-;Wge*J?mDqWO=y>fLDqxOfjW{nuU&fu{Q9ur^3(B7Rmvfu~CE
!sgznxCn5Fc#UY#!`|nxv!g{qXxi&~j+Wqc-mUDC~nx9TEAR)xXIucC{9&sOxc1RzA!){DDWVK<E8yb
QDLOqoUp{pmIB?f~Ir^8e>eB{(*@cJa||a6#9J(9X1)}LuxR|1odqIWCB!9Y2X$DE?S$+MCSUeuBMz~
=?S=PYPJw!HdE{tXQ9w0&9Ts}fWVJof6XB%a;#0(%96uH&>!FrCTL#!2=LD^I*hP=3shXLv+0befGAC
*Fw;b`X6+6#cC6fj=R=C1z50Hn+Zg2rBP*pLk<13;pcU*oZSQsde<R7qUn5DZDQ7?Y&@WLKvh7N<R0t
q2*E-pBM22E{De3I;3nD6nXay9yAQrXQZCx0QnLGRYG1}ko+-`~M#w@V9VAH94nz}u2sJ21cv@IMzjJ
7u1ShigsL~UX_OW3(@1B2@V-Xh0VW`|59N>1^BYPiax8sr6jN`y$aMXopsf$MZFZ{SUb7EiIMoulG1z
%*IrN&|mlW(X2)RjqfM`UYQh=waK3q8#6pl%5hcx>zCs(5LN4ih@%9j{Lg9;stRw!AZh~O{h_A5JV7C
R|<Pg7E0K2iDKJ;)($m9d(^;KC*$FGZ!3DGDu7vY9Ji<6{Gj9BfQ-$)WRosXk02BnxgZ>u%M_brW3M0
Z%82hjYf}Yk+}~;rRs^FBp1u|7JYr8(269ZL29ypc(%#`{yWKt4KI%$h(Pq`@?tDBu`SAMf#pT)j{N&
wvn}xiZj$>H{xhJmG9sz(M>7{s*2$FpN_Qh^=Gm{2`;aG?rD+!F@;0`q-MBxvccTcM{r<ww6&W`Zh(z
$JylC4Q>`-8cIcN@Dv#i=T#??&{ll|<xPu`~%e@w*^26-p?66Vd5Pj--YWhdLq<7Y#jC6z0*sfYKTpK
y@j1j|f_0Q9U?vNJmIuJ2gh@WZ!Ip5-U;BVT0d-J!}|G$O^{0r8oY*yN6hTMs<95KMT&-y{sU-?;w=P
J}!Dck&S-c)UNZzdFs8ZKKm0@n35p;y7<(dic>D3L<UjQm9d}!?nk6V%4PoDH1<=R#xC}zEbNm;cDcc
*L$JW+kxndiD;m!eC7<JCtQaw0*kgg&a3^KcK|!A==sUU^Ltbc+ls$~FP=zQsyliV*r|>;@WxR>(RJo
RTv#pI|E@98;z()&8d$(Fv^n+@nJykEAr@){#hHVg=+1o17J(f;&>-F?=tf$NKvv+6g&B^I+C(qB`v8
S)utJjz8<;msgIfHi$Z500g?CtB9^!)bhKkqNzp1nMKb@{HVsb?22&JyPGFDbMxGpgD`>3Drk7!({BD
D0pvu@+t=>@~*6TZt!l;xpf1p%GF<6iSwq0t&(|@%CR`YCafk_|};kAqH<wKy8y8NYr4n>K5A!;CrV3
o>p3Yq!S(L%)+lvpX?<|`&YWa_~}8}+^vOunhfUCC4+ng!M9p($lSma5VR6xR)pP*9Yph@eXqr5AhN>
im_4AuJai4`za6yDfVmZ3NT3_1YvG`p?May0ln6PB-u>E}E0$}p#V-Fo))|X1%(p^|IJnQCAa8^EzBa
(aqOzTh!kMRP17ej%6{B%zM%|ZRQ{p$jn_9mmL>eRc(`l*r3^5uVEeK*kp??NW1I{*^9d-A0<|mpp|M
8b!p-4$H@z8$`3JC(y;~#(e`Im?O(@X3*SeE<Xg3E{g)8BtUjgUgXPK&wHBYNmuy^Pf25jb75Ca>;{d
j{JCC}6W1ntvuzn_$UfDAfEqh3VS56*ZM_1pzleCmm`Wi+T!3*n@`Zn!2+F;v8OSs_+h!i4l)8ZsKqB
vDwcje-nH(w7M92tHe)x9Md^aiZ<v=b9a5vo0w^@t67IlfU%7kbwmi2*;0OnMfM0h8XO(7SeEhA7$;z
|z-bE@II{G|z}I-Z-wxZ88qa;-!tMxY7)=dK@9rMYZ1&x?Y(7oE3iOab1hxSf;=(TA?4AYnT=#ghg{r
)8ch??z?W3eg?fug<h4k-&xx><CYAO3HN@V=mdvs$Yy7G?qSx!}*XRlQCM7*FnakP6WzGdt8_R1OdDB
Nl0?V7IXDSQ6F<IC}sLmKe1FDGjN52`pGq{t0(_Y!U4I+(B}ir?MqqBRfS>T3G@=mNoG_`hHz_N=w%$
h7zFQLAlNejvMaERR3pmrHladD&c2X<k`O=Wb+uM|0X&a(1cU?pEx#4m{3b%XsN(IY95ZYiHgENA6f-
#k29eO;;h~!9s`ENqncA=7GoUw(bX~J67UYvogKE3#r}@j{XNwO9KQH0000808W*jQng6fd+-1N0AB$
B02KfL0B~t=FJEbHbY*gGVQepLVQFqIaCtqDL2JV>42AFh6(YMd(8ZU*wm^5>X>6C>N-1ulB!a{ilCq
J1KPM#<1{v}6^zk}L6WGEOd!UJv7<`c05x&?c#V|VOTI^s76c0gqJ$<H#W$hr>!@7wz9Cq<}-94+x<x
;}q8&I@OSQN$gKnnS>prZU>3tbXOV+&1+nnna|gxC~p2$t_Hphn{eHw3{B1!I#TH#@S*ZJ+mS5!#mS*
P%rVH0lu)5e75X+WVetm~T~+CeI58&%~ZoXH@_E^!ifmfLrg@II^O;W^|NnTFse4D~u)!r##g?r|Yi-
W|TXMpv@Bhhg(*q`vXu*0|XQR000O8PL-Zg)8po#B?$lkl^Xy68UO$QaA|NaUukZ1WpZv|Y%g$maB^>
IWn*+MaCy~P-;3io5`NELq4PW>2FJ|79y>H-k6m_-YZ&f^oq>I5nxNQ9qG?C+N^*L_(Es~Zl_XorkJ;
wlE;MvIt}0cPs=oT9mWN&&$F!YojXtnOcb#aQ)XFmHUnzbNtsDAIcoBE%rP{@}KdV#4K1k~-_TL`$cs
KKMz3l7tQK(j%DD3p1yLegmym{g~uvr`N#~_V32<67*@70lavi)s(Rk7qDT}&z`3^-7WuZ`%lAnuiQy
z4lA`Q8|9X0ur<wrnl!x&!amdb_sHEcE6}c{gM5d4qw9JGOubOSb%pZM5#_jS+4ziY@2?KhjDxuNr~+
6+?q1<EkAcVCh97C7n1_4Av{z7PAA7Oe%(plS&!9JMbs5?oYkZUtm+#J$L)XpfF#eU0XevMyy*%MB}t
Mo%>DZ!EgATx~*-EcIq!$s@ujYHXqlmaogtT(=UVU+D|77{{AW)mz`y+q&^n&OM!XC9%%V_*j)T(zQI
*hi+?tI(L5#JQIzx9W6VLPd7I<_eeszeEaXP?|M>fl)f9EC!3W%}N0Q5R6WN#;3yJAri7T(b=QYNczd
6rzUDuT9aq-JEcvp&|_yFNBw-+o=FWbsa)H9O$$PFwBrEKrU0-AzlOZIPW$pn09(8WQ(N-g{N{v$&Hu
-ga=)wcU5`;S&)G?IM|f~&;Lo?A6{OnmJ-*+|!&nC(R)w^FqAXdq7|c=ACv)KW}ueNg`O++GWBG!qm4
T>~UkgHWbAZpe~-266f`s3zdSo&}U!k_fhdKD(9&fmi^l2ofMy`W^U<S|v$8rjf}l*kyLFhpxq>(W;%
;@#X}$*}{5IxfRp!wRx8Co-+@d(aIw8AOkxOVp-0rOgcsyH#u}mb=&0RE43KokP+!&5Q>Fwp};W781_
YGhMt1kU>!4|j?!pFXqyU+U_pUHE$I>GQP(@@BU^;0B}$gn#d<~{G#>@pNXmd2t=&|9Wo#n)4HY}#0^
m>tHfgb97J03fqYBm4rFg8#Pyw*lnf<90o~7F}-3zri2Nt2A3Lu-SVsP8#y8=c4Z0ubYY~TCVS<x)45
!@EraulJ2uPq@5$OP$nC)}c-cT4}S@G7FS;_j9*wSE99?3FEycKwXa&~Pg(I}FxQ8HbVzqQ8q!FF2VJ
*x3kFRaz~n88~h&hxJeJrs2LFxbv_Q;W2_sf+`bSEtg6!;q}rlP&4uphW#MeTS#3nqWfN35Qob67p@2
116nlAVA%6sC|blTNsD!Jlr2afB?lLSiKKu*)JVSRpqC6Zt=h^R0SqidFtligu?Vr3o}lM~6+nKcajY
!LFiSBZ;0)4^9YhHe9B2qYm$y3@k8B7HWqq}(D2qzFsW7MA1lc6}5F5&ksmF)ubzWnJBluh}p2bDi6~
9Ugxxg?kX9q4RJ@>j}#iecxq1D2M7>)>e5w~-dsl=0@R_wDGM5ttlH!EO_GSqwkj{-BC%KZN&E6!94i
SpnYVG^MI+sidotg37-6g70_fxAl=@ssA~;VgfT7aHZOHz_p1J<UMeYGez~+5mZEdT`i_IQOu35=>zy
;i{mDJMlfb;W(lKhpdXNFaV|^YQl=GW>(`ir_%w9p!_u=HP%#K7FZHjN!2QE%oy&^ILi=MfGoqg0~~o
$`gsi2(~O<Q3djTZ9&ih>x*MgLr4;Q9R7uxK1uiFo_8!HygTe2D4Ug6610)JXN4&XJ`{6V&Ida~A7uk
Bl-b=s5$tGUrpXQ^|EFD*g4eL*r72<DZ2vpAa518<K4A=~nAyr}~DIA3QWjaU_v3oxs_{L&AVUuxn8k
NW93vKDCC~k9N0`_n?c&<m#=3oNYQPa;n4U@F#U`&BK;xGV?2%^@B8E1Ga{qZ0Wr-|W;uc8_J(%2+{#
bK3+E;~koH|z-Kf<TxPf5;Cz^hm$LQ*bdHD$cP1D*jv6{6##U6?g2Rm`wk)`r&Q;u6|ootRRny$DF^N
fehf^q+I(Y;WWeV)@xtZ>vb_1c)8I9p^d7DHUTYTZ7L6eG_i$D8{rC%#!`cmBp*5~qs@u-l6s48^fAu
nH&E^_kQjc^_Rv<?N!0xTg{Bs0+yKMl6nR2CHzCFcmJSMf*zGe^IPbP|TzIeSV1h#<84nE=+lXCE2O=
MkoRNd+kjr-g6mhz(!9<T$3RN(Tk>Z=bi4iZik=461&iqD$ol`Ql3Tpqb;vM^D1h-nf6!BWaJN1cDbc
%47MdpZ|Ve8`p$-&ODCm@^CppB?C6)tJq<Or{t^m%&Xqz!pl#nWfSd|az5G(pC>G*82tpT%`$&}Z`Xc
v}K6Ae%kLeE=xnbl#F4*2v@;&zffVm~9G^hBRbrOlGJ!PPbKrCeFZy*m&>ZrB-KzV$AhpI$+Lk(V|rO
*V(_G@chhlp8c~kFYUz5^xcZHPEe?va>XIn=}iKik~Vb2kS!kQdgywp@3-$rXRA%70DBV`pQ3l>l+(`
S26K^UPrK)@Ft6Nx{*Uza6?uMLzR&W0-2{Ga?g${1<5F3FcJhh6?1#}zk{$q*znPbj0AEd9`nht`aL#
z?F;4Tm+S6lqoNi?*Pgj-Km6GcY7@QA}Ue6z_SMWUD9^&2k1JvZ$P|=wy1nfSUJgsbzLHlWQN@op>tB
JIn*fUoyu+x-}T;(%0`vti?9kS<C_hANs9U8+@HQfLQ>{n0{k6Xw|I_c@q<f1m7-6UofBhD!y+G$V+o
ic!)%(~6i?32#<8s3?MPl|@Q4k-^q6c}25N5<)vP*`kS4Gb}{6Nv{z6tBaQdxVr^enzSQKVaA4(w!!p
!Nbwy0m1}jYP?u&=pKeLezq?#bphCs6ja`G6r}472ueALWFxEw1NZ=$U&b?$=YHw#w4ObOk<0`)pu7$
2n{Q+%-3i@{g_PyT>5OwDO%)?=^#olB2nu`J$`%eDEp1;o5TOw)jB&`Pfd<|x4nUia0(KIwf3%T1i5x
llOFV7QkxW^6kR3N6p^HtHHwnN-PSZ&Nq+7YAV<eO_Kb6ydO}+ltJatqW8~6Lfcov2y9jz|^2{6vZYU
%{CTxEz-&i({YO9KQH0000808W*jQg_{iq45X+08|+O03-ka0B~t=FJEbHbY*gGVQepRWo%|&Z*_EJV
RU6=Ut?%xV{0yOd6iggZ{)TS{=UD0)xof~SPR7=XbU%6^y;&bAeZ!Tc3Y(BL7^qe%d;e^B<1xYxc}Z~
NO2`f>r1;Iv=Ye~4(H{W8Oo+p+Om>cVPzv$(tq!`+12tse10;j4ezyjc#!Qw_*9+kxHd;hWwMUjUHCK
yv#PXem_2l$V#Dy8_OM}ZWnou-wv%0!KZ&+f8sx<zr!BH4p^a2+AaeUKZv0C=%uYGT)(YM7I+JZFp0h
&LwJ5C8fx|o5K3;{vm+8C&BCqK4Nc`T9-nhY2#Eq~VisXUdLD;+$74K`Ci}p!s)i$EFCrMQ)YLgj3qT
x_^r$uD~quVh29-~5wwh-nNmsZ%l(vM(crh0oXyIVhUim0~|J6Ez6u$2`}pyK5xUO?R3HeF8B8&>Q@@
tBi&bG2`U-Y_k?8mnIB+elLcj-oZa7I`W4YIS@4?&j*7>#Ohbw{PyQ^PBJQ*p?+{KVF<Q7iZ<&**BMG
-(Q~H{wrCnR^)Lo!#22H2F1Q}V`-kZyb*c6#xkgy<)m|C;mstmn@k_YVSTw`_`M=86qhVDR<GH`pBet
$1eWCY2P+IV!FvV`!yxI}O%fA~4<V769e@4$tMo{+&UWItln=t#fj|q}>(<dhtfJ<|kO`|RQr|5J=f!
aXLt)b9c?#24&@hLNNkfCgC#C*Dwc<ESbeTIbWc=mxxSXQvCy;C?*gl?E?=(cl1fgR&+3`*vm{m|XFP
Ys5CZ46S6u*x0xKLK3#G}A3Z!>^H_DRV$jn>oe$ZEq9qId3=Y)%^0@h8hhT;eaQ50{Hg_7ak)PPFL>5
jV_P9tYhfy{#_(n5+qJj*FJ;7A7F5%t&wPkt&u-JQt#~EdAT<wblw}{RgjmF}!~#4(@He-02m&e(q{n
NLwG6={q0<Vj3p#3=!RC!!S??wim2a?YU)p-dfo41TR6mFx6YKAz9cdpOLss0(jadUdu9DP<C);?<jx
iG}Nf=;podShg0e)-;KhJenXG|b27p@`Mf&vG5kpk@z5b_1fWNB^jbSaLZ*5lKsLuzmW7vP%)DaXR$f
W0Rg~<WkXD%UQ8>NVgv5SciT4Wn(IgdN&(!yc_=Fe5w(|#_2A9JD+Nt4>f)OUd0^E{BfK_J=1cA#@hx
vAM2u?#tfnp4dSf2Iz*ChHu?SlyC(1i!;GM0qgg0?K#J+NViuij7!07+f52Q^{GcLKP<+j4$Fj+Ls{N
2U^p%Q0DK0f8s(Hl~XI?SSK9j!+mK85VDgx-W%06C9Np#iTtqOmO3%&I-u3-^pS}d5rC~vTpH=4ec36
MFMWgB@2MGi6;U6Hupew8Tl`cpeuSwm#J_)V=|2bu!(}=xbpL;11p|wfTFT*I^(ej@PIU&LrAl|(>;9
)lu{gqFxxcQ0BV!VWU5RDmWx8*qzMQotJu$~Y_FviDT#ATsT1xCe164l1Ac{=bkJ~NI#I|<7K3$tHL@
qrYT2jW*clfE<+!b3P^^EV8qSb0HON{7y&&gSKA5suY`B6Ztuk`9&8hGn;e3Gd0m<iQ`70^{CaMZLkN
5Bx>gts}Hz)wWA2n%-dLoDKrQPGhO9jilQni~&lElG?!4ZYSCr}YPc4S9!3U*%KcNDNbW=jVoIDRP&4
tsDR(RUA;BRm=;6%@I|wRM5uk^!rD;guY59}32yTt=|B_yZ)E9#I5Q%C=%CLvIAidY%QjJ<g+^fQ!CR
BB$%j&0vw1_dO*yr<G}W<v2h(It-z^!<z&mCv3ZQvsn;U58B3LP6iFZ;{!7t%H<99GL%N=${*|J&9U9
dT-G*mZV5(VusOtmQcLHq_@dg_TjHH;q;)#4wD?btxHvFXd0#YS7DXX|%nAn=j~R0XBOTNrPN8=pow;
S}xDg-NMj~3EJ=^mdYGl;$_(Vb&4V3%)?e&NJ>J4BffBWqR0zhz5l~4Uc{v~#57=htUp=D=XR*X$I`s
@F1L}wpw#v!4_+{PH1CMmL8=mobkiqItbg%f0qs@e!@LW+oM^7L4KZU;Ze#%g>7ttp0s$D-Om-&3?|p
N=T;ioF%+i5dwXm9Fjx_yfJ8h}$`pFAD2v>L6>n1w)zXU45DrW-DSW8abVm820I0CR$W`6OKPk<@vZ-
EL~=?FI46@UK%O#Vj|-@vkC@Aq!y|z4NAwa*&o<%+3T<H`2FwPV_6>0Odm-eY3k#&@cA&Y!11;rvJpa
wG7J*I+<JSi+o{1K2@tR3ee;~~PFRP*@nr&WBmR`FoG3NK#-0?0Bg5FFvVF|Q`;BdUwUPOP>V!cD99v
8bE+1Tfxgc~Ld8=}FOX5q2nUQD5eNU|~VpZ+)18*NixxL{vPLJa2*rS;KfqLg515rZ*ZSWZ*PaTvIr_
=eR$@b)Z$x;_fxt6E)Yw#rA8f-Z<I4qvGWWps?H}@s243|pV*acp+SZwHR{CUDmu`;%^@43CEU-yC{5
YQq^kB?r`jQ;X?a=`H{9-W8yjN!?Upx*%X)1gH)>on#TV1MCq)I3gm86;BV-v-XZeU6QN$HN3QoL^`)
$33)Y&=*W3i>@Lg9uuls6~MDlbV!q{+Pgq(?rEC)dcGA7{?g*?o{uuH-)v{3@${U}$qMuwkMq$x)>Fu
gk{LB~bKG->oA<4!Rq$(l=|5eG@5)tb&vvd&6~Q>6KIKnb*8HAsF52n*gi)cIhLR>S3UwpY3Bf&4`S6
E^TQnBb8@RL@;K=duRMU$FIMz8q+MXXK8)v@0E|u{0C@+XqIkz_`kA(^KnrHJfU3-XUQS_F`e;xsi%v
v-hMPKquyy`Q%aCfZ9#INWQG^0cW+>D(m`BC+*x9;5~(KMBunLm*#sV~}021%7k%ws&@zgyyGcB-$P7
L6ni9x?k#a;LHxgY&avL&7dDLX$z>6_lGLo0t50e*H7(X5yCg9GbA}a0_-hS5GPK`?+%NoV}@CLYeOG
!W=lb^fM;lpd96Thnb|<7?D${St4Ao{tHk`0|XQR000O8PL-Zg)rOrB5extT+${hA9smFUaA|NaUukZ
1WpZv|Y%h0cWo2w%Vs&Y3WMy(LaCyZVYj4{|^1FV;Mn)kLm3d9jT<;91K%R#HX%oar?}K3wYjG{{Opy
$iw4)aN?>961=0ld7J4ApJX}L2y@7HoZpTBF?TOr$qw^hTg;qR);i!3iU>~1SWA=!0P?bw@Aw!A1lh|
gW#h@B`~nat+%`D~W&>Z)m3QEfH=WPVmMsd>9KKO14b$!*u>#f*@)`x?*DPo9<gC3^vf@T)>B*_&20>
f75~woCS|Zu6?-#gcvO>O#yEiaM{8^j4Hv)xd%48;(RIc!V@~*SxICe9epecafHS2N;8;ThU0sd<dW3
VlcibZviy>O|34O{^FCAmq0#Ho2)sA*8u(-CHewa#<q$tYe7uP-a!QRIxmEx{!=Nt8lMaGWDM6%v^?W
2H<&h}O-Y|=2GVTutF8@sc92yDT2G3+yfMIU;roHDgg0PuY;#qEK8d@8EGz`0B~4*1>Zgx?Ivz(_hz(
!w$55#!W2hSO8UJ8`4BJV(Z|7scWM7Fkc>|i48Ej8sbsA)s%eC1rK#h$6eKbq9<#L-|=V<M@)U<2LL^
h31ingoUsw!kkTpQFoej`%v;kppKOnI}B2XJ*)byKZ{^c<%sQnx$}+KOF`d>Fuw@cSi*Zw(=3RQL+4Y
n+o}ut?h~g|#t&+qK;ZUuQEEy=d6Vgq;NJ`z@_SDfxJs#<N)}HXFckU8RkHy^ToL)vg99N6jL-;HSU;
aQe?Qx%@spb-x~ce+mnWCGLLnuV3GNc=h7h`71#7JTG~(e^wOLoygudB7^wRB3cu&E-r?~bGc+!pn=Q
Tb5zd<A-kdl5Q<<I7}v&Ork-5RX0uFOvvggREe8X!97Zxen=$yDU{n=nECMf&+3C-8K0SeG{ZfEDcX=
r=wzpf5ApFBH9)KAaRdpj-k>3c$OJ)!!GXg%VdBb;1p0SS(qOCx0jT8xcm24779@XiS<gq!7{%^nto0
5o#e06~7a!5Qtc5HZ(+o}V{B}0xh@aLuDXv8&fQz?Y@c5km`8ba;*CcPrvrCce`+c&P%Szne(k_=?|L
2+gT2_hR3$P`cPN>Eh77y&ZlDzhd=M)@^z3bt8d8ip<EbVWfaAo-}6hP!O`1<mo6aWL$iXhgAR4qRGr
E&bQLkitL8#29xFJaB?^%lJ{gmXMVN5Ad@%zsYOL;@`<7%Q}HZ!HY)lY!7VPG9n?5`kYV(3$VoF)EaW
fs5)VJ0!9ZRf@#H<RZBm0%<QB5*mN4>342YI$2OO&u0U8z^&O<QhEOBPAv{d*V7KFC#;UT|YYdU2X+^
}w$;_87SW$}sfk82agyEX3x@Jwm{_HTnxVe);C&9sH#|g>?kdGO71V~~BI;p_9Ri4Vl%F3_?^pr`cb0
OJ0gjLFgY64kRP<flo$JBhEih+$`){A0a;dg>%Rk_gFo#~7pI0RtQC52QdZT`Gp5T7JPK!tTdnKP;P2
F1e4q$dM_T7$VzohaCXj$aJUf4EQrWm9zYgJTNRXlZHdJThF~8`ku>Bca&h_iP`@TaFsw3clR&y-Zu=
Kyf?4hnCU<Il)c;r_lZ|8IaN@gfO-k2*aE~J;GP&(6mPvs@@>;)cK{KsdO$HNmtMpVXl%;w}DINrHY2
w-N@F6UHKT1ykuO;ZbzlSR`^fQ2ly?|buWhjG!&?^ekglcW@?hmBu0|2q}ZeLW)kr8z%Xlas3Ocl`LW
~vkWB3mvSEH;4uw+GKjya==gJVOu1(m>O2udD_S~kfEU3h8Rr(<|Id+!2PSJ&q08g<aNGu%4SwQV;*f
dP^pNAr_Pl3+#3W5~0wNQM*FD#eM3VERfB6lLP%&FgTAHRpluN=H(6pQ5r>b%?3NW>wB8h_a%H4aM-K
mJXt#$y`s(%KbAcNAY*s`m{yb&<EQrmZd?EuaxHK9Fxu*gJHeyBrV5Jmn^{A$iKZQOdLhS$sfb)3IH-
nBD9R52k_u6o9?*G<0Be6>Qe3211f{h|Dx<cr28Y2tiKgc{@6!_D2;PLWfj5T7L)8Q@!u8kytUrld1!
?^bz@SLj}pOvawj<NdGhxJav?4+jxLAK6ShRB^`%F)ZhpQacRX{Bu4pO28`0a!k(4;(X8WTe4I<=*ZZ
_8iR+~%4N2)^8=BFQnfC8jfY(aWGcW3ofz`oWEHXt3n#p{w*t>(BWO<Pu=_TkWwA~{pb{gy>y(5${d$
j72;Q1N{ry3o0^~yAQMp>gP#g`iF7AsHK%LpN}Ykxdy{v1?m8}L|sFi$|0JKjbiJs@F4YQILqi5W;?e
1zsnVcBEQLDP(}Mf-w(BU~{f#c{#uhmi*x3eewlXK{UdiFyR1I1OQaiJIx8;UNV&JG4m>P5-G8(F7Ef
8ffHw=KE99X#Ptssm%XH<2luHTW#rWvv)Z9X8~<`cQj6h4lFdn?G1=Mta1a0uIKvsfRZ!z$2j&s=l5|
3sI4sxNMt`d^5>6}C-XSaBZgVkgi$pPJxySvcEBAEENnnVXdi|@24^xX@1X*h?ES0v?8hH}U>1G9v+R
^r=|*bIxMI(sbhuP41xCx`6D^b_b=Rs9tlevpsEWU1LnVEbn$>$7Xlw`Is{Gy*)fGg7L)-2x<}ETvwK
PIxRjCVYGniAEL(S!`wUe{z+U0RGBY~ifeu4&Ko`I`Fs_m!qz!BV(I&#tqjQ!pDtEK_u5JSXZ=y1oI5
`3;_7tez$Cf!|YTF&6>JRA|(=9wMppDEL6d1`%YCNoh>HF|T!k1Km3w8y89|Dp3;-frnYrDRdwI-Xpp
2QPL8hdpeb3EUg?>0Sml)-#;YLVBE;afUh%T~ryQBPY-keh!rkPN7O`(Q$W6aZjxyswHi<p(=BfH{n<
6^i>%5WaO0R{dSZO{CgnouXput;Lv1e!9_`Qlb6|QPMpt4?&e;_iQlW6QJQ`eHZ?fxf!Wkx9bjswLNw
_2^l_mu!sAAaWbhn6i#MCHqML-%Q-$wT;Y0P8?jjlts-w)UJoP7UmOQ{4_X!Pj`}K4Zy8ktqL0}nPg$
}7goU8G9I)1dyRzo!o_YMtWHEt(EP_)l%WvrCCgQ?km*l``?SxsRd%rgyb(|S)RX<x810$`^Pw7V;Dj
w`a%txxeC+Wx8+7lzvKEpQdan!h4b-|Iao>alZJ3p+{cuJ2G67eHk~wnjY$=s#6nMt&r9s6*gEYI1bo
U~9=B-)soAz4@Lbgmgu3jU>D3Rs;=~C2|Pj5BnD{8o{xP@srdUTa0?U`7BH|wF1YM&~dH4%YYF6<mum
GWieEp|8e=wiO6t$7}7~8*@`b&z5y1a_#Xbw?ZnoaEhgTDUw#Zx=v-@s7;MmW!YlJq%19yLk#R77KD6
E&3US2W9Xn9&VSE;vpCw)vL8rWEaZJa{eY?e@F#<t+7S~;o_#R|ts#CdBzdV73hmK5CZ-h=iQH<)#`e
P6rG19SRMmRchFL!`DO~3gO++j?`#v>w|jz59<edtQmKC>5Rbgb61mj*`~?cPf!kt2A?)^{p}d2`~vo
b8CXZ?1z*L|~H=Enbt+DFTsX-67=76t&)A{%|*ZO~KwI_=Tu`fo<$X4pjo)H|E7n->?hy-dPEIQ1xQq
SOZ$%s0^CVk-H^&UqN>3wGf$}CKEF5)t2oMC{)z2@Pn%%?ax*tgOUEl<r4l(r>Hox*H<zbShs~=gkem
Q#jLBMP!lqJ4J=jQbx=#TP>IuyR}l_=V7T@vjXmw;6w!Q#qlUq~W9DCvD@!2RLisLDpNW!!-W|h&=Gg
#D5D*4Fe=Od+%J7;?S{$opX^6NQ%w_x!p|Mz(*4B?}la*}zU$!2?vxlkbgng=U0;SEYydgQ@>mSJ&Y3
j~zMQ=Yw-ur2hJ7Xj*6JUiSVBBB|D0>xU7YBg7D-rvS&O|wBwVm*~hQgk1M#2O>D7hW9F^vFNdjvQTX
o2Yi{-(DY_v)Q~#9JndbF~=~Z?V@SsX_g;FivtY<|VyDFDE<&KXFK?Ve}X}Ux$(9uMueuyr0Gsb1~0t
%p1Po)r)rih~yrxpZyn5O9KQH0000808W*jQqFhkG-v<-0E7Sl0384T0B~t=FJEbHbY*gGVQepBY-ul
FUukY>bYEXCaCs$+F%APE3<P^#u_8qtlzhMk=3<?(5%`MyK1gY2Mw4@X-N&GE(a9)oL1JPjNEO~NWIW
gAy^~d_7(*<0HY$wCO2KvO$|>iZ(gW|0EHu%7XCZET^+k1FFb_x{J_GAMy4PEIr5{jB0|XQR000O8PL
-Zg_cp$J#s>fZ&KLjyBLDyZaA|NaUukZ1WpZv|Y%gPMX)j@QbZ=vCZE$R5bZKvHE^v9BSle#nHV}RHS
Fq|sB&?%$_tC8jEZU%5blU`bK_3i5QWV-|Ba13YCHCKUh8K~P<ZZSFb|djJ!#Oi^IHM#<-t#@Hi8@q@
bo`kLNvdA)njgD{D#lyFTB)k0p%3K#Ov<uj9r3eenJ<zgSuEJG<3bVMsjd=|4)4-E$+KMS1V0j{s8F0
YlGvI0P_fp`sdLBLy_<O3o|ohuEU)exx+L$JR7-N(q28)lm>qDOykIRXg0Z}ASbhX)g+7EBGzeNLS_C
t*oB8orwGaMW_PuyuH7K@1?C6|;Ua>~zM<#10Voy~u;0JP~670T51LR_{c%ZuwY?@}P1%cnUhyz`bG$
YqPkw1A$^)TRk(<*T$cN|ob9T$Nk2;UL3kHFc8?C<R{(IKcUM<*HCzwq`-xt)}-9qAFOLnU!s@?O;F>
q;JqK>Ut1G}jVfLvr`-u6X<T({1td?H_mVZ$8~5q~!`i1stB!_K6AJ8e8xusOm+lU+ZTs0O578Zj+#p
;;-8ezkE!#x$GLI(roj3we>q-1DKpnHvNpdl5M6}0yJJ{-3vhhrL|SLF><cSYa^DPYT7CCu6>}V8zH!
u+lqmWBQ~1WGl7&E-5zl?t^r4<QTUiu))}y3vt3ws_?;s`MOz&yEJgqOm~i30flxA*U>s=M0DWVtHwA
p<rh*gt`FV}FC0cS1W<O5O>&$UcF&4z64hlTK*9ZbSTC=JlbtS=`s{?Jit57NgBJ7KVUr?|H58?J?WY
8JH<OD(VI=iSAJwzH_Lt>r-hQkb%8c})R&pMa-)=m$yV5)B(3KZd!8(>3YZS3SQDwKR?>X0VaNjAz#i
%&~7(ZLf`nk?h7L4Po@jZm38PK-!XW9-_aHOTU57A*+Ph|h#SL?wTu=g9;Dg_CH?7pN}PKo`7i&g)O2
r`bdhnBkO!&^5I|&doWJu_^5+VhW3KIY?CpDk!PoAB2?g?r_K@*}-36y84kQ7jOZkE=DK30PYxwFD%1
fCy>c-@f3zIa(%e@)L4%$p>z~d!7e-zSQKY|Za6D9rkap}qprr5!hDX2MZQ@NH+uf@^WEKtn~xuh-)`
RD%|ifd3-G(X2S7y8@OEFolO(Uq0K}?LdSo6PcUx6mN5Q<*3S8>lZ6)?H3vB!rZzZ^U3GbnJ5%h`iUP
3<WRNpZ=Fci_3b@f!S21|(vx8PoLP6+>#y@HZ;l5M`<YQs)p)R7hOmx+(LfZWs5l00R4r+qYt=y|~R<
N|q6yqz)1u7|42-AJtMdNr%?aZrd)BXy5qPFY!5s1b5EEG6)!A$#^joy|H4J$x6g0Q`9=g_g3`ywFuD
EGG0+8U=vSvz(5_L;o4detCA;KCES=B^E(z#Ra1psInX#vMk{i3j~$rkGT1#vRvXbY==hzsKW~y32z}
akEF#hkL%HSSOGe4sD?^9CoRVkV#){u0QW7)_a+ALMTZv(+m1QG6!mWRYAmt<C)0+k?E*-F5v`i!Bv<
PzPn(iFA6R{WQtzLhX~x~l8CF4gueZcU4oKgu-fZ<%etn%xS-~IZ6)agNF@%~+hb0Cb+Q_)xz?)o`#<
q-eC&v2-jtx=X(wa(HiSr^%E)6UTBTOU6$RNti?FH{U8BxK&VbeJEPTVz>QnZEp(yG&~P>yU>Fx&T_c
`}QlYQDyZu?zS=)-r|oe-b|a!m{_(`aem3kP-XH_~~UN1Q+&Y9>?ETFpwo3OEe>#vT^u+F`36;*dE}k
ayz)$OkgJ@$^V94FWsE{Efi|Ot7MkjGuxGf^@MIWUy6lBVAPFb|E=4OB{pNeGv7d;zSXVjv^jyc^H=a
Ilwro9(4}f}3LKr5C332vRA5x|fU69(V*g;FSwUb{N7v;LiB&Xo3n<<8g-0+Siu|WaFdZRf>6=T-&7q
L5k)eCdScc9g@(H$1ViKvbKG52<O)Jv^uO`N8P+o?Bh0}FgrUdzsyulT^^@#i2H`~huVNT<}ECgf`Q$
$D&>z7eO&0EFVp2oM1j$9>>%raMBeK+PTXH{%ORE*&vW*H0-z@r|i0$&IOrE1UVENkgJN)rS)S&{^?$
G?DllKDgnqy;CQ2+Zc0(Lx*uS&WhQAAnv=5u=RMr7`@clW$1JF!|nHDr$&}Ia9ruU|X8L7)e&pecu3%
x>nNC#`ThpF8o@D0ft)4q090I!m;goW|EpaRtpWb8g9C@J&$wU44W*|Q2~i{PlxYU57FWgMbD;NY7B=
I(?)CiG3hcEr|MfE%N8J27{9w15Cr2p-Sfppx%_nF=cQh6zpHSWqe>f1j;zgBF7u-OAFQnICH_qZdD;
9&JX1@Weizz>3MT=is>Zs;V&swpDib}NhB}ux{-L=2eZmrkAf`sNTpaORO6um^(S{H*Na-)j+S$(2Zi
D4gd^Oe8n)rMTZamP4(||#A<V>^E_%x?1q`mlT*+6zXT^BjU-ee>}Z=$|?W0ZED01*5FWz2yRi3p=13
;UA6e{pc>n$&!`u;0*puTkxMZ#X9@%+OfQsCTjL3WR^$-xxi!YNkaH){B}qO-XN!W)c-?u8+y_%xLrA
feXsPz?Dp*r!Q@eed8nndjmE93s6e~1QY-O00;n1m7Y?mz&G^U2><{+9smF#0001RX>c!JX>N37a&BR
4FJo+JFJfVHWnW`&ZEaz0WG--d%~?@z+c*+__pcxnENTO`+HGGB#d;4-lkOVZCPC_S4=4(PmS~4pS=5
nI9N%L9`+Y--vLwrC4+ktx2x6HW&J1UUGvClr6rBqz*;~EciacdWCaj$@dNnc=rNpPMN|j3+MbT)awu
Lq&%k*ZW@=fn+oalV5no(Vpg)mk&-)(ra`{uPYB9SYRd>yTg-ZpDkJ^e{!m9&1Y+!qiMX5QrcDSNMMI
c3*HsdO%~DO*-WCP$vUP({pDUP^<hILTC4nQT+-R@f7S*oU(Q$9_urScZkQk>2{z59)D|pW@&)VGaw)
E?&(WH#22-MJiy|&4pZxDl6@;GArI`vlS)SoMLNBQC1durP2oG;}OGid3$?(J9V!&x0jz5*LNTJ`Q76
E1;1F_^49F#)o)kVzhAY7J}qvScW>TbUVY+M*GvBH`tIstI+_eAAs-XzZPyilF4EdMo@M>z(im<0$Rd
aG8A1w+Tf<kf+-dU_7RqJPo4YacLFvk#S1L;{lxa=f<?5K<pvDN^%*LrKj7%JHP&^FD^z^c|$|Qodl-
nkF?q%|o7oxo9dY2D-%CD^tMOb)l^jDdGEK?k(_kPN&&8#e|f`=n@lHXR@Brw~^k{3pArYxtB$<)84)
9LhTY@y((YC>{}?=UHBuFZbAFXXM<;4qmz6E;kSq3`Fq$@EHOoQ5&V5dvaE!5#+8H#t5iQ&u9A`9t7o
svOSV@G4KG;fMLrh;sx0=WNbCM|HqOUq&OcB+lNvNlUQSdp9=bJQrKZ`D8R2xl|Vdbv$skC$C+oRTg^
yw=11X#?B}W$=3|KaI<Oy4@hk6Ulpv$A4u^zdnYp6B3@~ojU0I@*NkJ&s^olZWwwR~p%H?hf_#INrmS
{(ckX!9I?xlCjUjr<+&|(wVY8o|ZVjQW3T$-}H*zMU!yH7$BoRu|M|YxD0(13Sce+k$^MQOeZYUd*&D
|RJI_=C-;Lg|4A0ddxlRw!Xq|BdDmv9}@;rz*DIi7Tvi8ST+AmBdBdqZ|fNZQ;PzB7!hni%C*Iqf-5b
;5a<s_{^GIZXF0-H-dDFbbvXbMMG~8MXXg$EIcWURPO48)S6_W2I*0y|VRpwn4Qnnxz<Y1HAS)jNSx5
oQOh|E_ILtydpO0>W@-MR<u|fDs${9e<8l(R#;5C(kAT<yn({yy+qnV#uQmlzM;T)5OXNb@m745wGX*
t+zql8WzE-9b)D7Lu;r$K>6qfCBQB`b_v(SrhO<TIx;;#ELudE+v=+!h2OjtEbB0{53ZxQaNf%df>Re
H?AL8th(lLL6ZQ*@Mk%B*gvN6*IvlKi6MJ)u_YEN3w5o4(ak^3OeK_ONv)Npf(#e;&**atWdS;R=TlL
JirVy4z^LLs$3dZQo3#u*b}f>Lc|ULK^uY7)hPRJ<1!dBBY8l~Wewnmd+J%R49|T_XbJn#~iY^yu<4a
OM|hRTQd*)Ch(Aex=LB7JzdL&7{XV2YD{2IEkpmo|5LI;LLj|4#9qQ;Fct}$k&2uH2^sP1f@n4RUn|1
%2avC(*{_=<eji?DdJQ(sJIm>|F4v5n*d4bb?2n*RC(_O6W@TH$CEBqUrFwi@QQ``wL(VBdhA0nxAzq
=)GlwIJpMoJ<c$3;*|xI4`KXu5r9_`pR}yxXE=220&KgLgF=}=c26$=l@;y*xJl5Q~giTSpl1wCtv{t
P$Ne9hwRa<vJl1z%6A^N+#dP3uF8X71rZk(dgH1_XPjVF_qgawFlUxKndAyI;VQkcx)z(UvRB2jo~m+
fa>nbaw#O&cVfv9v~%3hfCUTk#-NCWu4nQvi-J8bN>Rsf+1tsjK=hnxqZ1E8O8M2LlX8yw~s}wul_G(
iX?2Nq`DD5DtKkDvPa20EQjh+gI<fa2_PrW0K995g<WX9%N?nL1sL!wkwC7I%vOJ(Hi#iuCyL@(J)Y^
%{<5p16?v~#E=+HJxoK3fkCu##+KI?*RR<UVFXtJnvsjJEh<mc#n6#sz72P-a|Pq?t@Zw)BtZEIeg<}
@h2W+w91Gx%^MG&nI!itC_-MH+P=ITiiS-(hWE-%>R@4MqcQXNRc_b7cHh@afvWLoxs_f>EgA$*ko5c
+}UB0-wxm!kG;FRdcXpohB#F?>NxX$!xewY7Pd|ZCyZ{98!*H@k?i{gK3B&I=blR<%<K7#g2sl!FXK%
>!B2!|OMgt?WlVojJHDs3I)M!K_(SYK=OR9$Ghb^=eeTtms+cUv)VbEy)MjnRpPl!rVHu$nX4@Pl(=t
GgQq1t)PdIpT_@o6J>?hwdhZO_vDll$z0=pZe3(`E;7*@e#>n$SD2Je_+{3>+FQdkB)nIq9smL$eerj
><9adp}Z?ZKQb9oVrvqPC0$5?ltshrXssvP!6~9uZj#D4ev}(xMq-`rrx*cPAxvZr`IgwEF?;KR$$>d
(w#r)9gixS5n^0;$!OZ2^W+O2Lt9+D6<&p#;LysS-R8QGnSE1KA!3{fbw9hP?{mRyv*u=f&F+4|JIwm
^~zoDRUsJb0^NRmC=>2eg2M^i`M3y8yw({Ui+R9bYMPejOU^?WvS62j*UlG^WejGPJ!-ytG24thAxk(
+bPq|3M%*>90(;$tq8W6K#?WFm0@_>}6EM@Ve>;pSp-`+Rx%;pREsS)Dv-DSHq`QGiWP>0SeoJr$mnq
S$xQGMk}~aoFj*wB5iZC=K)I<&W{Jfp9@MS91QhSFc`m=eqeOdimnziy0NT3>7*8Xl%k|Ed`LRv|Q%y
yc{Fgr*c6wo55JKn#sH)h8&dXobI*AU2szEuOX8~sMv|5eDCtW&e^}|>trF3*7Ib~8s^vn-Ng;Daus=
}vJ9C3#+Q`OC3QOWA_iN&=mks5UPoPmzrhYjjheD<JJ!9)@lBqx?y?tq8vEr_!tY(u&{MeiX2xGv4__
oZr2Ci*`lzX9K+IzhO(sKBsa#c?ada8(#G#eHvLdj66o7@ChUQCCwJ$_k`kuP0@9&@+Ehp~M!!vj}-X
`eZ)`#b*%XsJ5{|lQ98mRq)!*^*J{b0Sgzf{drzXJ53-1(k>H(GsDYveLD)pO|%zme4PQt8~Hr9@lgZ
USuyyk>f=aBhVwmriIak&vrx+@UTE4i>ges=sD8s*p8XTDc=Q;Pi(9TvtIT&C5JOOr5Uhr^8+R#pU_k
FUL5k`57>FDsY%<d?ez#t^AwZue2~Jb+^V;Mfr_TxCWT<{dz)KCd;Vb*gKdM{k7pCtZbNmL+JzE_X+I
$@b~mxi_6U?uOh=G<mf+8O9KQH0000808W*jQVGUg(_<b007r2E03QGV0B~t=FJEbHbY*gGVQepBY-u
lJZDen7bZKvHb1ras-92k_+eVV#`737Ox+1wt!ghSQT(P3mDT>#2T@tG#C0kcI6&EB&B4QB00-$8B&;
R}UH7^i+NLgQPovSR7z)Vk1cTZ1uPxmN_qF%jBD!oue*`!5Yt0Z5jyQ)~1b+31|)T*q~e4dt>R!d!Jm
DZ{$)I#5;xwd_Ze6B}owr<oP^P>5qO7pr&@+M6ht(v7?_3pA_mSou`R_~!(rIWhI)l8@P9lTE(3+N$j
mMWR!my>={mO5Yb)jY}Je^qT1Ky7qyrke+?b5$l)t?O8oX(^x8oz8WYWENiYkj??;ywO#T<Bw>1^|Dx
Ji@e|T%A`i@8E~ww3P4KDp=Vk*I&YwPmU+m*m)j!CiU+_N2(i$0dY8w&2&mY5rjT0v8s{}HRx1D@gCX
2XuZnx1G|aayRzTST5Ci0pMCx|ktScP@nAN7-OaP-Qoi}41JIPM|oMg4`_0m;YR6wuVd}{Q^=AlYT^Z
g;Iau~ku-B!g4pyu<YD6(3~YoHUbCF8dMoakm=UjA}^e)0P9a{Bi5kLM%xp2jx6-=IvGFXz~;8mV8CY
^`N1gNcE*&<mKqyxWvW6M1u*10&9Ww8<<3x%mMmY5*tMNL{T#+Irj(cpFdeK@5s2E|d9(<PPA(>n3$m
0`VyFbe?4C-}N+4RzX+8`goqDF-^8I{mzQ~Hof!bv$J1S+*P`+r!#0~x_^IqF}?b)^VgSMz4XVq7OAn
LtyUm=udAx)949O0Nzmb!%hwmvv(vM;uctq}yBL9JH`BVBPs<9{-p4Kwt74(EI=(HcRnkmBikqs)47f
kj(=&d!r+1n!^heX_d~^P8PunJ`5UX<2EMW~vpDTKJPS3jf67S+=QZKcg>*dwO`=8%T-=1E+?WQMpTB
Y^ebb<BJ6f+R*Uatq*NL5K%>nSgnsYWUfN)ggR<akxz4JSPX|DK^h>WLbJ(rg4CU=P*!JN0vsYif@R9
DiTnAfQ47BxxO#YZ_0j=`)WSGYZ4FM;%YAyPAhq(qMvM{NY7u&OrxoJ08Ppx77kBG$G}|<KqI11AL)@
I#IXLCx-Qz8&1?Gc=6e9V%Bba3p#EPsVM#pl+yrS#&wyc&0shj_8jsuJ0z%(f0cZ&)TiBJaL4+BJGAM
JOa2<jJVIS?GwN82!~jq8gnZDTEOSR0YN3kRZ+hNP0~%bZ@mPU^U#~#vHl*4YFfMO0ebf|v+79}n;QQ
)>-qhYSsekU&q-Y5r6MxD;M-Lq<e)R4-!ttUTrXnm+BSN75rGa1(-55a$p~uN$Arv0SFX2hW)bJY%SL
RDS|1c%7$+GEeoo0(EZ^Z(l9!VSddV(U~W)>@Xr=hR;!Ohkh`5~=QqpOFd)~KIvRjI3S4d|6|xdBD(Z
KhyzD0n05V*<oVR_5h|w$fm6*bTi<>vDmcwcjt81NZhi(AyEB1ICG}*Cj|aNCXflS!WG4X%V~*S5bN!
4uCcgPTTP*e0^fT@Z69Qpb?S(gM8>ZS^64vW9f@)!Zs7`0)(V#szET+NP)H@mhn(H29AFnF|UnCja0;
J_n#QCuySW6o8+6pDuETuNRJro&_mtqEq11@O{d*3UVvnvVKkkkc~Ygi9t>?8W3j~eVPGE<2Uwy|t)l
F#VGS0yM!Xhljod~3Cojfhnzk5CDhgpehxbec(*U0c735JIje<__ZvG+D_c}ZI%Dou|%M0e#Ou;-LgU
zi@yR>+hWCL#3(!z~wYdQTHjW@&-)x|=?R=7%YGNWMVb=}}DnI#R9K3G;nX}x&l(&|`HjQK?UWvPM6(
6XWxWR?`-F&=XxToY{111}cg`e_qr3hN$32gS^i^g1BBL5VF3u>WA2g^jtpjgX-3ex1zH9dE#p$TXVh
WOunXybfeVk-ToEMV@T{<-mv<z%&NKk@^%(fZ~(rGmCUh(_LuvT{L)3x}FL{0Ki~N)3mI$Kb!<Z;`W3
jw>aPBMWqAiKDN))I~Hd#B~fmQhde8iMJ?tDVy8T2)M^EyM1z3G0%L1|R2S=NuBm;Mf@^1;Lwqu>OFd
6-)4420aFl9Xi5n6?046~0)*wz`#MuoP&0O%qaI6xLgxw-GYNu07$X(k>QKyl}{0ofimL>ri&fUDxPB
Tjfhaf`}ENl2l?q37&^2X4trAWqOmdmk`OIQU48h!?m8zJdIxr8Ft2BcG3R^xGAjA44hiWzN;0s*C9%
o1@zVrJX4U>RZ&Fz(<u%OKSNKzc(UOIlDSIqqx2IP!I!@F&m-_WeG_`I0NX!Xm9E!H|a-M`)da6^6jp
WPNWuwO1*iwzAS_)ZjYLz+Y?4jzEdNN4DOliRv2#)(_hn6+Z<jT^hrdC@?VY1pFSUdsN`vUIqCP&Y6J
Ufwcyj3qXUXSi;0%V%30Qxq;E!WsmktAh6{&yYc54hDFZPlHmwA8H9XZYwE`Q^-pRL;dIch@DY!Ow$B
ti*|YzAeGzswPvdz}ZU)<}uS0M*(0ey!I(q|B(yPTtnCLV2ulLLf&$HlpZ>h6#3J@f8!s00u=6!CwjL
fGoww7-TSQ00Z_do(${v-T&5?wBf2l|Ni$Ivm-#7M5=I5zh8O|O^M1uOu)n4%xPAG5J(8{iZGXdwr71
?(_Qwbr%^*~x6ccv!o28eOb&io&JjlNsm=p@ZFxdlq@g`F&ayIYq_p!3xBg@s@((?=9A7PVV5kO4ugj
E$$e~RQhl06wrr(nst)Fi2KO%Od;a5(SjNS&5!~)6XiOCVV0zscn+~4sSGl9?Hv2<JNJ}HZZUH&9!>E
uK6eB;V1t?!^#Kv_u$T4$;^8xc^SoH+O$*%@zDU1G?==VjSOdknDc4PGgBZZ_#UgFsJx60PygMTs9t5
GpP3e_tQt&vATMT&t##06x!TxmsyCO9U=4Sdnl_Ak3IFlF|R0Ia2=sek@Fc<S-KjOaz+`;y3?s(63PQ
X($W>h4-{+J$#D+n(c?Rzl&o5Pe^2YC8Vj+G%#!H_i3mi`23@)QdTmKw~93fNW_`GSrh3iX%Mi=W^9{
AQ$HUtGMuU{Gfl@2=jRo&E?$>m7!jeK_P3*2Bl>CO?XNKv+%FF*FUx=);f~I400?S)_BrZT?c9WMG&L
Y@9mA=+<C33<(}t;c3(Sl8mYi4S?RY8QX@^YB0k#K;~;lm_MoLe<XIeHLl<2MhygkiTW4$G<*atfg^1
aT64ux5gJAQm+@_yY5xfrKVBoIu=~E!O#<80i5NB>vAqYpu+HHDk|j|_<MP=R3Ksx8T9KtW$oBpn>xU
xmgLPehpr`<K@KhXqZ>u=};p0`D3F-m+S0#B)cHraY1sy+b4h#IpO<U6K6Q(-YuPt1oP`in|CW=Qi2W
#jjT%(0C!PCBn#edw;`xu_w<HMplaw1?jW9aI@RHRjF^Y@?ebkZ%|_q9KppOTO1YQ0kVdNsq)%dIlQ>
twz}CpFg`9g+jaq-iuTNX)3ntS`H~SoIB$n<};~_KPA+Ra&_vB}27d*o9Q<c|ex18I$EUE0Q*0UIvu8
M9&o%TNm>Wnx}=RZciA70|kHVl*#LY4Y6+ODX)@2+pY4Vw7w@LUXs;s&&=lZu%uIJJkri8oh&vC->KN
~m<Js5fL`#C2^65?z3tHX_|NG5>xcuq_~QY8%<xAN-T3gCwAbD<qZ?Rvd2lTQw-6B(Aq3~wJnf`o;`P
Kg@(1<sA#LW%ks72!ifh5AhhbXc@7WNXJUl-dB*U4kQ0ztSsjjvpb6fjkt3cYk2U}{qOV_veL!;!+U;
i}L`5b&3FcD4_g2mVa<~q#Q`6AP?Kg)Ntao&Sxu>g-96ix*nDOP595H!EkTJ<k4e^h54*k5(UA7Ord)
NAN#EsFWthL(H~sGiC2PIC?}KGKJpXDNW49!X_t+(B#yWEahi2x7?l02eInkunV0r#qNy3IlbpOW_tz
rw$2+%8|~Z5z8vQM{0i199P9xKJ$RCz*@yLJJJ!y!}966%JwVD)M-fSF@_%QQMoBo?}>Qm269_Kf4TU
vML#^Gk827wVh5jW-zQ*-Ko8tLaJqadug*DuqTbP2|CZt$8i|aqFv~^u7tU58Bd5}3QKw)*a2z*FlUz
<!&tIRbuV1{fn-J+~Le1}Vdj4)mp*s!-gDF|TUWRY7Bqblp0FXVrPFDI+j1gttRLRs*@~P^av@}54;+
^AGYoxkMcRI%H)wNxUnVI<-2SIMuWQ_|CX;94vqcsUJ`$NFyAiV3#UaT&er#6{MNL;NcB2(|`=P6;bD
^Yw7y4}=l+a`4nA8(VsqwON3ff`UCCo75%bY9q~F&O;$Vw|P<hnnez!C%;p9%B(8h$(@1y8PUF{Ed99
wgkzI_EcH1@)pXe(Ct<wtPd*Qo^d(nYT2wZ(wrj{1xc(UGoNV}3Q|(dm*8%LVpxMA3c^C?Girb#{`l_
iw6f_`2p&BwvmrsQ+nb_U`-BGcz($kj&j~wB3G9O$I>j(jes@9=8BI7^d_-Az+63^zbTPm0k7h={o?Y
V3j42~59CC6+2?Aho=!GxtC<-8%H3m(W1-R8uS0(~xj9|6|z#ro%8L<3*`~LFk=hL5FAEirvN~#Z>!-
xYR{qgriQUueAj`J9mk<#}XDO;@XmMU$0VlE0GJJM{K+-p3FK<!=85zX7HtMkh?1-+xSrxS1<t|kX_i
<sVUzk4}(u>(iOGc$mRs+ki*l*79e>E@p%B8)&7X@8Yu1V3=K0yHS)*2Y17DoQ9BjlbVP#wsME2Xu>$
{(xVGkaBFTI9b#Z&mZ_7MLi9>BP#o+Q%;AJGXS@(0(tTKX@*Mjd51!8opBo~CRVY5WEw2!GzMI)7>Gz
IS)3Of9((qq1qL>Yl3GVYW{B0*0@dj3gp?>627L=<7*cz>Owc95%vJx~a!MzYbl|uvMX-H_8KxeG$ua
~8vytRbHJR1;+ni`(lUnkpB!Tf>5^p5!2N`D0QUP<o_OR;%jhqqB*%IyVW7vzjp7H(^*hHAx>ss%2P+
c1%F=1lxVAu+>gFwu{PBNik`Fi3pCXDu(&C_Q2pgC@ZNJIcP+omw9v47>fS+YRABQ%WAN8jS97m3Yx&
yj4g>Th?%y`1y2lpNC6+<CsPD)jhZ>e9V`wD~qg>V!EqgOK<8vmHs!PV)`(FpAz_YJ+Me?Qr60Z1SC2
8G9X~)?OW85Od1L7hEG0fx*4$q?0I}>w=d~ko6P`%BwXpc&b0nvo%b~X(C40el^3!c8(qI&~gvnwh81
l_<u~IEi&vQpdpcyokJU1OKNwdv(c|0vADyAwK+!H9!xMu$IjPMNS#WlLsr^n0KNtc$J~le7B+WC@}k
6V1fS%L%?6tj9GVV%4Cr>qK84=#6*}3q$v(AWLwt?Z=^TqcY9;Aik{*by-8R`@$gv9U*DbV0CJ&4HU{
HU<E;^=g!BnuM$w7)Jj#Xq}XAUW8tiZx72>}`pnG=I4M1yrn2_|cD5mo3`t#AMXEryjr1zfgZNf0Dg3
A4RE@HSDbN({UCJ|fU<m2A{4rcXc<QRo~RZalj!t=VQP$ah<{jWvJW{~wCCmv#4L1iW*l|3gGv(l-Cu
M7)L89uc=P?1}jC;!Hwh0-Qk{3tOWpBa1D}Yvt0uox<vYIV`s}A^Fgmr?d-?Jx%AWgNd+prysE$QE#7
NyvGn3iizaVyEI&;=C@{;?_%|XtB>%)=mf^)UvgZzTIUpPuQzpr^#7&S!72}Bt`$$J<=oabas;%Y7&T
-0Fv;dFUH3638&snSSUrHitP;xgsx>COH<~LYQ%Sa8=V>!;G>d$>uF3)nP1z!WB?!*Gsd_WH>4VNZOp
|&^6^+;YGsUt}!0W~<sDXAjH^#)I-)B4uXB1Gr4vH(L6Qm!26|e9>@6|UEEtcq2{7w8SB9k0CG&l@$2
4fDU2!M6nM4hUy#@t{afTws&G~&vzDOPliP&i<*{nbADD~P-07cAQ`3K&<4ENuE*L!FScNmv)RRZN4b
ipb^H!k{O>dO#+c)-EocaFmG;(kQwsipT;GT|OYu_e)}M1>#EN_FT*s#gdl_$bgSBpf*GGoq9Fd0*HG
?1RLNA<7CaU(%N!_L3<S!kxQ2Lz@D6_m#vxR>OoUS30ck)E?@z^GDE+K+|-P7OW>|wxXK_Ih9wWMe;H
<0o0(rz1L!E0^7YFJ2phYZ)yDPl<pE0qQA!3NLo|;etqc4_=Z`cqv6*ov;6h+Z-`+t&+E;wa*-UiI7=
`tGrz=B0(=n7#VQSzPv=-r)a}A96zNK+F!a|3-s$C7>OQz|yW2vE^u~(fKX>vVMUI}6O8H0+_oFlN^7
){itKUAOL=jTX@PQvI>%PAq=nql2zm&J9k;P%9D0|1<Gsi=sh^P*Z6KDbUjQsHLWe!q7|4W=FLs{x#?
&9&?8u@RK6BBfm!ORb%mOXR)%Ig0+9zFfJ(TE8^KkU<XnZtY168F3dJEv?7glSR+$@F^(14M%k9aBp{
8%tBWwUQl48u(GeS7<zjy;b(eD=v8VkFzu3bKPO+Z##|K5*zB|m3k_C$tp+;A0~%0#IGb1Ti}=Neb~N
+g8+_n)Iq*tOVe|g2sK%=_FDie15h_VmQ+^^xkZC)T9mQCHfQ=j1A7>b@+T(1Bu*T<5Hh$1JJn`>(Wh
Hb+$KPx3iHv#HSZg}phTp#f?S*vfmt}vX`oC@P=Nv!#$+1Asep>cp^-fA|jcCaEB5ipR)boe-B)x@(n
A@=;)3RS~`Y2q$xVheq{5ZMGVb``rYL7A%v2O4HGoeYqLG04zn``rhEOy}_RzZCWKOBQL<!1V?FZ=Ct
*F*g9nSel><jzsw19jNM-?Hn8q|T)GfbF*K)f>Li1&FXI*6gR{Qch?F2$L0BC3k*l9@odUHb?UE%&A?
MulFdiLE{7q^@FQ1Oo{bizM`7!y4w<=YXd^F!*uYA|E+su;uxKcLUUqI%aCCES|b1Oy?5h7FilhV+#O
M8N65b%1RI4{h@1os+$ykBJ~8El9aX;|@4oTin(inf#_8BbVVQ796Wge(VmLHegXsvN@LWb$$40Ss2c
;O!uCP=vN=H;`E4jv3KVE{3)j`oYK~zNsW<fhdNtukW5Fg-YJL2SLYJ$<P@mTAKL_%yj_D{Fy1m6H?>
C4vTIHAtnbBrb##7GNqyykcUl{5*uHQ(Y1(<5?&yl}New4*xnAL)ObSH&D_FvJ0NZU`DNI3uofGQ>28
PCc<IQ#w-f?lg(toAYzFY7fEjabc&O@c_A}Y*g0JV1AhpK?@Fyj#>DCFjn8fKmuvb1;CgV1@r=KJZA>
U?t+OXRQEt}M>`r=vg$2(-XM%4LtBfI*rk5F!h?w6g(|%R8x(M%Epvuxp#r6=RB^<ym-Bb$)1Tiv;XA
=KWsBH(=uR(9JbzBEqR<ALrQ8MfGu-<u9m%5_lf90IKNd>hvg1E{5t8pS;=e7=9F1Xk*inCdv>OM54F
JT@-Z$_bXqd{?YPD`CVAiIPI2k-mI!v%A4=wx23+8?Og&J^_>lW1#M?~@>8UjZt=IXSHtwcipECd!f8
5om>k#gW8y#av59om7E^;jotZe&<8QGr7Nj9J$sjL8TnPnJYO*kf_z>u(sjFn)E-a}u@|>Z)4HU3i0A
aZjEpTv`uFwWwSE7~g~kdn0)*yFik9js?^^SiCgBhXUZ?4RsI6rl!N8w6U$XrQK?Z)Cf79=?o}lK;fN
L+~J`6DqQZM>luA_M9Jk*TK!m0+t;&U(gGheSbiN{a7DK+9GnHVidqlsT@;}cw|zgy(+jVt(#sr1n4=
FL^l{VVtALK#glBG&)T#9~%x1BVI+9uJkdH`bd0K_D5L^<)YG+99^}?x>NqMWqBj{pe3+^Fa2HD9djj
fPOSdww1j50B~sQz$-0Z-<MGqytqXWH+=39;G@rIWN;$C7hsksn3iIY5sIWMIg4Tq9%43%<wJfkb;zB
-oCrn&9QXyGXGV6UmyeK4e77ZtGC_X_g%HoR+%$`sFwO6s8=YGiG$2Zp#I;+F{CFlF8K`a+lpT^6V`0
PylrrfF8&#3ox+#%r0lFx~JQ7X6Hq#ZihXG^wA#^Do=^TY5~t;3UUXSl3^DeW7$dkJ&I1H6`q30ByWq
VO#;tlt%@0-vXS_MoTgKyP8*xfDOf<l=qMN`QhbjF7exu%DS(Dy(h>$QE4reWkan<cEd~dMx5Ij4S}@
yVoAL{1%o_2-e@{J602>sk_5i&{Tf*isVz;z~29LK=oW&D7+^2p$O89Em^*`1eXhj4m-p2ay8<HujX*
=)fGWAy&IBe6z22L}5m&`Y?rk2Tl3Q*c*F_`w)3w6iAz2~v>Kf>g5efLsmx9LFhXx(;r$U+Ei1#DI3h
1VwTiSAk}Cv5ANb6JflzKl)Nk)#WId8V-gCF544SP_TGTWTYH;!UHTS83VQC(qY)^_+6KpGyMnEY0yq
1*OZzY1@$eyEN&-Y}=B7MBe*0zH|nFky||NW-aHg&*j^`jj%c&3k}5)Q=`)6uq&B?sj+S}y?u=3dmP9
8n<G0crjUa>7~3fX$8x)GNjIYl)hOQIKW?Jo<(>y-8r*>yOtpPS=<kwjN#*urW1o174A2#^Gkt69XCw
8f@Elc)4nO{apiC!67|zt}clv8Q)VgE^Z372KduwHN$gPGJPcNLzDHj=I(%}98s$>kH4Ng@byt_*&Q>
?z<7)a)PFT%=m%J{)b#TxHNMLWQDIcka$WSIgi8?on7gZ&eieq-ooPH#9s76|c9=)aS(rLNLqk;?Uzg
f3QI^It>YyIJXwj!d`&W8?N%T4;w=yLd?&8145-N|fQNUFC{S(3LA*9i$jt@$3^EnU${Y^b~Jd|FTIj
Z}^m5>|XHR*ey%4yJE6P?=+S;%4IlGoQcmkBAA)GFsQVgl>$|d&@J6^CWw$I-!pDykcCzo-zV=(@~*c
aUY|a5Ji-s6;s_&ySSwL%0@%MinCKK-iXKE)qf=kwfBNiPS%o;!#8iaj&x^k$VOK8BW=}XVOp~o1JD=
3c<g2g$ZPL2JGnvg78YIJJ`3T=#VA!S=F>MP<=?bpkKW=J*9!&&6RUoyinnW6AiW~l?&kl{wN#Z{%mz
dMYcSi-t41*r+X>>6<hHXVw^MJW~eKU+%3J1(+Je?xM_p2Oi5}Bigx7c0+v{)01)g7P<P_)-{_o39^U
AU@6BYAvRwZNH9QNX8Dg?C<3s$-6xAO-`l_FE4m4@K^eBnXc*o89tn<s;!WX1;Ett3@^(Z^q>&VMeUJ
=CW!9yqhm6ByA7J2`95ny9-rg^_rdONlQXWByUkBkJ4l2szkeL_g}Zf7cK^53a?!3q~P)DU)X7utgVZ
qj7G0QRV8-`5`*IkLa9oZI^j*y6t%_bDvVX7M(fkPIk`P$Wo2jqwMt<T8+gr>Hs1Yl1V+V6_n{s>mJR
M}p>yUvm!a*ke=p>EU~Bl<IA7}BSk0BCeDMG$UmLT-oI4M87y3TtRtLVz*wP{Vy9)af80_8$>eD6|&_
ze+jF~5NpK0N)RwtLsyFb6<(qp{i*t>)qFD6E~efet@6j`YHlv*WM*Yz=7mU$^9W{24+4Fisv`n03$e
PKjP0=ye~Lq~woa?Cc8Z8Hq{I>+M}2Znr@%Q2Nd9dOvP4|9IT(k~#xPUufo9G9?4F{rxGU~bPPN-lrw
fXfU@;5Ow-<}NLYPYRASr7184rsnh(w9NXT>wwW2X&KC2p4C%1FKu%@?6WtM&D5{EyU4zJ@zo1Z)8M@
WVR4VYP3lI@)G+C9+*Df2fzwSOK7<Te(xy5i!Bf)_Z&z4f2AaSet%4%)E|ouudPqFO9KCo14PB?u_1J
>-WhlylJ4aKWY6C+yhfF8+OqkyMQL^yQkVQw<)A-kC^B;{1ZqM%Z<PWmhKalf@$w;bVq9V!e6Oi_h)k
GC0-rt3wYq-4>E&mE@_jvmPX!lO;<_sQ$DPeR=t^1l4Ugo>GNHd7uf86*()BTL@f!s{!9t79<dF{MAU
))o?n#}v=?o;y~hKJ#TB|UXdcKX9%C%nHnc+#y5U6YpP314il1bz>a`q_z9_*bCJb!t0ACA_rk2!XNJ
arq1g?&)eV7oNH&?k1)qF#lgrO9KQH0000808W*jQsO$91Tp~t051ao03-ka0B~t=FJEbHbY*gGVQep
BY-ulJZ*6U1Ze(9$Z*FvDcyumsd4-ZeYQr!PMfW;|NH;d5K0qL)P+G{M-BffFf>7;oA}UK}JWlP~S4w
K7c1<!1V~_rP|9PlHSMl6gf{u*-<hrUI5`XSAy_3qnmcwDCtl9&zG7L~(Yr7xBPiMvJS+V3B0#xMuo9
Ju!P{^1Rd_8<63n>=C_oz@SOKX8Gq>QoLsHX95mH$^UnCfn0SB(2ApyX0&t4YeF0aK>ueyF<;306Ew`
TYZba~9%J)7F4Vn#Ixda^y`i-<Fl~kKaXo&=+MIn5ZU_2*}%=l#dfmL*l=4*HaJJwjus5iaZnWkgcQn
yzJ&Wfo~KM_Ll&mzBL_Yb{vaB^%_hOyQQ|un2FbQppgmqK8~QoYbI-SM_mBUVH#hwtrWWxI4P#EZh%6
d7VXT^**Mw1Oza0xO9KQH0000808W*jQq3d47nKA60J8}I02u%P0B~t=FJEbHbY*gGVQepBY-ulTVQF
qIaCv=JZExE)5dN-T!6_If0k({OHIM;C+hGBMv<SLSK_Jl5Nn%5j0!i8NhW+<FM@n|mrZZrJqVAr%d+
yD7o_}#_FWpJVan!1jL0Kcn1a}&(GNH=yJkQjAv@Qs38>#8?)c4Bt%cJ$n$)9}IIlC9(G(tek*SE@tm
H0fe1*x+nGODqvVTT;<sz$3yPQf;IKWd7u%*ror>1UdIsZ2de=gBQ<@u`O5UYhnzz4Xd23XLNf{#S#Z
8;UWUb-t+alXKR+B|QbD&w?$DjuORL#`M9_>xIXvr*IqZin=y(Pjy{pS#~8pT48KB6Jc60c@i9KQHoX
pG3e7T;x8Y$4(BVOypT;$2hu0Nw8}Sja<ZpZ>`v_FZ$6>~e98Grd>u%z;Z;m@WS_0=XpjeGov<BX!T{
KAGEK^k7k=7(gFO+fXa;F|sCyix)^GTOK!Cx4$ekv*=dAaT=sI#JI`&E&;0)7Saqu_rp=}i#TM0KA!=
Nms%zAXTA*cg)GJYBv7Qsb^jF%m8NQ&PBh_u{UCs{xlWCBrZA=#TDgwby|8&2GK8fB&IhRnuC7dPPA)
%~Pe+FVUc@fvb#&h+{OI@yWd$$bT&uY*Liwwd-EiqxP1Zx2vqmXKMW$|kU!AMB)CakTD9bRgG|bTLmL
juY%=Iq66=&;p9PG!vgvCGhFHT8PB`X^#XZSK>(G$=G8;YshiBX9GtCTW|`$M`>aTl{wfaVupcn;kXh
voj|-G7Jh&llX#X5Hv_PV9b4vyN2$!NEkKZdl_YeRVeeRT2V!{qI4hfhvk5=A#F6gt#1HadRm&wzBbk
<AQF^RN&nWOqwZdvF&p5usJilUM2pnr|kE{zNo+F%rqZb2H^PRm53G6u&2ara3+GbZc@dq=mlCD3Xe;
;xP<}0QL0pZfG#DH>soJAvSh2MH_+euR~%kvGl+jU;oadg#r8S(FIpp>o{P0SKKt3>ls^s>W*Svq0`Z
nc8TaxQ}CFVqkWLs#Ox=T=M|D7ZKHRSRm(X@QJ26;bEr1qdszk{ffuvi^=Zoyz-(n4r<|m}v-HXDxN9
9GQpfJ8P)iX3WABZv)zjVp#wWybm6HaF36rSpN>75Cv5iIb>g1J!$hN-d>-Xe|Wcj%x35h)^w_$&??B
m%Q1_(c1%#LDY)&qGsEEQ)DI#}U>`AF=v2y}z_qSt-8#t?WwQ2i6D@Zrw~L?6zOB<3<<so-t3?#aDWg
K#Cg&9*r01&(7)R>^dd^ixr(m(mKi%JdzTb*}Aop)x{#?@f3Rxsi<7*)<rQ%(=aCb-4q9J((rTxx}2x
MR)JG?QC<&G=<z&xXpY2=YL>vHmcTzA!?6nA;u5}xQso@Q&FLOK=m#qEds{q5~a<oPR#=C>D`E=X764
1(G<JWC|66YQMENk4E+&98Z!PRJ@Yiqz_FYG1g+S*}{zO?{Ey^v1?{OVQr1Xv2XF+ljL`p`nQ>`8X#Q
iGKYDqPP@;@>cWuxi0ecdU?p1!lg{gIVX<7<jjH@|JD>|ne0DMO9KQH0000808W*jQXLhUlMMs_08$D
703ZMW0B~t=FJEbHbY*gGVQepBY-ulTVQFq(aA9(DWpXZXd5u<Wi`+I4{_bBfIF$8LuW1XVuyh0E+R%
fL_QUnl))=il_NkFABgwg2F8AL%k|n=&6KXil@{DF4&GXD?<2e2WH18UL&<j=~)KWnyJ8jfZ8ZrRuD!
}JnS}!n<2rc6s^h{|~Q5?rn#M@pf15$@KebrH|WDDln+g<+id#+6i4?{078tpyrvx0X9RmVhD3Lad`w
vxT!gyRd2*$5!`-^s4#%^z;dpU#rPUwy^w34X<z4Z`T(QS|SmYMG%hH^a)drPJyOgkKjGF9~>qrqI0Q
f~g{yZiT_;5=ZPaI_LeHQu1cv!Em9omg_R?u(`;m_=HMRq%nD~WD`Y2!GtIZIKeqC6*7Z`WuzDj5~mQ
mw*WEDqbRDdhX48|`(p(3ys<pt5t2O|-rgvsb0VhiTm<bDq0kJ9PPh?-lMeykX}EiT@6=&8d*kUw@We
UTXV9#{Q~Y=LjXfy*><{o3&Rz<6oKDWHs)|P<v>0utcT8xU&2`}U^i>rk`*};pTFTxCd0}Fa$YME#>I
eV*;#671HM<BL>C`>_VO22I=w!b<edf8ODs0#desAolTtyq~P%#0a2dtI8*~4nuKX*sgvXAI%P&7&oe
X=n6Fry*$I9Awg8CSbQmI;!U4w0?(Tvhnk$tS%G<TP-C2Q}a<DBg5ZVTd#eFmx3Nng(__SjAMROT`@y
=e$@uoyR$R3+I{L_{Fky{Nblpc=7S5{I$&VKnrz!jh9Mr)TXd>1VX!N?~EI4En{|1zM^-9h2$A$|47~
?i|@WzV^4(9ICkBt7Za<BZPVGQc&2fiyY6$-(JoV%4Eef;ZZ&eK@ds%rrgtrAP-ysyJk!9gLQTB^vZf
W+fiKz)oLXFh?gcl_lXu*3Ql<?+3nOpo6)s3+M{5cy8ZLo%cb|~*uat`DN9x<mdr@D~Rl`~;K`4?-bc
FNna4@_@IhfOryA*buZYaWMUk`_YPHW%pKioe^DfBK6yF&+fVCz5>DPN{3EEenXe}Zo!r*j0N$V+D=-
__bNA6PmZeCNA0ueZU%s5nk4rW-ZWrXtkYlOm}m>zT6uvZK_Q;2mo0*G~A%&8!=mM)3Kw`{z2Hl-Mhx
*Uebp6@;^sW^qnpE16d3?{YX%f7lJNBUxZKoA=iE{eC`CDA6{{ZG2W_3k}(Zb`~0Tg<Vk1mq?-jc(Pm
M+n%4nGy`hw2lMudPeKe2#y+iX>|CmMLuV)96c^%`;QbnVp#+L;iaDc?lCi!=8VvQWW!DSBRSwW1>kL
J5J1EQ|uVS3)zWh0n#BcyVktp7NzDlThZPi?(K5_F%lGv1Ss-W{3D|kNUtIwIjR(`^55&WnNU(?Ay`W
H}30|XQR000O8PL-Zg=AM~x*$e;xSt|el8vp<RaA|NaUukZ1WpZv|Y%gPMX)kbLa&u*JE^v9xT5WIKx
Do#DUqQ$yEalcp(nG&2&WEO#+%;&B9D+-W!e<Dy#NFjtE9ykb&ergM?+jlgQlwv!>xT+Kyekfe!+GN~
!_BhnZ&WfOdc{RYdOAop5XscoXIXZ1#P_`z6lukF%e$@n3e=j?eV4mY@pk%lknW>mpViGk`=iYu_M{d
azG(R+ainA44@^okt`0pc;>KQehZT9vYqcV86&t7$!-~A)62AX3_ANUylX~8l6$i#cN87S)c_|fDqpW
JtFzJ|mdjF62AO7{edh_w)hmXmLqTBH82+N=z?5rRBm#gsWn_&<`iW90rmU}L1$7Wy+tyM)wwX1MKH4
g2HNHr*NDMWj8gz5#gpE*63Tc+OWcX?HHbkC})I66A2TPh{_d0<K%{?6L|M=|WFf@O1Okn(NUFc72(h
KuzPfd>rwiu5>}v*CFQYA4rhxD;Ui9gvfaqsLE^jZ5tZIKN>VQo%mCs;XSFcC#YS=&+UW=h@W_ezFVU
bBxwxYmz_Hc6^3^3Uc~Ac`rKVQR$U?A-UH3ew2z_GD2Iv?N~!@xY|u?mRcT=OO{~Sdf?h;CtgN`^K4H
)SID(;T(b+%?6)r>LaucM%<F;e;ghC&8Ij%aM(y;NadR|I1zOs3uy!T+e^_3ezqlZ$<j>Pw@N2M2QBL
YwDr(lK(RyV9umYz5`%9}{^D?E?$vPhl32GMRPK03Pap(xLDXa7nmbqu!$3<C@{WTpndv%tP?{4qD&-
8#~{TY19o*<}pd;MP|GWwbO{LzR{A!Y3M^b{7L5Ov@XEyO<&8<(%FjD&U#*)v5!I9VP|Y}Pn!Z;980D
9jr;J(oM1$5s$?kaOTuu_CP8g2*SQo0AneIXyM{I4PF=tPa+0NozwZO=5MBA6B=!5a}%=8Ti=w#VkH|
`z$LhFIq;<I(D;4+V`w$@|YIfvPf~mEkBXjM7reFvJQ!4LB1z16MT3FCyB~mIu9vQ`%?6Z$?BT6BLq>
%1X3L{CPG38ctyA*ols#0!N-~5%u%}+CXKoIWh-tlD(~I1wQFh2nOiPyTH)=$hF6xAzX@*j5QX%P(FX
j%29W)hijh<_fR5}8a&|^C6Fo8ubu@{w6wFQihGgqsyDSoIlyu9iVEXe@#qvG&O((~J5w&CRKiEce?E
(H{q+>TNhrgFh-7waf6?BXOE!pq^Y-uI*_d7A_1o0AlnOuA?K`|uzwflt3*W~sN_USCA)1FQ5D2dD+5
CKQPx4GFg<SgJ?6if91^GIc$L{@R$o2RPp7{Z2LgAT^F)o^GKEfH`E`^<<EpfX=G-eBke=p|Ibp*@&A
8~g^_+Ed<Ti-^LfrI)Nl#r=SZwQFP+kg!&=2PVCq<p}2;6DjtLG@_nT@(%Zjryr-S^9VQrEnRn_0tWu
}&jRbW$gt1B(pmAOH8*%JPb+G-lRd4!YVpA=zFgQi(F#4b1D`RT_5jPr{n7U&>y;1i+hn)eCU+3rx84
xOKq^6`;8JYrIh!nfpY<G&sdanv<&S&3;S)Q%d7l)`41L)a0=1hRpz>FC;GTV?AqqH^VT1>@nGY#e=Q
@PU`UCGY|5ElXSH^8GqH_atl|DHpjx)ah)HhIIblcZ#L&sLh5a}n-{|xVc0Qd~`NCM4|QcGqk7;~8Xt
aF7$OTX+O@4~+k7l-{}qHe4JkjH@qBkXez!Gy;OjP6$e(&1!uIUHZ1EdhMo02eUzFtA#|iGT{(*%AZc
8`d{w(O0b$wm2eK91&ejL2;xFVUKR<HaDBp2vS-3{xDXyd<+ah(*^(oJkm?8J_bqR6)pkzDB9I5%*e6
k!vOb)%gR{6ZBY80O82rzt^O3W6m2)f9gCdY<2J9RODptnoN3FPg+YSK!s>9bDrV&cSVNfe>EpXBI^j
H(hFnaL#^+VE!}IWs2eFN#yoE)SQ5V%dx*|6WU3qL9LNBpYK!Jb5>ePnt<kF~$rNqeS0jY6?CyBif6a
yIsF``1+n3r#*>2o=-zJ-%8hgqv+R{}>8ICtVOB`K3>e0N@knRW8Dmx$3tU3Iw~#Ms-=<;~|OwGud<x
w@U;nhA?Fe?q1{Tzsq71mh8pfKW8^mS4l+?Ro^Ik1e%qE-+}*gfgc~d3-dzPb<q__~;=)V9O+}0{tr1
zJ6`q{<R+jgq%7|TD9EJr7B3sTB9l5X?0=u?0liK3twM9F&6<?B?CW~gz>nn+tFr!VNMfUgxj5DK^Zb
77Ei$Q^}HDRGDjw{PL@Zyg#4ngKI1;KSWiGX`)8DH^VnshgEQ=c-t2h2n@&Vb5c7$6AoY&bSN1T}Y{C
xWhPO7&vF@4=qQedo#4cnyPA_3B-Bt@+Wi@@XJ~x>Y{C@@|bkDq@poo;B#kR@Wj})MiN2J@16Lagy3H
~WhD$6o%<Y_CSBw%*@6Al>Fz);XZ&7F9jDeXBnvHO~inzl?59jwR|gY1Dx?#Znxmuh^KtKpEuo%TdC0
+_DGwBU?dKi8~R%hdHxq}DxU&;inf3-nOnsC<*X0uZc;L|u=7uo}{gSo?(D2jwtuxLec^@_>;9p!8e6
>4)7+F*HzmH&wu-;)?C%!wJPT=FfFU{@f|-;=-d3Y_8L;L^DVXen`w?XICdsk9Gh-$Ortc0p(o!W5qD
=h8a=uY|OT;xTI~inw<p-r!_>|I`huWWAZcjx<0OLDuZ<ar#5`EfmH#(o2278Y(4KD7P<{|h|8?uVAl
Cd`#a{rK)8wiZq^oFV;Jq|6ui_{m=>J`&UL0NY0Og^yDR|2G2z=zqx5~R4#ePs6fS|0M1`*}8vyBDj@
vvM#V31<>?2P@OOlg6$rJQiu1=&`8NsI(q|8=HcK#kCf+Bi@g(L4q7UChxL`StgZYG|t`hw-j%VMbpO
BkCjR!rax=l0u$YZ%VaUHBgNZ_WTWG76`MffA+!;={BY2|dNL`eQ;NY3LX!0ppDvv`lWM7yqeRV>O+0
smPz58J$<>f$)`&C_Z@wrGZ@2A*wHTEZ8;oe?Vi8is|^Ab1n?pqqHQi1&#txQK|)?-m@CJOgo@&(M3^
7HJl?96%Rs7Kr?eHv1uSj6d{ZGe#>m~6(rXEi02YsK0us)b`lf3SY)M_DIg{%us-E;oyl#@78h&CxMF
BLbXetq!(%AI85&dt*-C54K(0kl$F6{vJ&)z{C~usco}NI7UsLQ6gu#v1vrzol)~>!N!JHT76%ll~^z
x=lnw_3z<Qo*Rhzc%~tK1$jFX25frehr|kUnfdO5T*)5(v6elkZ_*RLjiQk#jS8fyfN@F`&Z%%)g<Xn
pzVOw6F{O0Js*v@EVcWf>~`FqvbMd*nNU%aq*8&I!8THn5P#h>68od43O!-Dm9D@@7T<@4dS^}e>XxV
?y(-{?ws=glDNl0lNpPod1*sy7?M6K@X2oP+(s!b&Kr9&px45f17sQMyc56E`#C`j;!hNGly45e4mZF
6Iv9p6zhdOT<nvAdyZhOo2A^xi;l0qy=P$4#Rg5;}bZ?;RV(qUf4&htYM&`l}MlHrpWwG9L7`vZ4<g<
noHpJ&i=K3n0h$EBS;=YAe2hbP9HXgnsFaDoA!rE{0494*a3Akgr=-3vLn7)Hh41ZnmfNLP=zTc~G_u
6lsqYFL6$5f1neSRM~@WFfr`38LLf9hifeI%UBSQ!4d_$OY&P@Ee$8PrK(g;bbk6J{Woa`7b3hqQW0>
#KxZVG?wN_jV}pna)XUz@$5o?twx4vBG@)YtJD23x<2O;KUK#H8!S9y=LbvYBu*AlOHuup;xRjTaWh&
#i+;J?zPgdL8S?4OaYsiV+VA2q;~BSPxkXSU}~edx3(~6>dwz0lt=som6Yl(%X80U7se@PLW^9`yCyr
Y(`<kYr-Mo7TTa(U4WcMSV}Vaiw_t|n41Up3!cOYL<?aIG`8fB3!R)#rB%qXq>@nJlobWP*ZtzaV<XF
WG&hpUd4E<aisuxmnz$vR3s~4mZ?y`mtQ1;!3;VNjv*`#h-{DY|Bpr{_|9UqeqZL>l!c8Yz8EAq1Z3x
LBNz2;&ZLQFI_JstwSo+{r7+IS#;`duA(gKcVz8voV$7l|9}4(Rvy_g(z5xCQQc)Mkl)v#0wj!;oO4n
<K$51$7T72Wr2-n@nlrBYj;n-K5l_KjcM$3IG*`@ZDibAG||ATLc|}^)J8W(f8SpUFldyiEk|KyI}e9
jC)^NNOa7m1ZL+%zs^`X+``xN4WWi2Ci(5<gO}BD8&mh%+)rc<vXrVp4+x1;zOu<~VX-^?ONIXeP)h>
@6aWAK2mnr%o>G@G+epL;004j?001HY003}la4%nJZggdGZeeUMV{B<JaB^>Fa%FRKUt(c$b1ras#aa
7r+sG0AU4O-bMi4Q_&`yHjasgb_agx^PHBHYx1chq|D{>`mOmSK6(vt3Q|9ijL2OoM}azIl7wnTDgcI
KP+QZ6f18zzmYjZ%dkNq0kU^k`PACDU?V@`Cx>*H?eJ`f!u5T+Db=n29XSWWme45Ow00Ix@4VWH}FH7
v&~lZ)Ii@_M_Bh<knQON+%DZ%vGIMwVKyL>vYQNK=p=$>3dle;B+bLtPtAXx+=3;EJbN}f$Jl@G-N16
%kSD<_IHQ;qK43EV`QPzOf4&J!un5FAKw1s)Aixyg__TMTFwOll9OOYs`4=1QtB)a%~ZYQW}@XUVl*=
K=Jkl-v#nEDovA|Ae91>A>_=rZQ!|#!*-X^fl!>}lwPqPFv2H0G6SI&yVY1AMCMQ|1H`<8hJ6g(MI54
`htnHn2B-WXz40~t4po9}AY|GBs2USAQ5gdR`v?xSoCIRnBR&cGyRV^S;E%JoTcu`Dwb{{)7C*&65H5
*$q;$O_3{)xWrQ&DEhig->)a%1X_RXUS}NLUosM2Qt79(lf3Gqw^eSLI{F?n|{|s|D=XawHHKv0(U?W
r7=`1jXZ`V4oXp802o2A_z&e(tw@N#85Yt1-~gJ_z8lIHChl8c5!`qb;aPcsU?;(R;q4er#5|RVVb&Z
0SR(ns)8V7xJ|Ysj+N3{P9bWx;5E<SIGS`@aah<WyYWhzg<Bi&@$6bTdbH>4wv}QBSAuj|nau>?6aY1
f;^gS+?R9tC+kJP=3WWH0A91zdT4<2p-o>ryZt4x`l?#h4X*E#%aV?-T84;0UA5(^KcjziW?YVgn=Mr
(loYTmev;Ruf_quO+XLM(7AWU)N&FY!Wc$rD$589E8?yc*n$&`$2Nzz+m6rAFGZ8|fw@l2m6N<S-Ejy
v_@)JiYLL5bJ}f{VeQox8oWOKf-^b|*_#XtA@R^N`VK@&@oD+TaogLU)*1eTcSUi!2T<b|rE!6sQ~I2
)OFs<y!ho5k-;x{;Mb|AO~nfshirPj9q64<x=X!I41w1Y=sEOnJU@6*i03#0dwG;Iv=?q>tUH%X~g8J
EELZ*v7U-<EqG8^sK&5D@CWN2f-)P2e`)xlGwQgI_kt~Cjx^1(rq;-qF&Hh7xcl2VE%8Ikr7U>e8rcH
|C!Z4Q#~S8>zuVL*=YYk6VHqtf1__%slwim;A7FGORrV}>o;XC@8iv5I>}QJ9BxcwM$S(D3C)Bf)T^S
3OrrMlhQ!|d8mp!-7augMy=lFCo*@De{ji$O#6~c&O<49jvQUXjsTPi54vRy1o^63oRD46&RNHdC&vJ
bkmW}7rt3z;oo3B<+%OtDz3D|i}K=Az&md<)d83|mPTst7rtTg&;J0-l$FQ&ZL;Ai`b8V4CWik@)AuY
7O%gI6&%6ND24^pRp+Oq82>gv`A2uLShkXPS<Jc#P)}+a;V<YOeSM;-h@5j^&AED$&>pP{ffJYYpWZz
IJXFvJJ<8v+U|$0ZMm}rw95%m`}>;kB19CxkkoW-8IR;7M0|4Draxf|V=Ddn^mL9uXr|Q7oK_peM0vX
0RGU+Yd?)nj%U7?yZ;4RbL=8u3wcOUP(+l05s>P@yrC<)ShAt4f#kGOs&??$x?kTz)EH?3|Co?LyCy0
H{(iWm56u1Ye8r@>Bf(a=H%MvkdGY54!J$@gp!imk-E~(RUc!q)SaPic|H-#6U7Dx?98AWb+E_hXmGU
+j+$c3BwULYZcOKKMaJ90zR7Q~rGnzL1#1cQS?02^1@q&<E&P|4mzi9pV?9afM4$;`=)l;Yd#EeA+kb
oKbz-lgUeRh9kCN6A%}J;Oq%u-{nHVcq%gF}v>R`MW6bNu6l-g~V~s|H;F7%=ulMyKMk?+WC;Rrw7rQ
5cZh^iGuPpvhHdDBZ+#LzkQnU9EEP#mDG?I1wt0#W=m8r-R+OO5JYWd+m4xb;hxagMmp|59Yl@KKg6P
0B59!?7xC+ZTlM9;q*i5Ed#7SXh$ANhDqAUhfjfZzHr~N39(PqDlx#WnB?F#Xi2aDm4r{bQXw(jX+L!
lu(ismyX`7U5$WR(IF*I;^w<KJfDn}aq3TLgrt>yZrXvDjv`Yeg@uw#mSwbspSCfA6W=+PLik>PoqKY
HYpLw7i#w#+SH-OY~5-*o*lZj7UU|9p0K_U!%37e7$<-Clh^xOy3Ny1(^B@1uvm*Q5Q<tJ*iJL<65#L
PtIq7AyexgpIexahUZx_B^Kl1A>;THa?&I87>Q1%%(*vbPysx?li<AJP9p&H{V;@ltfw|D65Bep6E(^
&F&}c;z7xr{UU12R`NmGzSEr$r0H&H;18I)&)Hdeb~vT<w2HtZI;QF~cG@x~$fHvoeW}g}4ug>t1LT+
M8}tCt7b!4{u#){6XeK8AZCAc+rF&f=9hmvpk>*Gmrk-t0X;GSCmEA~zyty9SJ7I5LoV|2s6q&-*mKm
f~Ti;RI#Fi#|qwM46@}C!{vx47?S5K$Sd@6X|hT9Ljbsp`x86!)M*Rl1<QvC-2k{AaPamX*9;KvxqzH
M5e{>g8Q>8@VdLPf2a?cc&V4OJaXc;XbrY2}AJcJbl*iqRykd;IKRV^34U30KOll^^i?gDbI{cup|Sd
yZKfMX$%oi#6=_q?>P9iP*Ih>s*D(OG5gTXV;*ztDU`i%&5l^)c4x4C$&&aQ69SbN~aXgHme%$=?1}w
xOoivqk=nZaV5V+(z+=*pEOn+**jIE&FwLYRs+37shau1w#G=f7{u(3kwdjq%=)peRA~?5A~H#|m4N&
?t8Llcw9p}NJeapvBl}y^^aqS@I~1L;%Z149J#-v~uA8zX)scRK>-yPb5eB~Ycy+1rrV#xJB$&XTTh+
W`s;S*sriECVgIET(d)j+Tf8Kfh1*Vr91^He)AGZq*SKKZdTko?D<!1eGHp6Ki!q2SNeqzLynj^jUdO
F9AX01LL1DRr`rl0AcG@QwL?6`AO8?amac%Bcy8R+hX00aeJPIIKZ?h%1pq18Vi=O5I1Ry2b~_Wz-@m
Eow)LCUt*MTXh#B&qG~Xa8i+VPLYq{|x=HcRxDF(k54pv3I)`ZeQEn@2R_fEY_^MbWM`I)%6guj=HAU
jj;PPI-qI7!l|h*UV~8}5cCI)18mwQ$M_uO@H@0SFUk&c+F5#3rZDb&5nBD>=or^P<lo7S?aDvsRZ07
1@3?<`g$MOIJ?fAqb`txlZqywpY5NYuHA9i(Qb+NggzTR|xb{_Snr&bnmyX>e*kupjk=pL9Pv1K{`06
3I3%|j9^vGUzqcH6g*7UIHjpzYpyTo5@ae@2UIQOqa26)^Ku6mLsI}d2m1J*%QdIJKUyX&lo2g$vN2d
Ulj;r+YzD&9H~war&ij!8vIq;D>Mn%w;B<GX9<`>Q)%R<l_I6YOM<WH+Js*KCn0Eycn7wHq2fCISPlG
b#JKehHDwqJ648uj7A*hoEdQ*mzGuImYET|GIg51->89`q3*!{}O9TjFx<TZr=^>Zym{9_&S_?(itCJ
(&)SM?yR-kZGVTm+h=#^4Jk}5!QR(yhe*%v#v~v9Jcs`RP)h>@6aWAK2mnr%o>J0m!eSm0008ts001B
W003}la4%nJZggdGZeeUMV{B<Ja%FK}V{dJ3VQyqDaCy~RZI9bHlK$>r!E=9zJFwMrv)El+1HRjtq<0
fsGU-ctH&_ILKufgEZCTQiQg{0X^WU$kNJ^wcxw|uSIGn#&FRUV2te2;X)O<dFRh12wrDn}uuvgXLz{
{L%xE3rcxYhz+@P_507Vx4f*|n@c39V&SCbQYizHcW>Xeu>3RC!wn#+ATFoM};W#T(&X=!*KvOkbLnR
WmDv$Yr@>d39eF70=lPyXM&~--$oVG8c+vyyhEO$mR%b$`=i5%Ti=84z6TzWb#l~szJW9knX^<y)1<~
GMpDL3ML!P?qDvJ61kn0C^ISal8GiuX7l-cHnaSSYPW-7x!X#+D}B_nt*Q=e+m=~VRfTp#fVno37v^n
MH*gQKv@ie0i&j|5=2+v5?VBIU<C49Tx>>RhbpyiX#gg5$bs=V^c`fTCm1QFoyh<{dR>$@8UWnoqK8Z
Fhq-&TR@`{-2iG~R-d}>$5QCX#!BC)N33Z6bR1FBc%>3jL`wv2HQ51BAS8W3J7RjDPrR^m=pt^To<Mg
CeUdK_bf%l!a@DGC7#q8zt(vb=re9!}HMMrqQm(Hct}s8Wm=G+Goo(E|CyB+^=mZ8wuo?lDYaD->v%h
zj0vX}H>nCasUn9?Z=0xS@yF^ejeOisrsjw=e`U$!_GGk;aIsT7W^K&=VMNO_pltK8k;~Qi+2on``qX
I&UTZ38F4_qgs?}H{->O!4JGi1D2LTs}zY-u<eF#3bBm8F2F!1UXk_Wc<+Wa(GV|SIABrB+4<CvskJP
GXRDy@9`oq(I7-{6BYtacJ&BznZWQQJuUQ_|jd>F%)>YBsLXlxQ;veDqBfh$elYu&J)2eN9aJpcZdy(
CCGnREquYnY`!@P|#fo@SJ#i34fslo-mfu~@LWK+lG_|eU=h5_!to4MD>2iT;yU`l#og-nlkQZ+3vM0
w}>RN(4iUDFn=Fzw&ZX6T+lrfcV?6EKx`^lXu)B|nHXJ)g~H6rh;32kTzIA<1$PaZ=}(Ga5050sQ~L#
5Z<80=5Ou;@qQ)doFgR8}w1BwZz4F(($2-Tx?kivz1MnE^rN?CuV<V7!AZFTb#4izq6mJQgp9$3&sk}
I@0t06);I$e;@^<LtZX`eCfTwS2Kn`(U=bcyh+{<3cU`w!L(I{UStJ?LK`PyV>CgGM%wj+k?RXA_t&p
odzkn~(X<L7Kmo5=wPn-`!(JFEK&ypX)vCIaIRs<dXW~R}4Bd?jCitc2F1Lsq7z~{^japdJC7YL(nah
01{>%$4ycysRI02(ES=SHHp&ZWxD(DSfg`C3CCA>x?v4HEI)DC;x8z`INp3Fy`nhtf?qt_cSu)XPXZ-
uPDNfE%q@4+|#y}=5U3=9yk6D~y8UYXXOh(Wta`8wS|)qsEA7EPzvsCG|P5HAjSdhr+0fKph#D=;Pqv
N^N-!{y%&v>fmyjxZF=&=BZepkHyQWMP_w7V4%DuJswBNF`n%Fr^uR^gz`pULyX*a3OS~6Fadb0$SO;
&;u^KZK?xMWe_Be%()nvtNH?P?<*nFaOfKW&IMcwqQUW?O15vBT3=pV>}0cVHwe8h3|zQ49P8tS)Eb6
%@y9>>+aK7i%x)2r2W-$`A$lE(6iq4cI#xA;hMpS><rpZ$5@{8{=`}K3vPK>R#3H(zR+b+1et~%Kb#O
bSN_ILpdgnU`7*oUoU9JG%fE6TC^Nn7Nn)sg7sZQU^B9I&rtrsH?;JWxnCChOSVCuMJ^K(?>@el#^iB
RtNI}exMiPQcgr|z;}Im63!VH<>u0IX>Q1p5lKckP-6PnQ$^W^EK<5Gb7e^i=0FZ-L){egoFZfIqnUj
ITB=KCrGIQ$Te8zNvQ-f>j+_xbY1DTjcf#>*P0$bo%MjJBZH`d;r51atmhIh-hEbDxK~U-}oK&?IZnK
ZP&4$>^oFUdl~Q0wOhMp$fUcRT5{VUwg6SRmAe+xT?n-gpck>x;j3eOK$Z#y^z%snjecK-Y?kq6`gFT
r{IS0l;Jpu!7~mN1VG<C+fChqCr#S@1z{`STL@#Unv!Zgsa0b{aG31EU)`80)#8CU9>%5=!dlo^yMb-
a{s@mG(Mu#7lF>pBok{gXlK;soxd^oAuJveomoH4N-cGL~h@VdeJ3ZR+_s1#%eb%lh@prAqpn;OMuga
t60S-j5(??;g7o^&O}{2)jTo)zr_SLTQD*HwHV4#wr^p$m~G{Tk3zD`>3%8=C5r1q=`+_xw(xf49^XE
-HzjpWSc>XY4({6#%Cp*_{wFm8>8k)}T;56B}gqTu&iQ&+B;xW#=>&DMcn<_kc%ect-zxbNGOm<X&nB
sGZ>M#S4X&;3i*yhXa`H1PsDKdGk9i3mix?v<e552GKki$tb9Q*GF`)&c*MSLkH9c)&7b!+wu=*8qY@
;+CeL)cVL76d3AOD!;kN-(wnRI*RS7xOmF^vef0^mf^mkK{P@?m?_Q@@Km9F|ekNDfZ?4{_pWj?vy-Q
#H@aoM~tkK7-|4NC=at6uM3~l6|t1^|_6cW;u>r_=$v#=I1k-&iherOx;EdY0s8kY)fUblHgK1?H`{A
(#6tmePPY{{m$402qls*<W6h6EQ>Lz-N$dnFq|rr#&TW`#eL>@&=ux`$OWT^#rklW3z304{S_In2#D*
2!>fOkhFmnDlPOjkhWRzCw0WNYfvVmf_sp1R&gjiK4y@hvMuHA<IM(zwlg&ReMW;mfaa0+8dycR_60K
!C5eGLhxkHfZ^x*2ngrEY@RV^rkciV%}*z;l!LS7+Oi9!bSF89PipIG6_z?cMn{}?Tj!hti|xr<I4jX
J%k?w*sH%bh08Nt`OcvDPKz@#y`UiM%0F=q+w?Do9@c9#?iGb8ai8jpM1I%ZR%<?3Y(U)CvfT;i=K%T
=$^D5JctS&@(p{WFSfl&hN%r5u7ITTLd!HCvtHouqU@4la-yBfX9jyrfepIW<7`<yFmALRvdZy!8X=t
Fg4RvYZ;U)JoqsC&dqQvph>uJ*ob{?X{0(|OX@do-L4NanU%d&<EmRFcC1UFajm{O?uEG#E#byLw|!r
$iw^o=3JhS{Hl=tA6Q|yY;{-SADEGu7e$@zQER|?YZ+VV2Ei}2wt}J0=E^0t_6}p@-Fc2tm`%8i$*~m
k^sF1naB(Wh~+=j9a4OX5&|n~Tp9Y@mg}T5`v4Ghs4;bZQQ3;#!d=ABz+@e83=nY04Q>&|J^OIY4Vy$
$MWO(BxM*C7ryupb!a9r^rlef$qS(bN!*)>4C8Si+!aO~!bYVU^#0C^bhhmE6)gC^8&`+x!&hv!WqrG
_81MXsWLR(Z(fpm?{CQN*<C1iPKVgrUqbbL74LV_bicwS{$3-JW&6dgpbO^FoiPY)15GT98+5%%a*@o
1m|M-;Xa4=_U$F$)M9=%x*{%@9CCPLNjvW+?7^4mlqvJ<l?TN@YXU7g%C&u}pff?%RYNh?fH%Gvc?Bw
%XSv3}f|LjB*I8mZR$MlD))5g1?uy_c7h29Yg06PM3^*PQAX+6thE~f>!8+=X8Mxu-_)^lyq@!3IC+A
5|#~0$hphbQf2og(mSpsEXCq!nFC1IN9|qq2QXwWvpsWcoj=}?eu1@OGDX|csB$|AZZ%#;-a?!aJDwd
^j@2ApPY2coXk147C0oH^F@;V|$jzfRWtq)KIph5M@4o-8@8d+-{Q&8RzxR~dtvJ<3F|5S*=8ao12C7
qKsgq;ia=Yf8sdw${=5s&bZdb}{6xo>S^~Hknu5qL!XEsp%Ho+dMYX*y#qJu~^z*w*KrmBjrkvj~4^R
?B)uAx(ym|i7GLP{0e%=DD3yM6_bpaHlTBQTM_%!CP7os!{^h68G;j;EX9YNc2s#DY%nlq!eASP~=jB
Z;?up``(P(3j*1rs!M6n9F*o!=V8b{J)RsJ)Ss#4(D60n-v(34y<WtLSa>L>+u+GsZ1d{|2MZ#+yF1&
hDSi0wtzbz*6#J2o11G7mIZtiFL$D==wsNZHh3DQKNkXFyhNl*<)vhb4+TYta6-ug#T;fufTOfR0ObL
<zuQmoSgpVyR+etv36>D5><WK~>yM<16KrZ#<t?2$NX9L^kPo=&#KID;8ZO%tSNj{+w4X6#eVDh2?Ur
&Z1Qh7(`vRG9zMbwyCpvV@5!((2(%IZPVuE3%Qmc#_ItkeOuu<T>{F`N@TM08E73+8oo)7l~I^Vta{d
lZ=yLNs%EWD^{2lCVDhWGREABN41TVGr6J{$`QHicE&i+*1rd>oPl-hUm&f(e~m_m{&>3YfhRX1&&PS
+4MQMYku_bhK-6DoPtgn~2OVaL2>wDD*rrL_Qk8Nf@cwm>NXKE?eo3hV@BHD1EZ@sR%50Wd&<!vtN;~
Z&dqOW4rL$9%MS*0XVV@No)_N8@KgNfqze_C?j^q^}MN88q7m)k1H%w%_9K8&A1lz@Bj6WlY+vIdJ)y
ft{{o-f0Bw0=wV8@WB@ws;fGU@BsjX`T1{XPi+H~gfRN&P$E3ii+oOq#f&H8~Nfk6CR|GoX49Y!7@%-
A@z^%ahOW)w!)o%b|FeQbMQ1xdi@#GJM&Ai2&lgc2nysPXUku*nkOl<^Gz&i=j_1IC34c4@BWj+8GxQ
tY1!&63mH68==JtZVqwktRtf%SRKKX%!MNeMRsF^Pii!42SsM<?EIz+(NOuK1xbOIFB@yHvA)fsKvNV
UT<rIYakzesJA6#8HzIaRh(9OY^SB4Tsvj9zGb8JUQr)WQ{NLj|ca9KYlmKp!b}^2a_a2{~3QA5$(X0
4(=lY8M@QqgE7g_FAnZQ0x!>aL{AN#i|FWM`Z*w+(9K8m@`O%4Ngto7i%-_WU!{Z3)W2V$d(YClXX@O
O_3b=7vgRM@?RA05YJI*<HL)&4cPAL14#1uW<Q}b?oB|9qtnpFf;Fx81eNEpQ*mD3YJXVdfY)K3zqIH
{BbacRkqFz*SB;mK9Lzn}hof;it7CdoHA=v}t=I}Vg%Vu!K5efQ3-$*h(q&<#2u8Xn9>N_&n^|=wr4%
ivqxWUOR>wKIGQ@U2AJkLRvPdM)$&zAdk;}PNSIbhBGj2micr#H7q{6q!8n^3Pn_7rSCNiPw{rL}8{w
l}P+o)QbH@>mej*%MSB$JS@c!vnC6A_ipRq8lsP`Eah!mY5rb`;_8Y;&Vh#6yamD`Ck_3Hwx>F{q*7H
sy|^C79i*l#72O*(s8=g%D!IN*N_z8L?3lr{&0R%&oyvFBgZpzH2<&t%yVqZl02%Bzrr(}vA0`D7>_;
$RUuJ1dK_TSV9>)Z8T1o4V1XSZ(1O%1bqC8lL-q$XShfkxT^r5xJHkrv0-dOTmaKCP{=?JV(V5OU>fi
j*><8lYFCjGSx2#b&(HGz9h`!-&Xz=mgM4cB;RUBH~P#uHuh82S2*CC|{#1CNQXBx~zq5H)GEE){@i0
lMr%d{(CX?~_r{xbiM^B0LJ-^WLTzn3p_nNeW@)|lwlb2bl8boVnqAL|+Z#!tg1<9hr5jnK3ZMo@cEI
BCs$A-#NwVu(#<n3Dxx&C$#F)-aZ)MY`cyW`x-n#=*rfZvdZ9A1KAWNx_J#zd^(J2G6q5S<~*TqRl@<
Hid1^*lVfl0%F5GowRb_e`;1#)vY_O=T7~2ke;h-pX#it1(=YbO8lo?)54aWG#$6>8{h$_)C?TmW!G#
GY|nL%2YWSULxtqoHSuyFyL%CS)jE|3J(}k{Y2!EedUd*B>V3}YeasclJ|C~up30o!$yl`3YUSisA3}
wyY9;X{<xElsR%R0{@38VERbwaSafu&jn{Tly+XQshob!|5uY;AH+cZkAjF9H+jurz$2l=0by*9_7X}
gk8dR(=!b=rRqy$(NxPBNPO=%lR+$-!5K!N<+(=y%Pb-vX>r-KR%h-bTZ<QG5C}OI1aO0>a132uH*)F
bXBm{dwgOcsAVL!jYvLS#ovsoApnBlLE-tF9vGoq#PP=urTZJcDRKX$bLPzAAH{vSYUAH5BProP)h>@
6aWAK2mnr%o>Em8F}0)y0083@0012T003}la4%nJZggdGZeeUMV{B<Jb8u;HZe?<FE^v9(SX*z~HWYs
MuOM6uu~%EpZpBb6#fCP+j1>vcw8%p<7_>y&L?}`tsd(PyzwbK~b+KZ5Yq4Qi9wLi8JU5>2TqN_tSkF
?Uz4*l|xg5x9MS5YqG0N2o%B<H?uj^O0Yj(WM#b9Mk&it+b35)CV>j|5K4fn<lDuO~5$>Kri%-E!`W^
ILYHTe(oSC@;I@7~;8znQR`AFglXOZTXRnpSg_lwK;Aq$V%8uNmCVuU=i>-W(^7Ce-w6;X#oJ?YWmm4
+gX^EW4;}O+fKFtc?~6&2zC>j0b~3syMX1fvH;9If+>DR6HLr{AFUr9Ck)dsMWYyqrWHQ8}Xct#%%h6
T^TK!Ez6}7Sn~6{P$GvqBD=KK*b#))JXcanw+UP)^upD`LG98VlHt7lKrzv#U<^;ad=SyRQQypQYv%&
qlYX%nH8O&F&0CJk<!jL{tfUebq*S{^zFMRkZr#OjdUyBxY&hxIbD0;?%9Ja$o3O80S!CP`H**5<n&F
nry<=LYt&usnRaDj8KaigSwYxY^KKuNuiu)0#AzZKD<N4Esg}0S5+&}gtS(z-Nb%>VutJ#;UU@4O>oN
Hy(KEN5kCviSArSGwg`}FATSh7mVoRA5MH+X$ry^T(oJ$}TW0!d`x@I6;f40`+3h3wLxMUw=Qurg|IY
urCa3MX5O6Qdy;vQPWyLf}8`dG0Cbk|bfnzK&a&`3=OMxADKISXc4?fsv2Mh8av7-}6B?(kur$wi{%V
EuPkR!IolWEFL?y<mtUDcuL8`8|F8(i438!Fkz$`WyY2p(F#YT=0Vt?dN^cM#wgED7)ShKMeniZYc6%
ehIYyVZW!Jz$)O$J9QS=ZM6T_f!CJLB?kIX?wq);yKM2OzQgMCHoZ_UeVLZ#2DQ$H3ahdTtj$EP=`Up
i}u~H@ST7Rn>>j{d4@ZDtife99P+`spIL|WlXtGm=~r1bRQ*={sGc{<u2{GxHwqduy}|7cSGFw?rq?T
I^q<vaZdo+s|DlU?5063J!oguQck2a;G;=1YXX%}KPIz|DFp+ls@ahB`_)HqyYD-;F0s_%s2FTY(^yO
0mM?KwSrzNmK5STc|#;k<qDO0(jf8XXh-YKSD2D%}a$u?hSZB7%~E){a%P-$`wf_?U0eZ$Q@JiUO;*N
Al>xk93VwX@EmIj=$V?;6gj&ni3c&$&^kkfq7+xra!|W_K*}*RBEJfq#NvvJ`^frQ1xQ^^PZqgn=SOS
XM^>{VW#c$rKfX3qWTPR%z@j@DcA!%4{YwSlMAoTEs^&0}dSyn#Puz3%i5pJ#z1JxAKT1`t&k0|)3^f
f^dHA2_si@g%*u>seqM}ri+1YPhMgBNDkfr*msDfc9HjhK?M9dyA`82YQ^CGkz-|g{%@;;JMYt)Jl(%
Z|buKr}mEz#07TN*9EMVR3d`qzp0OeoK>M-<b?TC|fzxV=dJ;^MFE?kY<l`}_Df<chB9gTc4$D4WEeI
oANE9gsj%2py_1<=zO}DEd(Z*R$*UevbYr(s$B1i#*xdpfF|9iqxYhp^IueeT-me`7D(Q^nHRlK8xj;
h9G`}*YzfJiuI^kRiz1AmNb%6@ro4+FH~X_3Z7!~tM9KTk&8@3g55KeM-2@!=?cYnzyUD06=!H@QKZ^
q45e==JSC0D;Hp=a_bfZ5qcfxxrXH@geCKL?GzfHBfww+_n_0<qX+zzt1XGG=T$M=2(E%U=co_6T>cv
EHxmt;!)oU^U+uyXqI$6^OQLXjGp`o_E`1aEKR~+~V6uLtk4_ES<X*l5Ru00t{-^dKZ&>}6Z!_3{9+D
p<qDKI2NS(O&Qq@wWbN3mNPZnGfSmW6+$SrYT~Fy&~4R4AYgMrr!*vbziqc>g#XL0<<B^El*~=3EBE4
*v!g_dP;gWgm%g9N$MHC4?G*ZxM#K=)la@HJv5PC{ROTEQ{&`6{sLg%-ja4tdhsRySkYp4m06u<RGLp
dypKf%2=NBgxwf$(`UZg!=*N{8b3C*UI-T#IiX*zj%_*GRV0B_l?1VB2(0?Y5ESGUYZRlI8qp-IYhW5
##o;o{W8tg7gb)iNVpXEAA;875UGbbwe=eo)HJon*jQ759&u6nW_Di~pd{*oVJ}YD~lg^dG&A#~Zv#;
ab#<n7~`3(*s^aKoF96@30l>LzDOc<Tder>4j!DpXQbv*R^kH4%$o}I6U<H4U$O9KQH0000808W*jQv
G@WOIQE^0CWHV03iSX0B~t=FJEbHbY*gGVQepBY-ulZbYXOLb6;a`WMy+MaCtq8u?>JQ48ZnW(G#GsG
C&(d1tchG%9#JZfCV<omeo>1)i8w)P=w{B9*lP4oBT5oT9In=fz+J1`pQQ64Fg<)t+1&tR*vks$bXGM
?B`t5hWa0IfCo@Z0|XQR000O8PL-Zgs4fLUp9BB^OAY`4A^-pYaA|NaUukZ1WpZv|Y%gPPZEaz0WOFZ
HUukY>bYEXCaCx0qU2p3)41M>nAaWm^6sb4tWk7)r=voxFz_u2+`*<jdK(Xmqs3Lii+${U`mz3nxZoO
_^UL=bmd3Y#M%wn;~9z^*pb_k`>UPvwV4un$B%9fV)d!Z|rEofgR_pPxW;-KU<tF7779;LAK(rA}NaB
nNLSl!6duR)7FR=#T$#{K@-vWv9!N*~v7-?F+;S=>RMi;dJCEv*%$lEqdy+$1o)=5_qcvNXBVwSmily
JbF*<ZH<Hrs@=KTH%{Dlu9_a;oWO+9qqHne3fON;MWGhZ~%;QFFe6;P#X&ksun8gS|yGJZKU6oa%K(q
f*O2dx?Mv9Li7Xd2b>qyJ2*%mWsV$@?&3|1iRT5h7HjzzNDU~;21*Ki4F{x!Qgsyu8+FI&A?svli>2r
s$vt6xMh709XXGfHL<>vTVkv7`Qc90-Xb366ll77J^lmp5Wr~cES5^myL?C=aAHr7VpkaFiQB@&r%rd
hf;FkO)h9jF$5q6DLv?PM9bBjuNtP&}!MBJ^^3@C)Ak;L9mL}Wr}3I(m$5`m_sHA(C@beh0Yz!Z>g1l
vxCo#6!^XgMYAV07+@8Bm6T2{Ct$1rJBcl7{b!?~7~{JDr=snO#0+jB%MuP3cpL&d%T@ErXDM`E(MCS
GD{uPLq1Re$`D9iZI+hS0v$TwNBodd1XX3*Zn{*ze)260KMn~1fBk$3=9?X-};XU5GUCOC~AxNH_nA{
(#mhcY{L0{=i83zSww)ZOz`ow_-7|A?os=2{izbXho+?SbActD{3jYGK=JYfr1!pEV-9nDC!PEYjT63
kIoxoLmMSuct(hd~J({w?@_8<tUMauk$poO^=|b1XsSGvZg<q^al|jk1qQVw+g}RiJ=!~xAZZ^E2)!D
#BfH_>4fcvx1{E#X`)fTuc?v&ZmbYy5ElT>EQW_B)nt^7-vP31EPsO&x5g_`|A`slHleZ_jE{F*24{V
%A-(d**_75m5ynaUm4WF%TxtysLp5`=TH^h)_3JelC)$4;s$I;Q)~ZN|}bc680()6xhxJ1<Em|4icq4
qBq3gTUM99EUe9_FtSU`7(Wc_tej%Q#kVo4>W`C_%#9SDl|Cs!uEX@wG~x3HvPh@v5ChDx83Xu)+^;V
JozsLi7-+36Ho=^9X;z4X`?`9r!DH_pK1IjB%uQwFfvNj(+c1dcei*kY$hI^w<9P|S(Z_w1f@l4jQXy
289ULlv*&}bJGZ(Bc6)ovVC3wKy5$v||8VMk!!4uMoX6{6FEmhGE_E3iC~l0#P1>my-AV3S*>5p2^lx
o4HA|!B>5-*R16A5^`j1e=*(OSs1KX>hkt}T@woBNdr<U8MjYI#V{jV6JW}xqK1oJYD15&eK!cuo@b+
4bYL4G$*?xhm8Pf0X7k%^Fk{yz)n_o?TvXPOm3bl#ko##$<YMNe+1Jk)>J#7+NChJBaRtKx=EIh8~ga
Rwvt4^5%W0qrsc5cl>dBWYs;=`@YfR6OI+Emz5gtlyZqIGy#LpON_S+ZZHOPkgua7o#!z3Q$V}1QY-O
00;n1m7Y?r#m3T82mk=~8~^|x0001RX>c!JX>N37a&BR4FJo_QZDDR?b1!3IV`ybAaCyyHZExea5&rI
9L8w?ry0ewNqCf$o-oqi?wg((?!6t1#_yR?iXp48Us3R$R-5~$HGklRmS<dF(fE5tiB4>v4#)mTu+c#
V&Qt{o6)w>xpuUxucihfi_ku|fe;CsRw)nr0aVrT!8RV|ffPMsQ%;AXz5Pjm7elWOK9HLOWeRx2v%tV
&wNDw%9qMde8<x+j?={hN{KbL16EHkqVp&iDJQF5F7j=JgVbRGDfeFcnlfmiHe%eE(ri?*4s!{r>K5i
j#iKX`>jg<!G7rLU1uBx2(~>W;6606=daHnCz(fPLD-tT4#Hjrtxex%d1REa-HQRwUQ$H9WQ4Do*)SH
_qVldXs!ra2-De)qH3We$CA>D<R~GTY0|rPV|^i)W@JGMCYI!`<VT`PYN&AxByw>|ED@`>+*09BvCq&
{l5KdadOk;8K@^udmO4UclO%jgnk@eb)RRPlYzpzH&v^yi^8;Oy5Bi(%8vX>?1HEG>CV9q;O)GXiUsh
FwL0-r+YEAz5__rog7`k_lk1$h{4e*d%#W#e0Yy_1O?SqxGZdo)V={&E0uw4y`rGoz4g2&PWtq%~_d(
l!o-Ad$Jb&<m7O(XaY9XuLAw~mI;jbz;^`asr;h4KArUA7R#IRrq$bouZwVl`eQ9q(vb`^q<^pj(m^M
aoSQN0L@sn`rp_33n^FH;T#P9l3$9%(^)wP4d0wl}Rro>L~CDo$}$_8_#m2U4=R)Msu(O)ha|kq?5d$
bk<gC6=-(^{$yTqmQ%TkLOmPKNod^_#y(|9t7aA4(F(T_rV3<r1Bq?cB-x(VyCu<5NMzTHb#fSaeRSi
IS2XsCgw^n=tXtBZ;B6DVo%@c9`#6ZU*8ZOp8x07w*vYAI7(6w=xdsS*(D4CO>PSo2?G+Ug^6<&CI)E
e$mPQGHpj7XV6b60g1elrUbT~R9#5g%Z9WzUb+i*l`^3xHUw-?BDzB+3CVu*XP=ic#bOKPs1>ypl_r6
<#%a6%E2qW}QYLZ8D&4GJhH@YuX3*tWIKULskYJMd%@wzteS6)ln=_P7OAt*FguG8+W*?-X|Fo&naG-
7vNVqp$M~zSnOb^caAr3+)S*ohcvOP(WU=&8$SCH!>!QlZFaR_hht*G|QX>$&Z{tQo^}Li^#1TkM_}P
jJ3<IoGn8)=mXMNg@r+xH4TOHw4{R0oz1vCjf{m;Bk4paaq@lPNY;ksA@VlV`m5zbud_M9yMr3*3;Kd
*X<{vSjn#J4)eqfH_x9ay+w&Te9WCSya{KCwj6oqbEK8#Bo^vc3PDtMFX{}^9z%Xkt?)B(wKgCmKXwu
Klj=J5arBY3*3q~xxs6p5SM(ScP=gf>_kGZQ{&RBJkCHuSzzX;>O%388<O~v!f=Dy+Y1K)Eaeb}#Ur2
i5DhGQUNpn+un!*ZmrniF%vrCq(JNumj*FR1idiC+9BjhZ?_p=`7jlxr%If))_mXjoC<b8BlfhzR`%7
2D2%u@k=}PZL%>zfK66;0wSJpZTWUZ=kA&D)(Ra_qWC)z~g70&+=dGhoOp-o|$B_DxC%6l2V2cIBX_E
d(+mcrv`_{Hg<lnCcL(q7@J>WLZw!tcc0jI(aL|Fe>!tklcPSPXZ32hqhDA+t9~}pGsMs;3f4py0Mlm
g04B#p(eDeC2uxZ6c}Kqbt%x}ZytbPd9NumQTtqL?0wVTu9RR<8pq4Wp>f#QcK`TI3Alg*+{>oakg(3
J#HBF=!j$crC%w}tQ$Jhn&OtJ~0A)5%E4jLrNbkMM>F<3EGY3Mu(Z@4P49@3dpB;i!SF)TGCv?u7}bs
rzlwrj<)ikeu`+!m||mkHXfZ%&Xra(w=>7m*)F4CqfYTKy7T+!fI_gx=lY*fWWqG={|k6FpB{+Y-H2n
6Jwp>Pv($<5jG7(KwzCq>J?*5z5~yK4ZUi&i(ZsIPbeYZ$xsf(5FS+Rus~gG=d*kLG>k$29=?}S3pr$
;SW6UeO;Z%ma4qe$D9?TwIg^D$F?l*&~L{M)a&M42e;C==o?}red%d5QJJ2(WGY!Ed~$={1+@`M-0A1
}<I_0^*wEI{oBecQZ`%wk=%(F8p}C4H$Qv2X$vK0UuK&=sn}jTuh6U5d?8QOO4!Zx(ug|b;-i1qzKCj
jg`-g#1mwQ0jZm`vQ!79KbZ4Z2p^>9$Gap0_f>x2*V80Va)&1EgL0v$T~tp}{|OFAB_`tV#qos2q8pl
P$ldfVMQ@}MgxUg5%X3$(~jn$Y!JgC*|apfX2lx2Md3GslYs3l!!K{Pz7V`OBaGIwwpHmBi<%U|3^rT
HOdNo(@#t#q@Kuc-pkADxTx77f;Pem3lVYF!*e$OyN?`$+4_@c>~Gc6a_<pSyi3zVx?YWRa0hA7E=M>
b<l2cmn}mLAnWNsPK^dtaAFsDgVaLXBxKIvq#;on&!K(GYJHD$YD&Dv(Kl-JfDK8Ww_+e@L$`Rr|JWP
&m`rN^PsCGDD^tV&LkzvPAm47a-VTC~Gz8Hah;`+VF;FG5N|9&*iXwR{K`$mf|C{3jO@Q_AL@~F+R>u
Tl+(P(|R9p6A3)ALsCXZjB?;ky3%EGS}0X|aLmNAvQR`-HaS%=EmaBhOPnl*=TJgs^=P`Lg-Mz6b5d0
})0Jv~9a&UQH)tAQf`+<8^;Bc#CwfU!QAaurML=_uNSUuuAm%d4y7@tBw_PPo`z74&e`&_?3N;w?~Kb
<BNR;eLHdqCl%2Ac_Zz029|uq7E=-=Ffq88fCgoKj=mN4^T@31QY-O00;n1m7Y>ahL>A10ssIr1^@sb
0001RX>c!JX>N37a&BR4FJo_QZDDR?b1!3PWn*hDaCxm%+lt#T5PkPo3@HmXsHV>gTPR`QmKGAaFCiG
k9y@Ae$<<|-{C!8hMQ*ZP3M&GUHFIXp935M<oi+}nZW^JQq&B(*-MNk%iy(&JGnXFi5Oe2_@}|f)b!P
A+tV@PyC%U{4%ArwQ=A{(*fm<v}-L_m+6KXv?z6G(4J8ub8p`9R)o6V06gYD1t`f<Cxh14Ay?u1r0FO
OKBCS;lbt^TO!czNOt78V^Fjtz2$@p%zSQ&l1%B~~oSZZ-2xNSn99mQ$NoBdCz}uJa^DkP{6&OuFU`x
~KjuEege3EQ%~il2USOVI8=Qnxx}@cHi?`tya%yM16*t5sYLl9Qg|ZN!!ub2Z>N&hpIwV3bZ*PlfHzv
luS&*0rcyxGrEBt-EvTCKWA20gYhc0C~F2|m;pD99qEMiDOdpSAst*XT>p-Yu+QN0SK{fCIXBiDf~81
`g1R3p5qekqG@A>N(gDk8Tvba^y5PZw>sw8ueRkndYXj8w7nZJ9pIA;MFN1~kg2YiPDjgNt#n62|<}7
fb!7TqdD!;@on}rqICcTRG7PzxOKZC!$Fc|g>UXP+Yg0P^pyEr3Xv6~fQ3TzsYMSOQ(_SeXF<cluiLn
RzphTY7RX8)_@hsk>6v$QQL*Q<N*4$j&S?^mDppUP4}_Qov#l3CP~Yk;(fogVa$-=5{b2Awx*_(aYDl
opq13r$wvH5`mSp^C@1bPHaQk+NG2rjPF*P)h>@6aWAK2mnr%o>C1?FR$kV004&z001Na003}la4%nJ
ZggdGZeeUMV{dJ3VQyq|FJo_QaBO9CX>V>WaCxm(ZExc?4F2w4LF5Y9-eTXfj{$r@mt{b)?h+)u4TrW
cTw6}HDYhrc?Il6}`zXnd-;&!_oW9r=$%o=YiYDC_IhP=I!lLF?k}vX=M}?L0d<%IYi--#XmGt+Bl|&
es+!Zw2)RJ2&q-6vJE&PyXlJG2Ie$1%<6bTZ>`F0y+No_DQpO;L8jASX$C?TRYS$~?%=Iix2lTuP9{4
Eu6t-K*JEO@@Lte>ve^KiEKZFxJtyIFjM07j#c^-dwcK|B-2j(~?N7?Cv306lYg5HY8PJYLiycytA0H
NfF|wz^r~t<k~30$eu6{cKOQJE&HOcwvL%xF^ZsaC%is;jZS(+s}amSC0M+|5&VkUI(MA!=d@S|L*a4
9Kpjw$GW$)`b_BuSIzss7%gv>;q|AxMa|tjn84Kpe*Ex0AusQ<k}+_hIsfr^dadFk;N_5zG%A?{@0Wh
;a8UU%R!Gs<aJC;%mX=wp^#}HC##kOl3|@1d2#D3ACF3MYz`Kr(cp!+gGZqEgonc-BAmx_{Z&U3!2H2
Z`>t3`t%d>GbdF;}Ck?mMA@P7So45#!f6o*P$LlA}6IkX^{N%o~h3OLopW;9a?ccFzlFfn!Koa15}$!
7(Y$%tkGJPMxI1D7sbHJ)9hwTI)L^*kULCS5(rRVNb#qY@E8J0>q!PAzYkiw0fY{x<!l*wY9`&KU;X5
!Tos7e~voVipOZT49y2swq0v)1B7p*MJ?UAROv0Dsy-uPzsVjnm5}`?tR^zlsVmGIVT|}f0q=WFC=@x
7Inu<V&r&3Axe@En?2eIM-Y})p4ED%Iz5?!<AV1AKIR!YiIk=vZ?&oL8w{sIukCrd5svZg$sTuPkuJN
y7E&D%lP_dXL+=Hqm3AfgXF!2&%{__YDzN8UOlRvdsDFtjOJlkJKZ<=7#Qv>8?7v+M`?rOl@4kv5eQO
K`;oAhEv0SSgh8{S$k3E2JS;Y}<cwQFH594m6Zd1U#%yi+7p(^7sM0_JUbzB#+nPSFzX1T}9|EMb)XN
i+8-kl}(1Svp1lflvRRBvx6UM0|Bw|lAH5O~9elY##i*@@OKU#r&l4lV96LpFSG_BBK1jiMWzX-MK2a
QE>9LDM>5ztPo7(@rMLJcB;!0nblJLNeK{5Vg)68)qq};{_|oc6~e`HtivTTB_Lv^$g~?-NxMgDiqUB
Z%V7d&A9{f7@N?7&RKfcoXC=Ar&+PyCQOhXBRd3;3E|v-<y4Yk9QJ&*TCAq<IWJ*b3JHbk)`#OmW<z~
G8!$_@|7T7!r<2aFhTJ>kKTt~p1QY-O00;n1m7Y?U#xr#92><~0BLDy=0001RX>c!JX>N37a&BR4FJo
_QZDDR?b1!3WZf0p`b#h^JX>V>WaCyBN+iu&)^<7^vWe|u2C?e^juv#E>+|;PMHsW~upb7*fjwCh|hn
*qq2!{W?=gftiAxE-<O;!))WzIP>=YFA!L(O<YO19e-)oxO#M<&djXxBAo8!E(P%h`djx~VfRDADV`X
Jt$ET63&{hFSSg9b<A`h$bdCbyKh^D<=xBF6tyLs)llSmu$)+S!aT#8+JHkRc`Pv)Z-}>(PT|404b-!
pj>|beDgUbclQ?;mv?twOjd1+UCT2(kU<M41b!FxQY>Hnv#4@)x1&w!;HKN6q(Uuz1u(dcd>hhl8!EZ
)4tZPDmz*>1gKnFm6p2=bK>+HsYEpQ68s$)kje*Crg3fj^dE`YyQ`R<h+e{`%mU6N%%1!|ATD}X@w8{
=NO{2+VvMDnmTxn=kg!&rICEGy|$m_qdD%(+@y2(m{3fz@!4Y!WGl8J=9Yu8%MVy@oINC`GFmzF}BJt
f(uDITbcO+v<rvN3=_(GyYAO|dO#9%(W(FM!M?{FOj1zC<Z1IG%(9=_@1<!JK@e3grQ9nE>}}Q)CUz$
z##%2}(vo3xvMY(D;5KQS@qC$@P1@ypCQ@*X_<?eSBsi1u6*%0N)lBkZHjnI3gUB2(PxJVihH9OJ=iH
P#(ioD*@4GGXZu$GEPYir=fXFGV)OHrUjQo0<?lBRvp01ymAu+sDfi|32p<AT1QCSC`1wZ2CRsL+`wD
@SO^L`l_fc_98|T*lppM~x~3J7lDG|%7d*DwZGDuafZ41qo1`-}c~k5v#%apw|Jnks4{&lY=r3F=p%r
L}i_SFh_ZEGDEPp}bGbVlU*OfH77eJP?nX(n~i@MJ0tl7f?K22Ug2E*z#eHu(?Fwz^+X<%t!uc0dK$`
u@llVo|GDi{$8T5h!;<L?ayZ#pMoL}tH|-$2dX5<(`MgG3ccPb2Ig@HaKWn#Rt1h|bMo>Rm!3V%1_QV
2O^<r1lqh5_e@!%X;DNE%(1vsseKYQ^E^1kpN|rkb40h^!wG_{fBD;aF-vizTA8!(=j3286GlTWNUQ8
0)4C@Anu1Er+MNcMw9;T`vs?5)hjr)B$LfK>7@;LzzGrlJu8JzhSPhL6Uav#MMDp>N8ron{j4gF(?7%
?`nH!lT===X$*}TMn8J|iWeOL5E>oM9bF|JE!uEL{WfjMh0%8hpG?VF$v$hW3#jY5lK7{bLlA$9eI*>
qs=R4txB&sr0CE!vtd?iB*)GZz89`Z*?xqyKE<ggoHbPnd~6nLMi4Co3aKo2)i3{nadMX8E313(DI1`
dlOjGzMu(L)Fgq4pfW$q;NH<%5r!jK9wLm3l^OJWnjSeWXy*9U#MNQ|Xp;>_I_e=)&vr-AcZLlEz4J?
wmmtdkMu#a~v&$-zemBD2CKdBz!9(jF~m%TgDGb5RXw}5+wg+1?V4&Oqz#g-zai{Bj<_Jrsb8Y%zI|_
whP0HUks1?Vzc)bMO=pXHCCM&gkuXGejh0qLoTqwc-&JgMRawg`wO88k|Wl@9cIIiLkVVJ{@_D!OsU8
;Hz$+sJ(g<c5*0{S>3R`rRzXoqX@{{gw%FKGtnGLeosgpHAiA~z>PbS+=$a;4rmxY%8*&X?LN!>?M_1
5;favI8;dTeEAPT`sEOr-K8i{$4g3zHJ?8Lh0?yMMfde;QO!^l3nl83ZIY?oAB3H2rAu#ff*(^0T$W(
@X>&JD;?p{znD$}Qi|SAULP^jp)&cHwtuf`d@p+ugZ<yk@MFvDmcbOYC!39RgA|bt33``IR0CL<IuZS
obs_SXb+z?17W}yUWkrd6F)@4<dvH{&aoww-47nxK-=;5$>+OT=w8yp0$7@jFs|;R!Gs|(`L)nlLqLe
Hy^pSR)|v=E8%`rSz8yL(0a8ML@0rV2URVEDk7UNS%f;Mw1j=L>gb6hBEe20QQcH18Py3y@;gF6?F^w
%M<=EhVYKW8x^lzLN!ELe0T<%5xO$`Ly#~21X%*V)h{$3=-p_rGVS_n|f@jcPcHZX-QKdKf4ZIk_H}<
SjBA_BD6F?GB7uFER0v9Rln`abe-$c8qaad8IUs^TFA1jZ>omVO=mK4c^_$SuY5qSIJofQtp9;)-SCz
Jwr2e5*Hvh8V67`zpWw;XoqX<Gc6D(VL^i&18Al4WeCm$>6fGXB2z0mbgZmoboxTn>S_C8{B#!I(j}2
>h{Z#_pLt+=`A{vQ*Jba{bq{`BB*1x*YY!B(ewUhJ?`Kx-V$|G{vf!hF`TFCe;ajN_`D~<5K(w@)-ny
9ONnb$o5R>xy}lXBQwq*EkND5rM&OhR6%Rct4>KuH5Eg*SG^pEwkm~o5V+!ov&iD&s!?H&J#_7`HC~k
Hm<1tc9n}mkHnTm8$dIF&Q-O@AD(lb@$e9zA<P4<(ifY4`0u#5B*vmm`E}d8I;O0f#dMih3h3*>0X-d
vx`|*0{$$pX)<{*`f!IB5rS?)1T$-cA3dOkWQ7+Jk2?!L0Mw72)~1A@0;{5;^#vK33l#$GxpcJ6W#R5
^`7@VE;WlwJ?PQTx!2+_^s6;&57#w%r2tspQcoxUm8KXT*G$1O$!;6m-X{$%F$Nd)X{TW=Lcju?{$r<
G?*%KY$&IO$_`G8xP;i(w3gjZKnD})849H;QV`P43xV*7H%^3Wc=w9fLCp&w^z666HrfDXybSoJ&$Lz
{t87C8Oz<B3H`uOuRjZn=K^{sQ`TD5nT$jys}$*64U_m*;6}$*Axy{v3@T)|0uC-%TjsKp$@@uCU2_K
ZmzfqMunsk9fBTQU$!1SCU(-!imf=#*)YMtV9k7LU0q``xRZpkd;&YWd{sKM9zw78?-0Z%e;XT36zU1
jS7$GNEq-PDZ+p2*;z~N-2Z>Oy+tE@xiTId`Ob%{d+pMi9S5fk_u<49AQ$cO4^`|LkxSyTBz;*fo%AS
F(nG1QK!&l9}Z?V<T>4{LzN=*M?0I<l~d*(QPAlQdrPmj$U@*&f6WtjzOy<P+@HR`gp<Hz-NZcF49~e
R@uOUq(VLmpKWZo=q76N{9v@LyQipxce3zMx9inbH)JYkKE4vbZcm4hvxOT6}12@rF&|`*9YS_<lm^v
4VvY)Eup>SI7aO!iblT)kxeM5ANL!SQiD(9W?}4*o-!Y(g(DxlH2-GcpFo*akF(uZm@K+;x|@;Pl4hV
EPUU|VG<*E^i!%)<MU!CQR%g^2T<L#TP&2zO3JqpjzCe9CL`&s>2ioRhhC@0+!*MYldSa)t3>VxTQUv
N_VSs54YCfII{A9Z2rNLSah^g<5-%Ctmowe~-WC3b_8%5#&A5cpJ1QY-O00;n1m7Y>Vmuz9T2mk<<8U
O$v0001RX>c!JX>N37a&BR4FJo_QZDDR?b1!6NVs&ROaCwy(TW{O8`rW^R^H4|vT%mmp<^o-kVh70Sd
X{7_SwJunEpwGbjiizqLH_&sK3*hBvfIoL2~B?YJ898$QW;Xqg4KK_!ndjtZ56&s9aj3FS34yeB0JMD
r8)5jf3mvg{>&UYuEW89W!cyK2DXMnpd3y=wucS55QW*0E1}`<@0}5{W%Vj>>_nH-N8XlFIReo}UT|f
^P6TRCd#?Brs$<1hhWg}>TxlR5;GG6cy9M>9tARp*qjV=~PN@YI9YtfIm=P<{8m>U@yr>6pil&rS9en
~Ye_+72kWItdGGLv%ucuH(q5+{{UpX~QRou|-VD=~F%C%vp*TAqG{d0YLetvm<eH2BuJ5lw@>N<)SZ6
3pFxM3wTEFhp*ynPf(wheF1F_hkjTIW9K0-k6~00&!Fr%@WAi<l2OXYeA@<BDuUH0J<uW%p7_Th@R>v
(;)<@*UB8`9vQvgi}1&5WCLKRs=pj+kieJsWxhZ5u1^>AIN9fa(nF9<f7flG<l=X$Qzw(NK7VX0trMx
;F_Z?tPRsSo9~bZ?0kxSmSh%ex@*+~&6n^wo>+`0VfK-cgBbXU%#k2G=yQaA(5q0K8Sayfns0_StUIn
1X8N5qBmB9y01;ZpK%y;Fn;cj9-%_;cAXC^ag+k_OoQK(F086|aNwnq50I*2xCI~(lKz6)MXEJ1%=ey
AyKa(##WEW{63ql3a9WTW0fbm+3mg_u%{#a|dA&NKh5vogj0AN;d(kZ?Z--uL1_d8fY4yK|l>b^uOSO
vhmIvXij!eEd)TtM<F0cOp0R|}IS1f23dyL)#(fDfM?us{^>F4^VaozhYQ7l<86w%Y^`aO-~MeRQK(s
{yTn6C=sGu|<20E(;2m;5sLo;-*(_BXyEFiGVPQG+}QUXJZ(Ms+CZpUEpBGI!+WbJglvIqxF$Aw80d0
7I*G8Z0eDMwd8@5zU#Oun6|=<abRWC65zl(8nPmHszqGE?$I|WPESxbGSBJD$D8xt&WHv}bVkY=s;MT
dFg>g51CcHK>AqG}aV>jQgy;b4PZ(@TGEzv!c$-R*OeiJJWt6(AN9mX$yCiOU&k>cEC>yF;KCl{sVcf
F4f4ajTdA)t-vn6smxQrR2(umV0mN$!B>$A!SQ0(H@csC3JcSEIcNMMoI#*MEpE`GOz><(lDrDBkcLg
Zq_^_2k})k+gk<3ezw4g?Zp2X%9x43SmxhrTUqUIrntT#tzi?azxHHNy06UeX+H9;S`#J{u^MFdP91K
*ugd@v9OKz3m?hmAwiGbT+9Dqb&eE#q%%`dBwe#hZZ{aEf?G~pX#`BhP}B%r!{}t+}7(gbYx=o+-J`q
A`V2If@(zgH=~#}C@N)e#Di?J=#1cqQUe35s_t}7sE~bKT6aE#VU?G8;Jym=GBV-@SVDCNFdDh|h^Dz
PywP#vw6fBMYt1T~yUB1g7%&RQ*QQA9Rn%lkYwF{L2qe92*#pER#I0?ZgNb~sdNLc*YiLBtU(1FPeUi
9}x+W<2kPBHdL0;%QH|%J*8dRH1;pr4PBR_3t0CQs54-Ikt`{z$r|2e-on<&x4fTfKdTl*eE=7)BGaC
&~pk{sJ6GfQcr@;Vt1x7#<`j);?xn`*n6N<SS_XDRqE#z%(=?yALuVo=Hg5u76D(^xnI)18>`UNuJki
^36WX;`IGf6<w1=<b?RJprE9q7hgn-@jY=z35Ja{d{pz8aM<RsO<#8mRl=K7KWt@0Rs;^*ka>gNw|@j
J%d{)RwxJus7u1&B%tJ@C_~Y4;evtUapw#j0IdX=$lKV>i(@^3T$z)JtR8@O5b^$yJkQ}Fa-BYnu8=U
?I-wT{TPHwUz<7Cn8G^e8QE)rkc=FjIxPZ>sJ-t1!yF5r3zJ4L^ZABmGkPoBBM$z%e?Lmxgq1pC)a%O
E+>ASN5*G&ez*8C)uPcYl?)sJEodjKF}rMLP|l0ViHJ10P7URkej%yWwC?3*r%NdhzHUv0A7zxyN<H2
dd4#}}tNrbU~RFHCFl_HD2%6m>ixFnH$oQ)*f8-au(Ptg@5(IX}9K9iwinq4vZ*2h5Xk@*ZGw5-jAR1
BXcT84S5TkkQIt`C&sS8rl(Dc2S3zv$9M9I9xCC1aCXj3C%%{n0|g)f0j{mTCXB;D5fZdi<wf8lhjSa
c*jaas|{EY3Ul(b=iDwzFnKLmnYcJ}&;c8oCACBmeJZ@W1KAZ`f}9~h=GoR!VJxNlSj!V^7iuRCFd0k
~Hb#yMBfDE_8Xzab{(3{!?iTKVF)oT4<L?6I-O4{yrT)KnU>K@GmBi7wvf~@ZBECQjV0O{__8jmCc>@
KrBER?=@*y0!t0UZm{^^CX&FC@I2z!nZ3n4>2UaEP$%i`JnXn(}d_@st0H|-D;a`^a$8+uG1yKUzZ%p
dq`JO-_l?7Q^chP(pPX99*==rgE}>RZcq6ACKK398b^v~oSsy`tU?gEq|1^D*R!sTM+LT9DQ^d$_<35
0TnkVH?g`cU87dv~Or+Jw?2bHbi?YMM%SzSk@cqoNcjDNqpi!+F)6OYiOQ;G9y;P4NcUb1%MaaHdxu4
t~VAnG+DWGtb(`=MA?i`v1ctr6$%3cP(o4gd<2TT5IuF_i?1I>Ao*wSiD`Bm37^<Tr0CmeaQ=-Ky}_B
>V~iW8kw6>>3D(z!w}r$i;E|UH-xC#}@pcJIgU@+$O3Sko#3uGm+^+{n03W%aOz|?J{hibJ(c!evP)H
2c4=-o<Izu@2w7NP*bDiMt28r)K?vWO1-K^a$^YgeR)_+|7@AmTg=9->=q`%&NzPP#sVsN+jcYV}5O_
o5(33BJRe_VZ+)D++pnIk`w<o5TGGy|G`^<&hFOULE{kdE#zOgz7y%+4o+{dneEPWUzA|4>T<1QY-O0
0;n1m7Y=rh_BtL1pokn6951r0001RX>c!JX>N37a&BR4FJo_QZDDR?b1!6XcW!KNVPr0Fd8Jrwi{myB
{+?eUQjR!~xb25hIL=F9uZ6-<j_&ooEQe3AC$Vm2$tTI#y1%|7S+=Fb*<RAXZW7OnW}bOfSlviv2$zQ
g6Nd%sze>H>D_IlSn1(71#6SN?c?+Iqx&|c%$~&gbq9-)0NpmI)C_#Bza5nH1b%_d@6#4>VI&lm#HGP
8IP;~&4H=U`ZxFoCKYhK8@rlK5#|AenCQ&592_dR7po|&ogf&&$8b4isp)U+D4l`tCe@YntQuMZD%B6
zYp-6&c-ff^*N$!fA-AkS%N4dXhknJxxl5V}>6mrQMlkgBGf{R4SJO@%HfW+0cXX<Bnxn}NEq@`J_?`
28)~QW&Ya#ll7$ZOw+zr)cgw_bkbCL2JnK^<uFoIMtfGmCu4pT6z?db70r67X)9+<<h+m0;EBo=>cK1
cD`OX;+DMc-v3S#8!2fji<l_kZ_sPfYMWC5YD70suss8%Q!o7S{(&?~enC%2tN8f*oh&FHDW!Ln!3l#
@sK1s5h?cD?fKXLb>}c5>A7V);*OKVAvA}6kdS|R@4(?@OAbQ3)=p}}wVnt=oKe7^>Dk=z2-H~V75hJ
}T9ihl7Ibe*BOiAI~MDh;Clb}pTINgU<BZwHR0bfF1;Xw!T=*#63c{2;z9eMN-*gA~2BY&Ev7c^~Eq^
x)F7DaE4g$^Ti_YyCUqGuERMRp%FtM>bmd4#KkJ)vcpd;UZN-}?-;ukUR0g4ZNjlkFY(Lkbv4meaN&E
2`5;M>4ghw7`E@%vf(aS+B1W4RO6zcGogq+KRqbP{_Q5=IZkfT<$0zF}(iJ9TQY_*9uC(yBkFt1$$68
3Tsu|aNdmxkXKY!a5bp53KVFa@8~UA&}R_Sl2b>$QbVh80zvcBk3ZjV_U*##fCCVQQL6nKV72_Wnvui
4R@-v5!T(zv>t_0d*<yLOSXr|V`-!>QM7k_bwi^0%?qnl|8Vo&Bg*;~@>`t`hCX?7oT4hIkM6Q50S+Y
DIq1bRFd4v3S>2f{E1ULk!SrDSVDQbozSb?zX>+T^Ann06V!TK-xLCLm>Q4J&IG&r8vC3mFTB-O0l0U
ed#e-j`0!zQq9eT~?hv%f?;ppOVqt#Ht6h<9g$o54ZPjg5W{-ngar5l6u%H%Bl$lSe1Xi`E&+Ig|+P2
h~EL6G~?2j@#i6TC5CiC&<~k%@@r_x5yrMmd|!C8S?G(hU{8g8Y&<=`3zhK`sCg{4_34Xz}*{n*<r6j
IyH9GHi%f4p4mKDWb@$h(`<GX6%<dH_1dnuhyW{Gxq0&X9EY${P;I=@CUaa<n5SL%0%MR6S|c3~aB;W
E?~5(>q!|;VDnZfnE5{@>$n0%8s^J{pSbd@9Ju$8luOS<9>!duKZJB?MiIF8)^etwb?~~cfZFIIA!^@
0!5$xpxZ$$X^w@EHsZK9q$c21k};oT!SX@(pOWI`GeObb_>v3pO5YPK8#zl@3fu7ZmL-bFA3WoC=)l5
aZ9k7y&a1s~LZAIQxRpFj&ve(XCFJT7NKL<WY~S$8KJ_qc3?X!Gs462vA8K3|bgy;qrcE)GUeR@q#w#
q4&b<DbekUP!aw@YZw*b6h!&XK3{gV}u6Wvf;xw+x{YI|FbrnWnGTeS~#(r@8u}#r>m!39&a{KfQy@E
g;S99PQ<A>=8wjnosGby{zGz_3YesQEB2RFDD&qEa3EySlnKjnykffUK25c8m`zR2U6sG$U^_J}y2qq
PHx83vQaZ@@Rw~uFM`^r@miewDOuO4w%xGU!+v)8D>~9a2(RPIBYId3;sQL&wXW|K!2L>hhd3`1oT&-
!-fGCsUu!$E<p4eg|!{1zz)k9kpSX%qm4(b5WSK4lnWR-rAOe7Ow9Yxu+N{qiJ{R>b_0|XQR000O8PL
-Zg_%E@cRRjP4XAJ-VAOHXWaA|NaUukZ1WpZv|Y%gPPZEaz0WOFZOa%E+DWiD`erB_>T+cp$__pcy44
3aTh?fNjF2DFzn9flQau`GSb0)du}Y|a$PkyO&G=zrfKDcZUPOH)6@A<vEHJ6E$tNo|RFFpFBthDc=<
)dmO)gpZWB(9!IJVqzaD@0hWRKu}C&1rrvupgb!%i#%mhp+Y8wd4w_BQ3FLOn}&)iN?nBGV<N^<+Zq(
Az(kR&>x+xatE)K?sX$ZzhOE{A|DIe6r#X?<GHx<_m7+Fs8(VR<E7Wm6>q`)+KxrtwwI~;_pjs^6Tz)
J*{PxQg$;syg<&!l@4A@p#DY<c{3PIIu*IIC=`vU+^zAP4tl2c>ITmRw?p0xX3Z5IST%jMF4zi+K-@z
nxh;v6cXXnCZ22bCZi{%M(p281=Fmb#%fTX?Y(7u7&Gz5*ptfRYjev_Wkk472PGh(WKAD0KxoJDK+Xv
<6k6bMY;Ne6O_JlbbFHZX<!qeSwYwZ49!fOZa5BFJ530VsKHdUaraXZWWAFP!n2JMW-`0!0QeJ_xaAH
DQro)BAcJd?^3{t<Tx`-NhfNuvySw{;XcVmJM1@`9$3kGz=DZq^P~^vh=G<)Z=O)4KvWaynzr2LH@Cz
41}wd!I!|iGVI*?^uJYwI)}=i_z}|(&9rhTMab!^e@dbs4<v@}DEM38QPRuYt_8@$TU~NmEJsJ7)zzh
lKU<L@XgIPVT!Axk-8K%&pWeu1N<Mg$F*8%XFiE6`{IF8{Acsp`2NB%anum5;A2e!L+B|@B82TiPyHG
;;<1G#6MJ6zB$1i?xljARN@(qWo>JuW=p!evSMEF^Q3h=#FJLt%A0&ZUURTgna0dH!o1O8<^&+fokV4
t>K;c%X*tx!h5XMoKUUMJ0)lwo98??}Gq;*i1Xpb0FDZ%IR4wW(eO7#e2aYqIbPU8a+XnoY@VwMtG7p
=Yg2HCR^ZuIi#y+z<~DWi^PwJVoLsBEP}&tLO{)tDVNaLaQgGZHy@A2b}rWB^OqzGV<mN|oBb`BNaNI
7J;zV@RPwfh4OGn1-J~xDr#q(N5vC`)ei^ios3m$%!eaFFDjo;9d!CE)P}px;I&;%i+fKUJYuT#w<$9
>UH~e%f{Lou>4I0ak>b;qpfnj@F`(5n@2kxyOinz3#-{AtCqb-~EHk`AQtPTaP`Wuu>uk8RqrzUGvg?
r99-iyALsG$SHJT5=x?CI$tTOOc17N;VL*mvZ4+vf?g9c5A6(b7p)FZ**Tjzla4T;E9CCrwX7wp>qiX
i%J%emLiDBbjpS@fMfKeEI6f?A440W=sqD>z6;h9@2V#x><#f1oyb`u%R=(4Iz(!^tXng;xknF6ulv<
A3}x1PI+SWS3@q>Cx=Y#X2|0LdA8?HLpn2(JB&{(@uFz($H01$QMvmwydJlTe3We`!dYxJO4YEDVn4|
4HTM0~gZ=|a{t~_BpmD9&;`F=ZKTt~p1QY-O00;n1m7Y>%>GN#v0ssK91^@sa0001RX>c!JX>N37a&B
R4FJo_QZDDR?b1!INb7(Gbd3{yeZrd;nefL)g9SYlkBkVbt3lv4R4k%h6$@<b2f?_kaR$KBUxm_{r-$
zNd6ZfWv_(JlSJcndN+bL~H%}w2iT_nO|qpC{CYJ4=$CfaM&64lv`YXf93-14S}!DgR33>hs~!q_MnI
?+)kqy;T`LyJbx9XG%V)wW!gW57jtd@saUZhM14C73Z}wO-$>GqU+{ak1KL-iqw4Xbg459iqOT-`=dh
Z&&Q{d~=D>+x5-$H~+Bu0HYPA7!fq^k`;9?A52D`w6MTbZ@V4~cEo`u`N$xxz+U-x31gDCz*rhZQPFT
?$R*}Al${LMbQuvmCnqQVif<7X2=@XJwa2?g6}%xGFCKV>7G2ch5oqN7w^%2Tf=jXk(i<qrldv^eEPS
|-7_Q-WFEq3uts#5S0I`ac3g36YE#EcZk%UCX8!UXv$KUkEeKaTWX{S|1?yw<*lIEU#aZqQ3QW}T&N-
7O(_!@fz`G{d#-9rE>0c$BsHUK0Bn*C6`JD*%T!IC5?S)7q;C1El-Pg=A-)X)P)GI_WYFL<2c?}9g#L
W$}&&SnnSM>db&vlg`y1(<x+9dj36xUc51u~_IU@ICJvo6mb~=2An`<uM8tq@5CRa-eccf;BtA|Ne{V
Ug?(Gd4ZuyERp_FLMF3B(=?sa<%d>N6cw}`_+ph-eV2UB=8UEXeRMCqE*TkA%COxk^Oj6u5oCVs?~K*
=UN@Yf$yMx$RMrD5XN4Rm*l7%5zR40?Iym(uXr0ddHP~LuF#OSEIq;W{+0yCV<b_1y<k&C@uQE9v<s?
2e%bzk#PLB7d=7q+y<3O`R5*cAGj;TF!bCJ9-AIURRGw!e`a>Rce9Fm@>N48Nyt3Bg*9S3$DknPxErK
qsw!wzw{bX+oiMW_zs@TFMq;*@YR?v?{d9w#6FEU1L1<dD{kWWOC9%SXF18Sv6M>kf_fUCAvZ-Z3Bz#
CU5Be?s<28vO@QO9KQH0000808W*jQgQpSAMgPH0DS}i03HAU0B~t=FJEbHbY*gGVQepBZ*6U1Ze(*W
Xk~10E^v8uQ^Ag#Fc7`-6{D;wK+2+?qwZd!m0GE{w7o<Ta>4*^!FI=Hvr*N5?-(!(DD?%<oA><Y%}|n
VK^tcTSp?Y{O%8sDrb8Q*9&<M%RTYr0(z<8>j5Jv;l|xdZ$u5n|&cb4T(QPYK5eWO?^M4fUgzGGm3bc
W8_`cu291iy=_;x|#q*ivN|3aiGilR#+tcB0mm=Q?EXS$1k&t|hZ)cOiFS3s!=M!S}QsITa(s1TlfW&
aKE!H}-t(^&Z&09h$bm=pf)BtKtKy)x|^bvOtWSORq_vDlPbAF;Q+1woY^&G_@+1I8UBL+0B);iGkQO
5yPtxbvy>UWB9jkVY~U`xDT-kQcXILWIIi!&+h$y4=cEHiANdeXmHP>DAF~w_rX%%>MdtW4KCJgVKG&
AT89a(_jJT+t37eAzhwl{pN8zNxF2{7P%6wAB9&qemwPI)fn1>D}q8646~f*!<N7oRp48{7)zIgt|K+
A*@VgR{ZgeJXTMBvsZ#N@EStNRRuXh(VfoYAiW$c;?$j@(uaiD({shL~O?+B#*j0bk^7c_J6UHDfc^S
9jc1F1A4q6n-v0~3+xs?YJl7IC1Z<ECE2yymPOO>!@IwJ&sPpgHQHMlAr#z~nWUeer;CYkB2qW=d_O9
KQH0000808W*jQtTQk-XR(Q0RL$K03iSX0B~t=FJEbHbY*gGVQepBZ*6U1Ze(*WX>N0LVQg$JaCyx=Y
m?hHlHdI+5V~BVY9&sRtGnBp3sdJfPOa;FiOXZ}ewa*gDH0kn=8y_O&RFO2{r2l_JP3fGG&9L&PnC)#
5@<B~4Rixj-R#@0XT0m0_DLmw)a~_k)m-bJ?Vfje-*)D=(BH&v=&RcNs(Sup+qE~)qu=M9;7q-_c>m_
j+m{y?*<W71ezRhK&Fg^+*|b0GVJO}3RS!dLYQAExE77mmPy4=Vo4kG^8}F-qlHKyAY`bKi7awv&GeI
1LhEU{9+f+qfSO3GaCcoi!*Qx>d04^!=VrQ`X+m7@41wIKjtt$ijrfdlzG1D*^Tj)MF`3Ii$d3VkGY=
7u?Z8O)m<G*G_dvlXFrS2R*Veom&e;ulh-|(h?A>Xg)`CZ;MS+&i&p~-TQb#2?L7gfK@ikj!muwOk{&
J8H~ydMONS#pE!%eQZTdb<LKy?6oq3iae43+_%)A@#EB+HS>OH2}A+b8JG7LO|-a$Q>9+9swM<3G(2E
_j#H3x!syKw^i3RNR?n0m{l#3ZQI@CJ<PG`ySCQ-f1sx?<ik*JDe{P50!S4f#;G>jx+?nb0U;2&6{EM
%kLHZS(CeUl0Dm<Y-Tt})Vb0*iTn7>g)!OKY{Ao$WvCe%5dcr%Ka^2WdzYaklwMt6RL;9A13>$Wlc4z
Lpc^KQO=HeiFexv*MT=dypSM{ju0Otq-H<c({ec+84I_f3Gom8vZgJI|duuMMOcWuuL`2t~QAQ08Il4
6&^e|Hs_kvpL@22kNyJM{aZpV1hJ4a{MWBWsM_!SC;Zm<8C!!+bXo)qcopkXd&spt=p1uxw~b-eqGei
PiW!YufC(ZZ~;7gWVn4uxv9_bvZIyj`3a9<lW(UUAK3<eADp~iNNIu)Ioj~yLPBc2_gfvv4mRLoaK`z
=otWhs$E0^w0}*{;*6|qmO-m0CEpTPq;_lwfh?C8#I8y%&uR3h=m_{ZiyhTmvh}w!_){+&CpZR(xB~0
|pQ;XxuxY^x=*Gr@(0pL36OV$>6METpEQ*$<s~SC%GZfI*ohwo+^BTqOcq6cm_e0mPNX{$*o8iNM^2B
NvA_H)usB<B-$xwzmo;nmotSE};U)7#T9}C_ACGK2~w`Ok+Z(gw&-BjD}P})FvKXS2TgFshqnHMJZya
25O#Y|M^zrMIY-TVbKh7Db9p1%f<P@6ZUQmKl24S?bR8dRH!cIXPu@~+r{6@_L}?W;YINwiE1d(;7;Z
7pI(dJ|dr!NkxsMJsl<tBM^Ce_NGOw(^GYTpYm59$4S1nH*RSP1~9?%l+W%4c7zlGBLEIFM|LQf-Gp_
GWHC{xn`FtQn+H@1WEQSyHxaF6NT5NeUc<Ikk*|8OwR8yfG*b@@VYI8&8%-vcBmaL?(=?ktj{-!c?kQ
=G&Y1o?as?GQ|)8H>upG@Nr!)I8*W}<ON_;^t4Kx|@fe>aHksn(@<Dw;p9Of%>JeSRke7V_;BNblW0w
c@0ZU2#^<HC{7Wi4L`^5_Wzm|dPV&%MraIsGpDy9WZ^<HDJcAIzUV)_a=nh$lKBD35#J6`Y8#l-Fag<
JLw0Qxpz3#Ws`^SgtF$@*O-Ao7LYP1}Q!*w;Cj2mTRa6w-ZE^s{Y?{t@8@!Ksnn!^&m79`@H=UUJm#2
{a2qiCz#K#^J2tcT7blA{kqaEU`F-{BYI^j_e!0-A4{Qey#_>r`$k3!ix-FX1ILwTI2=7N*4l5F|1;`
!EZopi!|GSQs5B4KOpK1foh{@4Eh0GB0GTXX3>;l5s<k@@0PH4ur35!QXkm=p3!olK3k#nfA;*%o9~~
$d;aX_pVc_<UkKFSWPF#f_=0mAud*!$)Ov~p2_2ky^8VuG+w8mN7cYa*u-SINiO9%5Sw;_6s&&);9(>
q>g9|dkS!O>1JzPNsal;oG8tC6m)s4(>&<)^=3><LPc*~_6fi~wgMYrJW5rH6Ij9ev;;RjgNZS^rYW%
=qKGifP#as&t`c*j{?ZB}f9F`fyl`gXsrfjsq$KuSxNLuWEhW%NMzAR~R4#Dg7+=!*OG@#y_tIu&JD!
&(r0cRxF{c&{ur%9ReI%F$LU^8^MNhGM|Osz&!1G~LQ#gB^k%J75Y0knI-G+;a$`ngT*o^+TWuLdYRN
YC>y_7kYkuK(kmne&7+d+=F?HlG$t{DXNRMsSoRFyKXoydFiz(c5PK~kzP)ku>}XBc8jYJBfjULxHnY
;B-*uiBh6s;gcZ_Kt~W7oCh`KKLgc$tc%HLo>f2Q~5{L+$2o?$shfqBfB}y<b*Lep+!HNht8T8mYE_D
yMSqxnVZUQ`ziR`r_X984MY;k}&zB^GkjE3zDB1$A<v7DKVOKqH$I}?15mV@LDVxX3So)9RB>4C<-FH
XNrI>A*IeBE(HwV-fPn{2MlJ=OiK?#`T;5lm*os;#69QZ27Lo|lIi^<4Mux&#eL7LS<hD{0ZH>jp4g8
#xKiSvJb%8r^f!uLugUZWK#BcZiTcLUA(-H4NI^gyriUde;J0xEr9%2N{m(4LT_nexw@&Q;`(q5ZrCI
9CgL$2SiJExv(&t4Ug^KdaRqgL1q5pVRC3WC`D=|??MIBk65ZnA6bc3`s{~7z?g2&_y79UzdvGZxAVj
1ueR>=>fwQd%biBM_X8CpTCa=tW)DlQC@AF7DCAK<Ribcb?XuoMw@`HTLiW;ezS<z7g&%Fv9D0tq4h!
mICI&J5edb0%`U55>r|`Wr<i#H~6HFnkMbTCJeywvdkDL}|qa>(o2Gl7As@WqX>D;WnI|&&K&d`erV!
Suc-~Gjz|D&gGk~Y6(;`s&;%jQ5mWa0z~40HPd2w=xD59GFI$Y^8up@sm%j7N6G)eS6WAJ<tK?rfKf9
e>1LS$hpuUu2uyUE9#^C-uZ_{jme(XyuRWx@(8MD=Us+MF`Z!<s;!mS+Q=OP4YcjXWsShfM2dG?3NGd
7TOv5Pdfu__ENi{p?#zkQ`1>7%-e;wRAq)<X5lYk1#v}ttX0#GwA^YaiL-Md7qIHhxJSq!RzMNQmGQY
lxh}5+cXG&a^a4T?Wd}ikxY@rV;N!NWz2dcZXPum^bm7va#j43jV1Jc_`}7bHs;GI53J?Y7Ec>}r2>|
ojn^#8=$E+%ZF3_?f3ltk}$@g;dWJ?^`c3i$SwEqTTv&*ZoqfF@~CEpC!arB;2IL|O8;-yt>Eevx$1t
}}QHp@q9SXY&T9bHYbHeOQOn5buN<59rUsm!@e%^sF%X`Z+ZWwggj%ouai*m)XMaW$~X5T_*Uqf+Twm
P;pRd^OjfFq;R0N*NN&ar);$%KNJj7y%_I*w#{C5GP;*V3gz=f&a$SMoX8BTNdj+w3-m1E~L?*>eJ-`
;-R`%0(Yqby_e^cegSh5gdM#jFqET`s~y2M;CPjt%Euk+)tFTXY{VfbOz&3Bz?12FOFr=Pl)Zoz7g|Z
hZf|2;W>9HigsU*sM$SAW_?ECaQWbvyZ<0o`RkS?TRm++8m?%GWaU2T{D4)$g_OaK;nykBou&j~y!ZS
t!+%~QsQ#l&(S;kJ8dNrDGUvcCj54uiEuBLW>i{7@=<0vPg)}NVt8MIv59{Ap$a7)#{K^rA8Nu6Jw;R
&u<Q%`ff*P#$t7K6wdx6~?cGb%){$V3{xcvTrAb?qXeG$aHwB}Go;HA=ZJs9v00^PZ=uYF6w@ag0kUD
c;J6dBL`nFbG`bHbUt|-L~L#2QL=kzY1ISoE$O6N>=D3g=D39?<so6F#~QELK)>Yz<c;B^Qrv;6jpP-
+iC5M2tE=5#gR#*1vX!FgXx&0za|}!j+SrI@~9Rl^tAw_*7s?{qbh?RN#9hFdGgwcAkurp6-$pl;LmR
-)RGUU6w<Uy^_K_Zdy;aN(x%q;-(lwX@!h^}Rm_Xou8%cKhCc3=Z)zDH`*~o#Ug(_q55gppTW1b^<Rf
1!rcMrpmc!~%R0R-b+s2Zq6BQqIOMsV7jZh`(%ba%0I9^pKfl(lK3&-q@LC!I3Ck6~Z7_(!oY3gI>o3
uEBre1I$t9#jh@dL$9Q|MGidBB=QEVWA654bPlf`A9peoxt}ExY53j$8E^80_SY*`T*Jw5$D;t52=|1
`SsA$w?#?NfMp5DYMN1BR!{Rh-i1us?jNDogq`_*D(%;%Ju-^+2Y9=v*Wq%V<VynX1&_lhM_K}LQ0`1
)^1EB$aaXyEo~CS%c;fKo~$Mf2j$%=T*v6QbBDZgCz!368aA)$0aOttNe{y6XlU^pOfu*^usg85haZW
Iw*Qw`(-v+_JZUmnLl{kx%Y`>D-!Qam@DP(as2*i&RxnztJQ$+I=13xj1qiMVNkf@AWTf&`5f&I(4Lh
z<rB4XC04Y`;e?VS3%Rsx#9if`dD1V(fkM7+1aB@gtW|8=Ua@0sssV>q|(?mXfRz;(L_{_RcbA}eViZ
gbhsNzt4h?M?@u^?D07A3#5RTIxocB+W@nLeG!(+@D6roAHp`ehK#MzmoP4T$1a^Xt4gcpz-UuwuDD0
fj~Lmde6*T{~RwFms`W((A4BxJXxs9)u^3GjcO!F318o7fYC?jquYYau&ucfddk>c>MFf{M(;BC)=76
7?z7i3td@Kl(pSt%}67;7WBAczo4@wI9-!Tz-i-FfX<C#q#>1mOpdtJ8oSPJ9(l)DT!m7mJCxP{h|?L
`VT%d|-4cvuYQS~-&>%;m_R+C~I!;+_BQ6*ErLIgFyTv1eCk*+%Z5EC?$TXA@SnC|q*6XTwso4&+VZ(
VdmLxeXLwPf6za;e9r^%_kzazuQ@XZBiZ4FKjDg{=LhJ1mwgS&n`<@y5a$+qoJZP?;x*WU0nw6isBDm
Rl)?=8<!Ee$>VotA0)gG&9H4(j*Oh@h@E*(ixJdbFQq*AS<{LVL<PMCHD?J%Ggb<=R77p*P@9?Z`{|*
uU`9RqCG^j2)saXH*~&utJMJ@I$H(!6td%BMHEa#0zx0i=}6yfHo8+xmJ~Y7#CQnUNz$Y0Uw4{IH_t&
fz?#wLd!k}Z%QHo6qvBwM6EELv>7O$gd>Dw1+XO^h}pDV0Of7;3BP?_e{z8&DueWS8YZdb=1YC1G(5&
W7a~X}k>q>yG-^t|U9_C&v1v%p5b`MDc+9+>3Mqbch>+dpU6nU|O7KU=<G(kX(^GJBVhL_c6hQF>Tga
f0h%xb%Zu@{wuueUOr@FWpiUMp0mcHBT^JikQ^1z3%*WVPIf4ZPp8^c3B-CY3Ben<O-d;_r#h8jdTpw
y-Xi*#V$rtB+^A`tbe(^UoKRkBuO1Ugf1rqkl`n6f+C>OPrCm%b`*O5kEO+6re%TSlo1e~A%6)Bc+KY
jHZeM~AMhRPJey4hq5X7_DoKr#o4htgX#PI8%ZI5~n`km7m9+^G1Oq>DK;$nyx-vPS3G0A%LZ<Q#gu}
LM2qb0LE_R<{4IW$a8v9Y&=UG+lfpIB*o;o?%A~cj_si}cn(_8;b9g0ZXH%6GjH_5f?^k;!xHeOy#+1
8f^;tnXu6<#LI+z*LvAO@{%JVL1NzFB${+Cp3_&O|p#0&;dWECPRm#4JdN?+c$a{_CL(>TF0dQO36IX
lOw6is~moT=8tX+xS`WVm=*QHH)LhXyxp71@!w16EMQ&0UKvoK9Z!k`#v1R(^md%5sPUZ@thK@6|~>P
MJ_3RA<j)G#RQ%S*SKfV`LPv0_I<le{^^0&lJ8dVwkOxFq7!2`+y|m*?xRt^%m)k51W7V=F1fh)5Pd)
wW1sWT$NNK+a&L_AY{jMfOMe9kjGy0p@p%@UwX57a2SgX185pm#_<UvN=$qZG&<SL{id5AB)6rI$4B+
A^q`aFxxiFeEiIE3_ljpD^XX?hkFtoKfg0U$rwPqd4ildLo^dQux{#0@}X~UU_~MiKI&7aCm<mlu>$+
UbHV9!{4J*~)sZ{*zz0G&m{a-xiI0|3z6TrST|`ND(|4Rt`USg%GgbQ2VjU_Ha|&#_gph+%>mWeKh$u
s)EJ&E(rwF~Y!l%%tmI|Q8t*t<qL>ubUJ27Oj=jqMDK>37q6~*LE9A}@+u;AzdP{-K%?Uc5WTv6QZuw
1^-VUe?gny@!gHL!jj(~Xr70}me?#*FAfs1~Yr;hgRIelO0?&aT1f3>(~%Ioluh`581mqo(4l;dd@Hz
ubT*L!sx$x8RafGEV=_N`2FizibRKbaFir1j5spSC=^n-mh4E12X`cjYGnZB`&Bu4D7gsGO)6rF5t7f
hos_(HGJ304U%K29Wr3<j4`-~<i3664nZJw=rhMu+0#CZXo^6}mJ2-zJYCS)tpZXqZY<C-1z;I3oO=Q
A+-QZ{zPtRk!qZiiJSiA}r4Dzf<9OQ^Q=SOQ!eA8TIT@Q;GPObs((vmqzy5Nq-$W0m<Z%+3W0QUUfy)
~l@}g*mCR9He$pjI%79+d7r(=8LCfpxHOiQ1B{OR4xb3FTtcnBt7fy2sSU#m(0N|~-?ou*1?i!-u5$$
nfep%qeBp~$<0AVyVM<MK+MnoDifytKPsU4A*;PP8U9LUy|a>Nm`e$xO=g6L$Q}KIu(6oxu|9la<T*y
qYV9l}S;x;WqLxP#SwQ>4{jR_FTelQel}ocYpaG3-5F!+T~Y)RQxnha5O?u&s$abOrAA`k7u+b0e#a`
WptsOGuj`=d@PmzbZCdq43sjYiV~d096(yA>&$tD%Qj4KfKqMhVEObvMMmIzxRIVtYB)06Ob=>vEZ7)
`n8p$OKbrM<uDvE>&#=d$uA@+T-+yvKgjJMP;IUy?dBoArjjlDoj!XMSx8rFgN+(fDaW(pO=XN#PDx&
K#PMv9>9MZj7n#|DAkyWng*l`N?F1k2L5(=K&;3TvOW(HYU%O@hn;2a2}+2j9K?li}%JDvIHFDri%@*
nwFvReh1m+sEm%G*S{Qk=xSZC&jy%sq@Tp<#yiZ{~AoW$mXLDk~hELqC&?9^+E(*pz6x!1}qGJu6}(n
Wp4X2{<jLvxkt}t^I%y;7lZw?L$Z>Wzaf=bh7Pu3h881_Z(7CwtW_9i8U;VqR8CE!OZ0rt*j4oE@;}o
3aQi=nN-bw7>hcjrFgY<35eEPA=R{aPg^A?AXj1X=8Y2On9TO3ayeK7<9F%=2*{P2^axdrSsx0r=tdj
@WRRMJD(Q-|&^LpPfuna{i<J(Rx@6pvx(Kjj8+mhvypad^Jjl{VO<YC(SB(r23m~FkF?!@mT{qabAD1
f+OS*YMmhxb5jOpN>U#kf|WnHfBAi>gD;-$Wya1rLfg56<J43?^Z+7vs99v;A&wAWcsxn~{Ij-%biT2
;CS1EJH}6&T#`!ic!)$$5gJN0U^KRbEngyc!3>3cgX_PM!{(M*XLbi>hm$Fz-m0f>byAI=HSIucEL^y
T&S?x#btkAaqx2ybMj|9<_&NMtk0200d%S=A<yATk7Q1Woxr`3azhH!Srn<FvgPQWFQD5zO#!;|77Sx
nNQ~mwT58HD%k|Nbh1TB$QV*qN5XPiL#8cIg3Zgb{I*4fByehN8&rKgpd+hxlqn607K$@nrln=nl0-b
57D~XLP>gb*Epj~qLNT>q(s~`$lc&n6S>(|?<PCb!5{snUR^TDR#v5GE0$bCqb}xT?{@v@B8C`C7@d_
5T_f~IS<nTaZ;!0Ur3Bu#_H14=$?H)alJlTf^ev0=BJrb_`SE@4^+&fg4iK{Z!?MM`pjzve)c!3=10}
P#_gi8dfoxt&qQbB>HLnPpd$sf_xJgqY&X=e054K8`=)2gk^xsQpXeH0Ph_b{4U#H-6vyclC{(|EkB|
I!4^SMKH`ILud+#xoXmU4WCri=;tC6gKL1+R@p96yY6rsPq&cs7cyaS#{c@tIe2oU8x|Tp+XO=JLaH{
YWGH^dR#A#gi@y{G(FT+3$nO6be**NYX##C3DbQ{9hgV!^{3CK&Kp4{DnS!R8CG|%qos_D^)7-vy2}2
y;GP<~_HV2RkcDOA{lV_34XY@2dP9KKZuX?15t^}E=<@g2>+kqRABJ}_T~BI$+ws#E-Deq2Su_l;rac
b&BPSpD0q+x8*>gX!f?k^VWrF^FiSrL8ivFt+DD}S!dG1XSs{Pieo_j*C?k7JI!9}kpc0f~d+YSw_5q
-mO4l-bcERozChX01foT#Jt0#mE%0!<CHu0GJszPKp2L1<sSV)7Ey6-AE5Ya;?YFOx8BqyNxHGYln0a
=A;>xgxchnlw7zGl|W|1^I>glN)l0U>4+Hf3#(jx9QVe=9DMX8-V168(om67I^r_N)D_oiUD69`ieHa
J9U*Dgk`*-0#d!bt{tQjKi8a&Sson^{5PmtrB_~rO=W^Yl%wlbc}8Wi4IxH&S{bZ!IU0#EI+5YmI6LJ
QbyVcgcobO|{yDSUy7LN%E7_&A#Lc|8P!fGX%~N)<ujr0yGxes_xdc+-oNj{RBZp#H@Uk2yf4TnZiv1
~NxIJgU4iH}m3Wc{rt*)#xH=Uy7XqjR0SNekfKu8A|#a}PgIX2DkF=`W<f`oiRe=G=hCh1G^@;TP?jY
J@URo)9R$2)ai=){^t0m1)WD&pUDP&^WG9Cz$bCu2OUBB$z$PX5gNJ&o90G~z2&D3QoN_Q=2KK{tP9;
I`>+Km;n=y*VU!kg<!sWdGH%44xxPKD-&}jFO)lEp+-1NH}}B3D$w{fgFF5a`b;tO9KQH0000808W*j
Qm%lCw_XbX07EPQ03HAU0B~t=FJEbHbY*gGVQepBZ*6U1Ze(*WY-w|JE^v9>8eMPWHuBxSg79Kt>EH<
MYXB{9m)jl|SX_(CUSEPhl_lEdT9#B&O5zs%@0}Tv5-HK%WV5}8GZq`0oEgsd2PJWA8`-hXs;L)3f3K
R|PSm@_RyIf0v|XD^#hKasIj?%I^j>#r0nYAx=(x<gMy}aMp}IA@<?!F9zODE|gSVnhvIkz5jZE6ZE|
Xj}y)3x06#fZ#Qf&H805cAbsDX5yS4mL`3tJpZU=0A(8NfvHU$de)9`m{!SgcF_^e@@;?Ty|zhpW20>
lL7vBX_s|y}5aRdmBRGPX*V^SYSi{y_Ag%VF=_TDVnO{1?bG8eH8WK#x9=6YxCle?|8Pwp9Atwdi4id
3?UyuoJu8%BYogDYbD=~^4aB|V3kW=7d)ujns<+lJOCM`0D3rGw6}UCgakH)lffKq-dPOQm6h0J;0nQ
WG|Ew^!XiWq2A>kVBoiv*rRefa#n-gD<FHtR-9UL|Ryv-fGyuT%Ro)r!M=3g<HGS9i-Fgw9KVPfbadY
>epq4G3M2O0w9rHFj_Ejgkz2tehSYVWa?NS?V2@w8BYf+Zf`H^Q?yjU!XDp!gk%D7ZCbK>}#L|QJF^c
P{-pbBPuMXh12sQMB`v8q$af>4a-D3(jkD!>OkQL~&Cx#Cwqi`PnY;(;>-vcP5|!Nro{So$J%bt5@M^
{>5vzYypTAl)a~bK33|oB#`!O~&4~ve~ga6UO%gp^|S|UY42Jh`?XBMn?R+!Mww-SroIYckJIy&4(?7
OdvBLs!B#0(Ex#;)m5`v!~a)c{t`T*T&=zRoT4CIsSf4oK!6DVFqnfW(;xCmaer&it2SMc2`u%&0;~A
NjP{z*zU>;M_17?JslSF%t{JtC_17?JsWWh#&ycHB@)ev`n$xN&^6Fc&8Ld8Sb>KV*+4XsaG0^QH<?V
CDc2%><D>wxbD}-a&u)66e+}O&aWmwhl)#+*;%pmx9{L6K4)hjM%vZ*dz1vXx9ydUf8#B{D5BychmC=
8Fif)vA_Wzn(rC#by)YRW!}zd{XA|Gv2kEI&}1MJMG~5^5@>P=-B7$sc&tv`1cd?14)~{Ih?YEXg%n2
E1Si#f3GfKrHqOiY7(CKw#-P!pl{#ZR9cUE@>g?C#3fvu2s+ynw$PutEInP>>C08520fAF&wv&^WP|i
U?1xG_Mq3LZciYZxOF9cJj;(wy}M?H9E%JC@tSF}LA@@a=fbm=uhSj`@RcceUr|L+kw76kLqW?;nQw?
1N+wvPF?E!@g>D)eH32)#HYjHxcf3+&Xm-)RpO@>m7$!l%bvMGZGh}q;c(2cLGQSpr>Dh$*AX&XC6&g
NXQM#Tjjm-?tl}3}-;e>tEi{zXpNn<uQPtq_!h|rfg@W=eX4Vi3*ji#?O2U1fYn6+kwhDCYS!Sr^5Ev
4-IGrn6p48<=&^K=l8O=Py|MO9}0v_$RXni&ZYnTD27gQ;iTwKLjK%jwTq7HjNl8M}cNANr|$G_W4j@
)kOmRtntg8VF{gbp1DTY7(SY!BCiuqhjh$iAh0+MMjQ6vef)_Ebs<chhYNJLGzfM^7_C_UB{3a-M%xu
Jk}T24&Kz51_wspQ|2eF1N-nl(loVlU_61fV5XA1>t*em!D_)H?<+3#fBKwEq)R8iXMCW0$-bUCQ!aP
vk|$v@zk|{Ao*W5A#xWMRmP#@V4%ju=Mcbrbdu+>Gfc4zV244f@N<W&biE-c|%Hvo8V_uE*WW&)BH=^
bx^cADRoq#X)yf|b-*JYE<+}G3r`j!;*+C|QsABW^MnMwJgApwvY`HQBI&N)M6OfOvlO#A|S{|uX|!P
jWXcM0rCeIQ)%VTM842lTHd29YN<V)XRsj*o|mcA^4)t!J7_@xNfSydk}~Z3a8`N*h}@23sLj2Ms3l;
WXD{Ho%01UgD71imHQ6@F9#_zxgN{DIs2}Q^J0P4oyCyTMp^ZAp)MZqO%2{c48~g85J|EQE$BAMGl%~
sySkXl(=TC>{4p_szgefFT9lK5gEEdo`l@YRl)T{!GjM`DVZuP8t+i%jvffyFH^UWA<BbqRSxNJ_=iY
a$cs!9v~D<t@`yn#>fI%lOy;#Wp+hG0MA9j7P9=~QDIL1EzV~Z$!A$vazCGpS&hM45l!E>B7jS116Q)
XOg;W_{0pk5(y=~MbQH^PlQetpSO=R!%D)l6#T^$hbeYFhc_`g?6n!ZFYUVQyebOQ-1JMfb-RVf~c-t
u!euGTDjeh6Bswp2NpEP-{R;AS@<L|QUy3j1+K%As=v7BLS4R`bAF*|(J_+&j88)$k%m-Uu?MPSRCa!
w#IcG%*{$Kye{))(Wq9ftg3q?Y-cgq<q(br#^<KMZZH)ClT?lqa*YYSRxHzXMs{1Mg8G)P#1jg+qr~&
E_KGlqyvfwGcK4$dgy7eKAAP&^rop#J?zP_F&i@$6YtqFN9+h)Blb`6M0G_V;k-v?Q#5R>q2QJR?T3D
^nM&|a=5Nx;Xs&oh1x$%1bh`36gPO_zXlHeL`5@qot-IkD`O^3cuTnkWAiep=usq-;CK)9{Ig`fyVn&
WXfZybL$}-BLVR)dF4G{B28$ae|njYY!IvqMI>lw~m-5Yd<Q3dJ9Q-Tj)GJikv^%Jz-gd)tG_|PP5L=
)WfRAmN$$*ALF!k<u1rYZj{4+)N9XpF}_=T(>!@OU_3MG*7raSpTOMLdPdpX0q@pK$1gf2EM!i9zHrw
6HR15}(^_={r9Ag-*HHvjV)Ob|!uM2^PVLk}e`a=gKK1r^t0c-DC^I@NMB%rO9)}$jK&S`V6ELQ^Zjd
7%JyI;v_iq*&`E}vd(ml-!5l+Pxag`mmWX*p*Ni8twJhGtNgerbK?D)&4LkTzDLN=!3QZ$=k45dV~aC
fTT}f#(-Y)fzGizc2bBknj5IQX{G|@-LVG@ta1S{%G)!4H*X-A4ohdBNL?PhWn+E2ycPaZm>@x1d^=S
E4rRiJ6qPHquuIFZ$=fv5Ea7;iM3OKJ*5qv>r2(cC9$UE?vx}^sf{<+?HjuRkgzysnh#n)hZ9cP{coC
~qx!s&i``Q(Mz8>X*TDf1b}rE7s}_Q+Yyp)<sGvThy;LW$ov=1I*EL!~J<b}C+zf5tE?eK(H{bB~Kxx
7L5hU_b0K%nJ1mn<h91!`{BTp^1k2WxTB@OX{2P%?qrS&t%9s(DL>Dnl0Hf`P_&)g8UkpJo0qSR#z+b
H}+&Wi{0KG;|MA>h0#dzf=2)_zTkoO4rPeLZk9oxn?32JtGn~|*UhiJV!mnW2WxtJUyZuL>&b?0VY)r
OG}0@)nj)0V=?gBJcqhodu5ojiGSb<ViIMN`<!8K`a=j4Lia&qB=b&^~K3-$~Lhq;Ov&43G%&7Yz72h
q*tue&?@@F03`1K=IP5kx=G`!Rb@-xY08g{xxy#dI*<tdaj8HkkEr)c^jQ}h&*xKGB1+`_3(Px2No-J
<13lm3?RrGw6*f3WW_*;`&3;UERtlihRz#2@)ea)xhxp(8+>gBDp0ug{QO);9F$`7A;>G$vgVhAX=AI
8#Dm0kt6ulT=Jg2JhaxbvtivL(z&$Bzz9y=fK+bEPUBFwdl;6NGkpUQ?n}etUBwE@!m$$M>_0MvNe!^
WOi&{>C}&T9y(K`UY3YpJrEX`I}Yqz0rq!K;uSi>D$vCF-NVY57a-y2$SdO`<R357HZpX#vZh+yv(#@
v0>Fbs2->$1jrh;MJvOI%-b+*m0WW#Bhi(1Y5y9UG`VEqZUB5xkNXq`$DpQXC1W-!@1QY-O00;n1m7Y
?B%cGA-2LJ%x6#xJr0001RX>c!JX>N37a&BR4FJo_QZDDR?b1!pcVRB<=E^v9RSX*z~HWYsMuOKoMk~
UfBu<ga03v_9^6-(1#PIrN82&_%pTxCilsU%+D|Gsm0kwi(!`Y;7hB=X#N&UY>{KUAgEq$qbgE_M@cU
)8?WylCEz%0Fs$ukR$S{QLc(kkvX{7n}(_*~;=j)@4z!wdSQz#8JJI8z$N26<<4=veFfmig|+HXi+m|
_w=y>OZ?8wpVt@p`Og>Uzr4BnDJ3W(C6`>m{auAhXfd&T6|b`VmWfR%vx=@iQ9Mv~%cKG-FV1SE%0A?
7w=01Q%_K<0Gi4ts5UtC@fr^b6ac*B9W0CCdKF5M7)Z!T5@_Q~G<5rsLT7iHKYrJ>$E`R&-27Iu{U%z
{Q^(rNc_vhyqi^Z4_cE4s-;C!d{LdsH(aU7VY8>*?N-!YwU*p}9X&Y8I7vJ{6VxII=dvrriq8+Py6ua
DPn#%Kl8ccuK4S;REdy!yi|+(;@EE{*Xb7**yl>RC~%&^fF=&T`<YQFSM|W_elbs@9VU--ghdO$c0L0
6bO>xrSn0P^E~mc3a8=+x*OR+|VRe3|@jB*o-JGn-x_<AmlMzbO=;41L`GgttJyZDU)RG(=vmYT$;5w
&rxumCzHv<+Ol9&uJ<m=vHPEnfzDZXc6MfY2%Nygi`aYt$ldKr$PZLOV9!|$DJ?YR0I47Tu9-Z($Uua
3N3DPj48;X|pl6jVcVt;w5UxCnC*V6#N|r;G)Ldc$id$g6ku|dd0eOUOHo4=E6)UzKuYQ5i0l&rxnZ6
)brC_alfihbk46Djo8F52_S2X2O3iqi2ZIlL^kaT(;jqPBP+)_D@-v4?zU^2NfM@MEAU?;C-5t8g#QO
%<tp_mZhC*>BruJ=%tuC3q68<Rn?6Gfi6ha^fS;rUG2l8|w5*Y1G%PL_2QKTks!B&|bbEsP^m;@p}ND
tBtkueK7WEgFrZA*~ux$Q)5>BVZPsQc?~F?3SB2ddmTYkW4P#8)U1ooDeX`V9>xL$>5}3j#&XvpoV7A
ICjsqf(>&_%N`rz=3K21N2-0I8s4~(((x-4j01;~k>Bx+-UCm7DmX2)Kd8$as2mwrRO@4$ga;o;u<aA
GHgEP6|A)oN^7*ROTuJaNq=JG_s~F8nd$Q)?Ytl8VIZH1JOxIF0Euy#F?<FlpoIfp0dR`sDNrR8nHE)
9xvx<cfw^A&0t5s_=f*g|rJme(X*3redDOx_p-B#qb;wI8<0DbEKwqZYs8?~typ9H7^u3(DE7ED4_zL
w?vvCG`3NjjR3q4OQ;P^<^&Lxj~dnt7i_uBiHz6D*ao1Ap7Wdp5l`bphrU<BVCaHYs0)|9E@(>-D+GH
YjC4%nQi5C5{s_@__$Ns}JG<;sQx|I?FIKs17S6UPw7Nsxoswhxc?qWyN&q7G@=+O#Z7#IQv^V=xPib
JX8*ths2t>+$aEDNgvU;1-%d<+)H+o=hjsrY<mE0ksG%4mG743|IMBm1MG}ofWs9SL5t!@sNI6X?)!O
0erM#4LZNH+jF`65awrwr3+-@%Q6*MNE($JK28uxsbYR#AZ~=#r(>F!vl0e-ecZ{s5fWFMK!2Cw<ygQ
9U8*O~kS+>p@^9D`~;8)N`!qQ_#hB+=SE#TX{_fv%1_4scI{EY4h+-uaSl-P4n0X7~`?GKZEVn@}l#(
r~&94ip|FaWMkN&Gj2btgmJ(+G`^77#7n^C~1ewHaL~_LPmwR@y3~RR!NLv0LesIg4ZPghoJc0|ju{Z
jYJn$Ws7hRnRqSoQ|I%Y7Kx2<nV3l^tl(}zlP$+t?RjZ>?lomv54Dedj^-U2;4?Pc58Y^oFp!V$6BHp
c;TzEJ_y$pu|p49B`%Jpdk@F$hvO1-^<Tre(#<*{)a^l<{l0Y=8Wa%bMo2Oz2YMeb17{XY#GUj>$X9M
D3=WWBUyR$Rq+}UQfguSiZ7)@uJtO&B8xuQyKk~&FC;xlO<3~jlHDm?V2;LzApEzW<CiDg`a6CpUbUt
1hMoBoM_kE9TIuf8M`L3TZfshyE>*vE<_=4bXBPQqU*J<MjsLori8_mO3YUy$;`DSi)zq4d`i+vdiY)
Bpx0_<`0K|~Pd2>!k#@$h_Kk#CYD`>W()*!&0fbc&FX)P!vtJ>bHL#1D4ulyrg%tSyaWnmr6`Ii0}U4
^H8!<sS@J-4FN}rH3BaaAOky*v^d{$CHn>`2<9zNk5>5;Ze*Ojo72x-x>OyrY9@wlvH=xQS!lAqBmEI
o0pfD7q4dInIf@eP5|>=vBP-dHS8^)sphk!yVC_fmU;8CN<N`^sQvQg&Bfwoh8uWD;GRlWF!(6`o|r+
eD559D1y^K)b5`-nbCc;5gr1?_oQaQ$d)jONVf%=DH?zMN94F@sVeUBG_S?SlvueNM`9e3^!J6-I|I3
l<rPxF~V@hBcng@|eCjSCZO9KQH0000808W*jQjofk4ipFg0MZ%&03HAU0B~t=FJEbHbY*gGVQepBZ*
6U1Ze(*Wb7*gOE^v9xS#59QHWL2sUqN_LNCsqKKO2|526^cPm+l5h+AoHo(h_a6ktJ1>l1mT$?>93PM
N*QT?zb}*u|>@c=jGwUAy*!&vTj&j?)S3T&!m1V)ofRnM<$M3=5fVqC2H2ayA>jPpb;%oRt*W5_rLPI
6`g+bUV&Bf=31sr#O@kV^QNpLb}v;k(}I<(;^b8nS=rB1z3h`(sIsk7W6qHRr_vXWKF4h%b7izrUX+D
Qc`pAHNx_f8oj?{acfs>G&1JmhN+fA{Jn|wl+E@DVl!|J2(<)HPL_gup<Kwr-h&}ysb#?RfG^I)Y#Yd
@9qw`kFMkHn1R4pU`a}VjgFhz*>qPeHBFrg5VWHFn~(wr;Bo(|<(=VjP^FIF=KpZR=F-zdRku`BB%Z)
908zJ-}sSqKKnJ(e|8s(?uHTx3jVQK)!Ey3Yp?BDa`?2n+Ujd$oidRk`Fv!w?PZAb1AuYWs0NHT`H67
=uWRFO2<A)#aY80VLpx+OU6gGk#%l92+sYFTgFR_8+Z;Z>aDq7<sN+q0MGu$9R?{ot03DeAh*dpHGN0
v0~wZEx)j@5NZDkCFAr+sw%cN!d?PD!EzTw@OQbBxllpmy@Xmf7s1pUo}#IXKsD%n1MZGgcf8G;i(8&
6;lDbFyt)XeRt+S5*XB9PVLh;N=ah$L#Z)uF(}Ss294uyjgnEU>peX953o+T(Wm|=xBR>fXo6@>1D3u
ZG5*smI@6}Xh^`h2GcCDIvL#YOc_o8ygin1XCD=$(F@A!?^1%NvYXu+)5LoQ$eGJwac%mm{mIEIKvq~
f>2P+eoSXxh5ai>`n1M=R=g01VD;69e1<xmPf*1h3OWVz8dz;s{A;F?7GGA*Q5L^+Dp;jHpxzRp+A1T
})3AdlmJzRH7g5o)@c+<LCwrmCR;Xq%+QIlYNc++8CN$BkSTY-~irjJg)eO1NdqHL&K3niM%ZOGB8-n
ZL0%e511QokZPoH4Ph!6fy|UC(GFk<dDVw<%<cx*?$*3woXh}ovb`wKbr1=9b-gm<=08n<w1i8>^Nt0
v*zcE^oIv9njHVF&d+Y^l{kdTO{fmZhbyaB8+i>EyvVH-)CQ3B6biMj|w9kZ93|RghCZ)&424<)<8mU
?|ifEirB?WSXzz@EVimnxG911s4z%lF{BD1JmleAHbFaXs3Q&t)vkvsDOA&wFVbCBvo(X;5403zLVHs
;~_eb7h@!6KU4m2Hu&*bfRB6#m7(m$C>uD+`BhU{~uH9@A>@9Ckl+(k7S(icEO!(cO#mc_dxP&qPgJ<
HL2f_EsdM#w(!4h0f?nWOx=Jc>|YZF=UX5;&&?`i!BPw(1Zc<(=3{BVY9KB^=QVGfo`uYTtRE&M&v@W
!-a<lTL?qTuwMK<6P1G%P39%e-{*pk7>uOh317&NhLP$?#1}JhgV;I~)wo_Th;fh&CrQ(0vSj-XmQLV
u6qm)%U;Qs+rG&Qa3%~C;0;6WU;V>Qq?j|D@CAmli%@7T+bq!;8Kw{Spxed0CPwesL>f7VBV(L(~dB(
P|i}IQ}hZt=V3-%tUAx0^%16PTW2m@^}7)*qpToy!Hq=cC=N(sHOs$-nO)<SfLg0X@QvI&DISgb#5Am
T9AitKDotCuRq-<no@aIk9Ous14<?YI@{ZPn0x!FO0iKHSFU{zmeCzInd9zI?u%N}mIRQ3hSjUQs}!I
4t)!+@s$lG)pZuOtK0Tk}~;fcfG$;=c(;<!fTWJlSQAj^F1X5uc?vwKPlnEzkgcZeZBqm{Ux-Tv)TDM
M9~1_R*-^bGV$*FbGaYe@wYL}Uu#b;z-Gi9_{iD2uTRgH_xCrCLoeNxd(y>|+TDbj5rE&Sa6-U~!XT}
t5M0Gcy=^V{iw*7*`>`pra)oDNWXdtu_MPm3zlyF0)tbLyWT=2R{S9GoD6@ZB<`=MkbQdER&Yg(km?I
M7@6hDQiWvJz22DEHaaGbBjt#CkNd1d=$IOR;F|{<?D|B9}Jsx@eJ~)G#PjD!YVp%~}QI@w5PHlfJ>8
1ytbD0V_Mh;77Dgqu*XX`qSAPC{b!p;00UMiI@KvnWZI0?cY3H!!O@SMHL<^bJJC8*ukHw%`?=*C0tB
#hzG-*~AoC^VVSTZ~5Fz;_Ed*d`Uu83tFq?G>AXsWW%Xt4b7Eh&I-_C`QT~r=SM7jy^%xdG;1xPj1uc
?(Q8nw)^iD?4<8f<o#7ncWm?zvff$AJH6_wiT>0|kHdrIsiS1Xwq=>?ztp4S5AV38kBoR)b1$UM9W(W
L!auZiQ6v--9o@*yzTcHm-|~v0J<{RP57{a3*cjb2IVF+o3;XPs!@aNz=gZ}C?qJ=2`4w74JPysHo*+
ZrE5qUn7K;;Vzv^{7(sb7MY2_!q@<+-&Bb-zIm*Itxy2lu&4O|j~jI=Gqe59($=Y#>vOsCD<Yt9;3Fk
E(Cx$7Lp+U8JlR{gO%W_0TI2y6}Y$Ce04Z1It$Y`J~^*ccsNj6D~<-AX=(-=EFq;el>)*PxG`d}`ZqQ
!}2+-1m&}VYl`Vjaa@_tGO?T>)&##+m?hL2UDuXH1E&Dw2xNroKrX0Pc3ynHRTocTfReHPxd_?k)r8*
yh}?<<>xAXO9B&44tu%KTy%ejb8c7W&j9|-$==-DI%T7sZlc<{L7?U5{9lDVYjkmR*Ej=0pZyO|O9KQ
H0000808W*jQhB)7SV#l_0FVp-03!eZ0B~t=FJEbHbY*gGVQepBZ*6U1Ze(*Wb#7^Hb97;BY%XwlomO
pc+cpsX?q6|mF-QUwqMw5*U($XU_JRRf2Mj?V)6&T%Dv=sV+4YM4_Z=xpmMo>)DkM=v-pg}$5ARrM)q
rYk%e6reO{=tpKX~1t*;H=NURog!!_Lpb*iFCDik9Ukl%>+F<;5p{AUW1qQJX=!;8ICZ@LK$hx#SH_R
fV*uC9hdg3%2J5^FlQZm*t@S*nhsJqVca=jVCllC>a!g5ub%j;moznMV0GL=G^33Df^m9W4Y}NSuJsl
;pyY!<A<lGH5L3^U~9?YDEy-&6Lrnq;s>pjUQ;9BgS^jrP79sT*r2rL6$Mt17puF%Dm{9OH$ac*eL5?
-Q_gE4F<syC{>rJtbd#*P^krm?FvSQ}D~pBANv^lms8Uo^To-FjKW9NyIGfF8Q`FoT_$Y(>P>wjf)3q
`s_a5+eyY=r;7kXx)VH>|e-a#1P`x?P2=tj9l89T&_<y8%SlIkpBQYx<TzBhIUzjYd+Bu@9V9keEf&c
YsHw`(u<s3aJ)UCY|bAh6pJzmB3fdV2sh@)N=ykCY3L3L3P$<d!?EB~or1stsvy3zewJ(HRNA=#2$fP
lXn(g|p^ui+T!Ye^~)j;t6Zj?sjZUqW`Be6bxizRsnvXDjwij^{IG)cOl{jV2r&YbEo0ml%XEER~Q|Y
SOG7~Jm|y*>nc>#J#SnS!Fz}kxO;$KmBew&NwT8xs)k){#G{0JqB|X>^!ILpBT8o?bYg85O>y1`@WR>
6B9~HGF0?D&)i!&6nXkM0ow&{-7xRtI5$iUKu1s~m_J~&!)x;|*nUH?@AgEWuERoU7ULUD*!~lLj63h
EkxGqYRqH2<{hER&ukzX{#?g^yif9Lel=k$WNsp@mNTpv<ss0m?C-Dou>+xJRF7P$EYmC`_ss}j2LZ3
0v^IkF|z==s97$!3n;_bJUt615HR^Mh7h8^2BG0VY=pQiu1{OGD;NN{9Vm)|l8&xYW<HXKJi3o|@GDC
OCYPqT}P;9nj{1C3)D2gO>?-DzC|{%CA9Y@a5~c?egKqpyPx?c0bFWn+w@`JC7Gkab{9#g^Gp^mRW$p
h6UH1abBEc_9ZIkk2y2<3*(D0o)?om9<-Ae0!<&YARUW`KnG}3>d##|jq7A`I?K7Z%z)Pne$v(5;CV>
Sx=<))7T(EfHrDF0oTcj+uX5`EzFotGO0rn_W+_7e-(OC$E|p!{xZy4rbbVZ0f0h}kqCZtfZH%V1>xe
*;kcK9G(NvgrM>jFQ_><>QeFZw$xY97IXzQ*7uJKI8w@Gxv{qgg^-ecy_z0id&xK1x~KDUmii>z!`JU
V&@UN7X?$v2|-hIZpVvCJN6(Dy}Q<N7kOyd%4z*^X4YxE^;xy;lY^pPv3h*b6+s+ka^g3lvLwEku~Rk
_#J8;$OLd$5&sPZZTSp*X(})P)h>@6aWAK2mnr%o>EPM`!yQ}003DS0018V003}la4%nJZggdGZeeUM
V{dJ3VQyq|FL!8VWo#~Rd97GqZ`(EyfA^>0Tojf8Tj?H#4M7zQO<SPAumMZAJp_TkNN1Z1O{yei*ZcH
4lA=snaykbS5Jw{KcRb!d-jQt^sSM$Ay=G!PVg6I<@TNDdVSKVua!X`m8mcsqZthRYThM;a92&%jnO~
ST6F<?gCNG&VpakW4MXODZ|7!!lZ|%q^DQAJO+Sa%>lR}>%%oThoE4kfLQ3ufP@TFx6wjj){pIMMSGn
=yFKt<b}W2Fr>twwG&=)mjlkK5Z1cXwkD_*#LNEf9CBeNalOF$Bu$<YfYv;yl1U`Oiq~=fFnM>IqZ;u
fde+hz!$X9IQQczGb=!U=X@hP}WQ>h>&VaIr|67hMLWJyn$_F5rM~N{C<zCS4OJC7;JBiT|Tyq*GIA4
=K`Hfw!HR}<w~m36L$ukOssbzs0ePF<92^>V_8`Wx`ncwPbQO!Q>{C%^3ZJP1oP_&!Dl+1y8rL&njS-
_sy1wgR!0%YLAHuSD%HgLRt*h^8brlF=M%@lV;Ro7?U-eQs;6tPT(;CK98RuQpfoY){IuRtVJv}Mp}L
J@f{K&dhH)E1Ze=Z3W=|E6x>a@%cAyTVbD5lcL<zUjPJ^Ln57Z%mW$(B-^^sau`kHKvY4r8gl^a9Xp*
2$3shr6x5LcWU(B{hTB~lkcHJG+BQgVG$yvcv^JMnxx`3z0$2WF(z;P>}fWAJ+mMjQxyHRxv;C&cFqq
;xcnQBawY-X(COHQTYerQA~mWm~hkmsVT)qPHU<uNx)T<i1N359DoRJfa(@*ouL=A$gvkK`d1QLO);}
o&(%30oU18n&8CW==-Eq{M!I7E8JIr*f@I*^R{zK%loP)?iEqP3SFu$JNirmUv)lipI0_B!!^m~WO+k
=l>#RHoF&aMw_2>uk4&<j!WntFpDplr=?t;Nn4c{Y0?d=9nE8+$&Ti2`cT^R#G2n`}+!RvhRjX|JNv1
czn<AU~2=!ioet|CX7D;awc1Ss&4~%RO+Rtgi#y?YBL0M1OOZ8*}st(C2pU#i#&cCgk<6)EwSw1pB)g
hZ-29$yyUI=XzU@Cbb*b3~DEYlJL-_Bmh0mHm(p!wnZA78Nc%fS`?;F*Tz*Ox+}W`;g;xD*#>f=jVlR
hL588joHGhqx}AgV|he9#k?OQ5VbWodQGRa&MGtlvbCI)L}2qElVMnc(k$AVKl4Yenw|$WtkN-ZLHFa
YT-<7`AE5jk-Rc}FU8Cd&z!K8KfAk=6Z6Opi=aB6#+l&-8VyPLLana3e55=^U#?fo6aTl)vgs#L@wNs
$yI`pR>u78Sd|9*uE*p2$qDr;f1$lP}EEnTB*_IDB72-iFYE86@(<6g4F~1~u%MH~VNHvH{!B>aH@*#
q3=@WFE%C(Yhld3chRmZ{6q*`*4xfV&Cm)y@I6Z|#lf^Qa)bn{DKiB7r|e@?oc&cH;q!qo^1(rpLJI<
?kgC4=wp7OtDS$MpN)Y6#51J!zbwH&8u=o~AoxydP&BNumhtO2NVlZo8MxQ_5~?1Z17Wbpa03Ezwnur
Jv0DJ#}o3O6*z+*MAmK>zVZ%uwT9j3PZkv$38?DC3z%DAn1!8WSMqO*?{CI%CX-Xqw2}xHm}<>*lx<n
gXMH~rs+$(y)Sc+Mbe{XC!x>5K!NQ@zc)<1&UaE5$J(hbrcT^xI^&Ivbq#h|Xpy@3j2UJ$3{Ykrn?5;
dtuscx>FpZXv*&_22xH=?8yCN^Is!quQ`flm=Uvh3C*4f9ei7tICL_ZX(fesGZ~_<I|8&yts^~VCT0-
sxm()u)aF3MM)>HVWO3l!CCuuuTIF@_6fvWsqs-B><BE0-(!Jk!G6n#bXo)V3hK)n*ir-vHx6=n}R4x
P`*)`EaFjAj+4u$9dG22-Ey9Sgf!)MU_K-o0d}K7!uslcH`Ld)ooE?~1jHjB|lenyyC2CGH=N+1MrF;
T_S#F+ECmUxE4gRM@1H&37)VXHmj;x?fpT&a{^?os1nL*K`LZXW|L>6EV*4eV(9zBh%-vb{uH9R-%WT
HulcN^N$Xx$EYvthy6Obttt#Vdv<jTQ^qmn+N|RShPLXLdx78jBC^O%vZo)Or?g33*!yTQO3;w^4`a!
7fJ=u@f%7rnIMGn5e5!4A;XJ`w*wuF7qxX%o2z#wj+B*|}cNmksB9&|o{_4k{!Pv(e%=H*beF{$Vv^o
qO!{0{dmRB~i<YIU*pSYyEtR=tQxyxA;p1^Psf7_VvsS-@Av%$Q5{H=t&NAMkkRq$&~te-)Bjjtz%V|
c94_QG;OU`Q|@jHKS1L_#3J7~>$alyXkKE6AI4YuG(wwH{wi54Se`=r(Y?hm!(GxN7vFmKO3!@-nRw{
Z;wDP)h>@6aWAK2mnr%o>DZ`2G%|S003YE001Wd003}la4%nJZggdGZeeUMWNCABa%p09bZKvHb1z?C
X>MtBUtcb8d6iPlYQr!LzUL`KcUTKu9-xQ8U_10Q=mt9mCsA54$4+HsA#Xn=O}3N-N)0~9_V=StF4&h
)Q57fT1lbuI=M;n~t%bY`acTkrm6d0KmsD>|Ca;qhQE`hQbmd6#;cL$DK7!_iXh(vtuDFF~Ja=0Uf*A
XU-CxQBo@-(((Mc3VITlcwZ%n45N#S`!C;b0@JvrO#BGB~!(pI>G^_+bJPtVJtb->kXbwH`v1u!tZ1r
-N5Asp!k-GXaH4$^NqiAgQO#AASlv}a=*(*{TpLZ3NYhYFu3Y@ycSs?xw_@o2IZtUpo)wG*<?AY_b2P
(7AD*LXqQxZH3)+AQN9P6bTDiE(gt38`D$H@olyu0o9lFMFkv$1a+F{M)gb&woLjLeisV;xqK3_Pch)
4F%k);KGl+qnlq)O9KQH0000808W*jQnCog=o|t70Nn%t03!eZ0B~t=FJEbHbY*gGVQepCX>)XPX<~J
BX>V?GFJfVHWiD`eg;dLK+b|Hk>nj%Sp*9ff0}Q07`vP)kS`@t%g|HG=HXDj$$W<KweV3x8ShbM~(1G
O6?CfYL-FX)nux^SrxDNQ}wcUZv+uuBEXVDb-&}&~-Ph^z~rGMB}fuid}LvgJCq$3Ai_X%~5(UvI)Pp
Pe<=h9>IfIF(%v<xHod*1yrY+eHgdK_!-Y-BX%2R-&WP)C-FqG$}p2-{jTV8iEHmK`w;$G0+Rx&83*t
8A<`1<12lEVfW%B*+A<3$RD4%wR-rgtZ~Sz`7OYSQZ2D=bj+ED9A{(N8Vo|<xS_txI^4zIIQ77(Djj_
mg7{%4iw3>owl-=(}Ts1G7w-Xodn#Veaq0e5U62u%(64mI=k-uE}%+fkyho@HOV}Ef(QrAdx*rnpUrY
JX+sm;C~$25uTCB2MkG?#^XNgc1C`RJFr7#y3CkoXX^t|X5MgvS*%f-bW-VKayo8QyqbaUlGp`Xa%W@
V(aP=Rt2k6<mn50OnQ3KZQNoXVt3K`2W54ne;7AlFK=BipoGVM*8@|2qNyh+!EHn6;m;|kXA;NID(6U
5$ASgy*6arJT}+(Wu=Q-j?6eF`d`vMd7kPEDeA#MSKnRq8zKiSC-pLDP7pf1O+Odnyj7<s#fWzU#ahC
L#4X1SiV>ugeGW67`vyYBcxcV7~J=Q1{xXN=Iifm0i<2`ymLzIdf_2Yl8m*P)h>@6aWAK2mnr%o>C#*
<O)au005f;001Ze003}la4%nJZggdGZeeUMWNCABa%p09bZKvHb1!Lbb97;BY-MCFaCvP}!A`?4487+
otZ~^S$Or6zgoKc|07BdlirmKCtffgvTtxq#v|UFl&9~$|zxQl6DYPJcWPbo|V@Lw8Q8;*XN;Lx*Ico
Dm-iD;(>0lD&(50I4%zxx8iK}ktTK2FPN<~N81tIGSGtI3JRY9<pmBbYV_LhEi#QKB>GR^Qzv&P%>`!
s$krD}&c!?VwV&XHY8Z?F07_6kaEHk)^fWjOMZ0X^`n0B2vVM&iejGuTk(_d&o@A)xP}v_?!gC<11XB
SE6?j#I(eHzBnXb}S&eL}>d_t|IbKhc<RXR?kr;D@zR=NX%;OX1UI7CfA%N80u!YCGBCmgS-37B|n$*
eqG3kq)Q$K30<=4ToUGn$(pMF4=@czD_hf&phdya{}!f;+(Ol{vxakUxLEBf*y>!RBLp{QeF>f}>{w2
y{s2%*0|XQR000O8PL-ZgL*)Wi_5=U`JP!Z>Bme*aaA|NaUukZ1WpZv|Y%gSKb98cPVs&(BZ*Frhb7X
0AbS`jtrB`ih<TeogzP~~^6m0Oh+=rtju!WYU<=|REbKj0br?qEyb+IK?l9MbU|Ggv0@=CFj(w-rSEo
t7KnRztfgOb{kULFoy95#C`2VzeO-w6*}H(+b>aa28Q!nWe7p?4rUsT*~Bpc;%Ebqgj+{K}2hd^cJyM
JmIE1ua<L>_*;q6vSPW_{A+;i94>P7(m!Hp)S#CnjJF`rGMVx4r^^@cSQp{w4l6rlzcCYWqr@w;+57?
uZeNd!9$~1d&>?$_wG|i1=nHqH@~<hjL!6?G2>2Yi4e_}^(X{rde7~V8id<@47iWVHXD}>w6Tq8X%1j
N__dN!!3LnT+H5v$&rsow2S1IyTmz)K+z@<<qWB9GrVLRwgprUsl7ic8{K=0;Ab3zQ?cpKDf+BmVi9M
n;5dfVb16bBE%i;!^U^2u?vIDQ^02myz(A5MmTnub9uD-6XuF1Q%KM)xgoO}-l)}F{019nu6IuSS=5Y
4^((nSA*dmZdiv!z)D(ln0JK);{DcF%<?Y`7$4Mc(|B7im1A(W=H!QLxeQx5M45EUUB8fC*%#XvD$Wt
Vt-6nuJ2<Murkwb0(`Gl#sIb{{1NhB&R<}))95WD*6hoZLA#n+F{%Q7TUlCkozNea3idI$^n84-K=R2
tw)7)R!E(~7-g`CeNRT^lj6f5a~L(@dt65YsA%LGT+0%3lp~%(gW+Im)Nf5V0M_;F1^Px6DCaK|-E+K
V1!ynVaRzb@iu#f{3zs1YNldfVn8G=0NqQG*(v1FV0+*@tIyK`MXe-6O=dCqme8Z~u6i}0N1zj{%9^q
^aYp!;w`Q#b-lmEnDpFb}xy9e8HV3xW{#Rl7wGTZeHbt8wE;SLniI*68I1G|oXOcMM=iluOLo46>*<M
X(lF3DpDrq$f@?o*SisIo6`1RO~aea(Dt!q?LO#KUb&aJ@M7+_CK<0}GMF?`=_&qWLPhSlag}7mqyLB
+xy%#^a)ugTngR^)Nwm&+tm<o|YI+X(F?RnuN2sg7mEMEv=Vop`fZ?0o7OD@}4U*u(Q5@KXoZuXN!y3
cj@HmnHt_$KBQ!o<is@d`k8E|eUmc5a(5QQTMqEbT#-kpg|wmUmu-F?Gq#IB%IcN#%@iR`1Ibe#8Gh*
$mWsRs-LsRcnhAN=eajv@7sJ_`B-J$;xG|w|SDb8*(B8h{;w+LLL87N#aK$vTY+^kppaq2$(>?S3ySG
0QGb-gPHA{Vw(OPC_3M{t~#-8S$X@PqyRQ1OMM?f+)<*GHm9eq!IXPRQ!+3Pe>{Wo92c;xMoPC_U|qo
C#c6E;q8aff#UX1n%nvqGOZE0UH8C%ShX<<7fX+uuPJM*-v6Lyq=^P>P^AaMQq4i8q_O5dv*YC|A{s6
mb!$0rlXl^?+mJ+Ff9e%!YOk0eS4fq}_di10%NMFdFM-fDT(SP>2C60-Rm2ixCGCro=2&iH^)_)HO3B
eqdISQNf{xKaqrjS7&ED<t|$$FSjs)V{g4Oi<iakU|sd*)#e5(j}i`D&=+~>M2u2$^CJ$OcCynGxkaI
r(b8i+q8R7--w7IgFT<Z_LxT?zX9@HqO1gnI5*0-(X~4#Zk&b`g#6o_4`Jb$k7FkA>FL22>k@plB(zI
~XMgN?z*ZfF$^B+)40|XQR000O8PL-Zg@aer@?*RY+wFCeFBme*aaA|NaUukZ1WpZv|Y%gSKb98cPVs
&(BZ*FrhcW7m0Y%XwljZ?vj+%OEi=PShYG6ShkrH6$U3T02Fly+gEm!QPTj9JHaZDpsKudkdmnFMCH_
087Pd(xBKM&H53gw|LB(*++HewuJE*P>{1FqojKXL8y{6`qb&q~!b9P@3VNP2y<ko{e|w9OIaxL#y-(
kW`InQTkL%1RLH^++Z+H({B~9dBP)AZNA2t<J<IlKR(_{7FL_o`9x&roJ}9qy1uIQu^O>OQ8X4)g2#M
YSGd1b_TjDoIlJBNI|bn;#|aQ7*|mZyM&QHAB+y=Lbe_QxX+SrCqy~(bfq-dBPtc%)nuI1&!*+n)WiL
ppS##pl)WVUtdbz!QBHR8gHJ>-YL!dj@AK>lB?IdT2uz&HW6Yz<kBSwvkF#4QdrUs|=aqI=r`8Y@~8X
|EYow%@Ytpy|-8TynLiObQ2NOmyp2xD+V?c>4`=~pj4bYiet7rE-`2XQt}jAZcb##7zLtf2kbS?TJ^A
d@D6XMdDPDC--vRTi%T@@d8XIL!nj$=IG{5qsybqgS|cxLBfR!>9R=?O)O>0j>3CfxUnC;UV^P$Q@m-
lbfu_2LIPK?>CA0T*_^M<-dE+=Wt!M$yeGc&KojzR>JgGOQ?Heb!C#bxcV)d72JGe$?)EeTlv*HTF^n
fE&c#dO9KQH0000808W*jQbRvW&L98)03HAU03QGV0B~t=FJEbHbY*gGVQepHZe(S6FJE72ZfSI1UoL
QYQ&Lj$%u7kFP{_<HNi9lDF3HT#Q%KHFN##;fQsM#tP)h>@6aWAK2mnr%o>CyG3>ZWf000n2001BW00
3}la4%nJZggdGZeeUMX>Md?crRmbY;0v?bZ>GlaCzli-ILokl7FAS0;MT0sSAgb_-gN}bf>-e96L#sl
ejXI&BNT3hC@OUV~S7+ax_|>_ix|+06>7GW?Y+xdpPaJmO!A<X!OUg8=z;i+1d40id|OLV&64;rKM17
(QZpEcB<$qDd1bHgnXoD@5=haYgJV;Z&j1#{B5OG*W^;i^Ym;66wk`tUNx=AH>LZ^Jxf(<+qCX#AfhV
Qux)ph{a&`R2_9BzvnlJ1{i)o8M%r&(Q&r`Cy3ZOtY-{B2oz$&uecV;4Y#S-lH<jGUy1j<)XX{4ogxa
@6K$xz7%_<nl&)VZ2Sg=pxGXbC1Syg5Cl}zZ@_rP}l>s_f^{`N!HV)GB#9w~6!kJ(NZ*WKRs{%Mcm$t
wPJg&fzpdG<>UkCL<b88fmk_vz|E)`e<>C%iwyQWIg;sz+U|6to@lv($Uo5P7<1Dj#!6e0hV~=J=**R
FjCSt9SIxXREA12C$5Yp+Cy@pc>Ghx@KMA!4qRa^<<^f3bf4*M$LPotCm@lZ&x~3d$)I2)OLkUQzL6;
2Zm}5%-B)y%l#F%JT<6m%gQaR$x1C(Yt^iDo3)*u8b|}uby-PJBk6{gdWB4u4=^5{ogTR>b#4dkv$8q
Bl(^YN1_qdQ?RJGjSD^4yG#+v{BYZXcl^VOXPhMwrQ5IP%^;>xSKHI<qDE2GrmWcbVtO{f7XJ=@UvJp
#bn(0Qi@2D+at!hy2)e7|WyXzm`86$(PlZI!%pILqUPG*H{H1rSc=0>-mbnwUR+1Xhk*J8EHTG(`05p
4Vxh{Uk``GQR59L-fOL=64s;^HsPzHW#Bb^%}YPN@$9HctHY^_5^6AdVUwpcKFS{4PDCj-c~h1A5$&t
Ar_K;SERxjQ>&9pm*pwWg{akYQ;TMI}`nlGw~pt1o%$PoXj(RfCelgt<(VoIZr{MnpPjmb{lioxqw~5
E;p5|ZQCu9i@sPyJstcs#J8F8%xghzL56viX)RVisus5?eq$}xh>%1KI#jl+Rjg&TPQZ_YM%C>KW$Rq
cs*pOL_fz|#r~M-N)10=8?)J1iNB#-I{UBf=^*e%w_&>vrJ`L#T|Fr5OYuz<+g}!sOC8diSqk}^&vbq
^A1@`szR^}f_GhQ<*7uU!clcUH<lTZ&!oVbRNs|Cv4Dj7NvE$-}g+!=MUOC(M(8rKTG%g6Q-`407KAR
Iei%G_u)(Rk+bIZI$HOBiND%07uHEu6WjXWo{R2kbRzxSNIzvj^!;wp&%q2O4<&ex!kWcsjLNmLl3aX
c)We3Byl3Z$8?&D~NR>6W_gg^^MgI+%IGL3E9~{w|Up^-R1!$yJy)$RuWbqHxN#YK7<JUq3yT+2!d3l
@&v@!ZW93$G{;1&n`~p;u#c2d_@Vbz*^=+HnqZt1&IO+3W3+ACeUu3LTSuR!Hy$={erDW^-ord*V@Um
Ys{k#j18iSWHUI(i^1A6HPdbdDWQm5{DMOuG-2lD*gNos>kdf!B90H>T9iUwXNp7S-{TJW9xn|WcuGC
izqYT%Go?+W`iC~N1G=w>z0XDSYE?=eM`(8mRh(a2CqTZKzsXAR9MOA)~IJ*G{xRzd9*JVSxYIh-@_C
Y19Xo6auJ*ct}g*w!g$_j+BnW(Y`R)w%5wUkJYC)7Al!aS={G43Tq2*4M+vX+HY;E@iOt<_q#7wqve6
|eHP18q182n4X}J0nPT5QYzAL3lV4K$^i{Vhy$gDxsO)zoz0@KfKF8qGZhnDK>^3vz0j81osM~IRdTF
%y3a5Y>N>lkpU6HL-gZ0$LC$w(rPMe2Scm0koVmtj=q&`iyKBd_(Dh1sE=l!Hb3<Gjv1WR{V;K1`7wY
Er2PAKwh*4PPl7Jz;#b&xRY$EjWHtHCdqC?2>?hj=Af!Aapag(2LytEYf2jd=R`L>HrOdMqb{m(Y0QP
NU4OtYb1|*%BD8Sm=ZPpG5v<J{T0r?Z?v-s1W5b%Pp0_RaxV5#s2C775u0dNH!To1=@<uQ7oRlwZAa0
37#HnrmKUwtV+!#hC50|KDf2b4ex2H$CMe*}TIhFeaW|0WxS+D7bv1q=vSiP7Tgqc5;TY$5bMpymQ2_
aKoqOs9rx=rm5Z%N{R4H<n-00$@wg=hW(g=p~fEgZL~X0}{GL<^YeGJRMR1#>p;`1TF1XLEQ%=Ks@EH
{2PSHCR?w|9DNnVjXcAkctA)@>mUu@W*USxAdzpgdIM_*Hemx2H{EZY#+E~NL|C48ERRNYburw|1~w1
_t8rIu8Q`!%7zbZAs;-WM;R<qXbVZ`y?sU-QEfC+S2BAATtc-OFbQo3%ONQaceRc_YbpGdm`}Z%y(X-
dM7Z>Q78dafXxlQvd>l1%{J|Lb8tlF^KCosXj2;$Yf0+q(~33QX%`fsp$z%qrV7-mRlg*ePwmkC0HxR
Z+SoE~P*k!OYiY6t{!LKPrZ7>22f_@%Beb{;SS=}rzY7I<-_cr-+iwSx;PA8@O(t=Xuy+%Z}rzm2%W@
oa*dAp%`sbk8jlG!n|zEj6*Va|8rkE8FxrbV2*TaUNTIxFPFYVH{-#Y#eE9{yvpGn9TNcKKhLfsJPez
8p{Lw20NXvd}v~jj9V{03R0$>LR^UYain?Lhp7;>16s*;n1kn=l98g7jTv|olDzHnG?;n@1`R`6nu$q
Grl$PpCNkZl+lefdMDCEr>K@FE0$!o=4plE9zp|Q0{k`HtpNGQVV`-y}5YV$kA%(|@ydnUhIyMr<?{|
0qiCzA3cPH9xV}nLOg;3reREIby0Sy8YWG9}r;ISYuA&3Iim0Vr0bFw+*Tl8ny#+4)jx>RZaJ0Nnk0v
pM<#7T^0K>}Wdl5DZ8N8%x?00kls{rvO9@y#^~05Gt6lej=^0<Ro0X9TjK&2v00#H%`7J?x`dJE?2RP
OEDgEcQ5MK@_mFeN4#L7FKr^d6v67Ti;|=jOTZEsn3MffCbHA1UTM~Q89*=1j2Pa))0~*0>!iR@)95V
NiNB4Nn<#Z#)es-_teFBNmSoSrFS~ujDVT9x}HNwsj*>&3ET?vh8X`iRoU`1nrqTH9(H?%gJz^kBod@
1;xYxV&MuMiK0+)Y`PtVq48si|OLS48tO)OQ_3s^MDkyZR2vXxuiXT3@hNW8vU8oMzT^d!S{*r?Xl%B
_7Qp!{Dvge^-P(ht^{t3aLT5tx1V+Z1)Fqf-_VR}I@4l*T`XO*)KeFP-2^TjzJ`F|$ebMdOuD!~bV1w
~c|ZEzQGN}TP=&9=1_3|LsvK#&&|;8u)~+cJ0HV5_>S5GKzvbBLd6EC_dx2GjYYkspU~&%uuI@WX(y3
ivSuJz~G2g#%Dg_3)U+Y^Fkz<OqmsUN}xXrAjt+#I<7n_0r@-{xkUb(mwB1>l|@kj)9DVtSlB{{JA{C
%uO~AvRF~Df}d1jOLMi`V+t6>U;pommv85kpQYb_`{PePzj^)Y>dk!GtYa?DKq5)XMQxLXihHH1XSA9
37w|iJP^-^VIcq<a7xvkxAX$R-Oqm$<l$DlGj|u#hg{fC)1GvM+pOXMRL+G`gh~Nfm)n|JMF&|1goq^
TEQ;LLGdWQu9uxZd-6l@>X5iI%Cln$E~;mdg2QZ9Fqz?n~)8+zC=H@7Z8w2GIP^xPAo;RBf1ol~Yjy{
t*8AYr<RqTBg=ATK*Xn(g<1#p7Oxv7Ke!2a|J%AAs{J%&T5JJ_@Px49|^Xh&`!z@p6qSf%^9JBu*%h;
9)5@1hr9={-%KKVCX<$D_h$5Oegz;^HtzC=>QJ^Q-|ri@2N1El8+e%{{)pYg8!);z=41Kl2DF~dEh;2
&%VlXkUy2-W-nga%n9KwwyCZ)KJmi3PAcGd>Na${te&n;TZ1054rDpRfWmlRd~S*oxY{lU*-1m;jw_{
$%S$f0UZPt42Z0g<m-@e``g(4QuXomU5waOqVj11IO6<9<5;AcVrQGe?BRN(lCLp&)Tk1pAFii2Rfdh
ca(YZ4xDbqKGLl1}U%5<FYTFcOfoecBvqpNv=hS<vNDcRzZM)%6s$gGv5eVk%RhKaG+bHv7puaF+tH|
t<jmGoV#s@fD{@Mx&vX_|(a8dmvk0~LZ42-3}#GG>PBhD|}?m1|t6x=NR=YK~k2p^ZXfp*|XX$%IA-)
11#>i&uX4GbL=mY<f8~-Cz&M;Cl%mJ>z!vN0ZQpOhj0ax-gIQ#r_DUR!8F@bRN;w?5JY*WR9Ho{V<St
{2sIV12`VoYz<C+VqWeLIT-{4dO-~7gv<m_ZIKmy(~`E~M0FG*yVRt7OQ%ep<XIjomdDbqFq!6Q8T_(
^9^Y7yA$KH3^&&hh!ee-oXrDZlMee4~U(qCR{P_G8rjT@zU;_XKr(#1xCBa)Zwi_L!lFBZr@0rJe{N2
q@Zgz?Rb^jY=b2L4|n4#Ln5ZbZiT7wH98VL;~s&hK%4$`N9qm(p#$#c7wxzFJ?(_6#i6m!H@>7}AJJ%
eF!FpqUg7-d#mrR8c7cF?Rn>pJj8_FmA<jopOX#9a?!M{;}8;Y<$3+eCJt?=`*!4356Wmb*EHA#<nmt
8h|5H$Tj=7GLq81z{}Vbr>>{woxknAde7s?~jv8IZq&Sp?aT9xA7s7x<m2Yp*;EPgr?yRzRkcT-1V-I
zI^Sjhox21vC!jP_NW05Em4){Zle!PM%X5|+^tU8!zBMG@Lsk<WvJjuysihtNi!^#@>oSyG;|*^x3Wx
rmZ?s#gFbXxgp(x(JKfZZW5fK3mHJByso6z<HGDm73S=c*EJPNyzuf7ihT0h@_ItXAmko+ad}4PjWmQ
l?EeyLFYgI@}u<IEhK3ADqia|liNrR=#lImS~+hn!I49nGhDI}!!SKkwJOT7nB<KYp#BpnZ&J_l;+VF
Fl!0sP5&r^AO-h-3krDq>}R1<S;|XTX*H7?2gT*+94qf}zj-(qRktI4F_XoM2oYL#dZ_*GDPd<sdFv<
yqK${n^$S@pzbznDCl`0^dT30_q50Wan6d@EHU;Kk)PRi_ym_@%_<14|G~^vj4c)Z**W{4u70Qti;vG
^y&J92Vz}}o$@d?xCA)B8U}t$Db+4!K@Q!WJ76_NVtItqAqqN1PU(;Y6=H32LIH<LOMOB1kZJEEW;A}
n$zjEbk~#7#>|+Y1O{cB6?+~)ADLwP)i&5;tQt|%y{(G>YLOvo5ZF+nTEh?=O4_eYeINLherpa*ANqP
I%+4`Go;bSNMrQ3<H1G@`<*-UmK(oTrgHwjR+=fIM$jqX@%;wpmW%q4SM@YxVL@!X6Y2;Sa^9SZj}m~
Qzpd4kFP6S@M;H$dGjF}5T;5hO@3VQvmdf%Ye)`cJ?vXBpt7km%S;QR_0epW#@*i*>eSx|S`dJ8J(6y
@3D3h0q^Ly2Lt5%$i*?Vz07(kbNX|_Yjj)W`F94(JL4RV9e8`C(bX2HwJ@j-qMRbB{1Db0n>%aafHMe
;Rc2Y*LbPprtzgO5*Q2B-lrjiIFQgg>fuzQzW{a{X88_tTU~G$#E0s@m*4RClWwwy(Q`Ina4vSGCQJO
vCXa;xXnjykA+ly;4$&erThu#>05RY?QEH}&8J$Oo_-cOh<*hBbzIL|){5#E*6mW&!UG~7k%x;f}=^*
dPgBrNhU#LcHnY?6eWz#o%D1*)8kTqD)jic9mw2#x_1&<fnScbd#<DXPo=Au)+H=1G_gwS)s7B&L7eb
M1uTxTF7a`!3j5I_fT+*mYQTwZc*nX@QW^5rJJuc(^RM14Ea%3iWu@&BJM>4D5*E8C@r=(Lp}t<qFnO
G^!tJ#%t_g|fg)XGMV+wXCRu4oGQh>qQ0~VOiZ2e@NDNbE|F2oks&uBNjO2W*3~#G8xo3yg)*CfTPQ3
9zr+N%`ad%myvJg6VjmS6XBky7k@M#>W;bk##>^~qU|Oe6R|Njt>`*jpZB-TaS=Et>+L@0>K%^Z%ZBb
g>q(ss79U+1-)^ty`HDSxt%j2rbLAz}^yuDP?BSF<<4chK1sYU#@^%A!9q<ky3k(FB{^$}Av%S#n@(x
~{^zVIObV~;-z$19Nf@EwNRx-So>h2XrVG_Y!9M}%7?{iCVKV^FD({C7!Br%Og+}r`l{(YxEM8>`<H6
r3Fma}U*Q$=W;;i(p&mK}n^b%}Z4hBiX$O60O>%XOJU0=E#eAssM6z(}#1{y9D^&LR+HGz7001<bqG!
TyL~*R$M>77~Xq#77wYX*NCAb-9zOYd??p3~!2o5A9k@EjX_<5nu{rh59$~nE)jegQt**H&^hAjd^8K
7FXs?$^PX(<47@O=bFjFz590)96az)Q~V>}iCFvj?v{t()lG8^-KHZ3JeKz51pB%ssGVO-F~!5GV!hm
S2x0K(hpuO{BtgVD%-+*>?;L`v)KXHmNB!t75Hbc?8@+zYFNL6Uz?6OTYN>fXC=-58Hg6of&9p5Z^xp
I9d-g98dZ~y19wB!7?ChHIpy18KWiZFEBg0I0aody^NlLtWw`MNj#CfHYetn9s$tUD@LAUj)Rx8pJu0
Kuj-Af@c@49*kM4&QH)eH;^eEZ7KL)b(C#9Uu-hCLcQ<aQx`HOW4VEjP6?*M~1IYIVUmIxjUa-NTkE5
`02yJ*KyJMvJGD@!p{D{NG42b*;DJ3oG6fLRXWm`T;&vvVH7QD9&408!j@8dp_(Ld8Fuj6awG=grSmh
%4qDlqQso%pL{`ptQ(P8S$j*Khot7guTU~3&0rnskNSJ}g$A5aF&QAl8n+H#;xZK^qqg&Y54?d(Cq1t
b*!AZe7?ZcVsi7V4-V<8(UlVUh%l_+BxstqlZY{u^7CMUv=NjP2B;a)!xR!~TyfeUlLgN7Vic5QR*59
w?>3R*FBLo#k`$p){F?k~I9V=BaI8yRCpLO+96QX3E%A@h)8{Atekp%BonQLi`Lh}#UL>x_9tc~e|GJ
s*x$M?N&^^OOJ0p>*T0NJC{pck5{9P3vr?Ca8OV>tg}>LqFp8g#HXzyZD-(RKdR6o3JXZ_2y{@)ejI1
WZ5)g!Y7eT^rH@cfSiiPKWJcsG8{h!G+YL8mg@SLigC~;46fq#;HXwry9pY3A51+<P3B>*cV88S6b$H
3m^R4rmV-K<>MY^SwRlyAEtz?jey!j&(OJ{JEV&>Q#OH`)%%B)13Iy<6g|Cp`al6R?wfk6`hT)DbRh9
LJ2US1^u~DpX+qw92)0R#ep6%Rw|EPV+Wr#--@N(nU%nlbE`TU)%gu=G_3U57NB&nRKF!8Y@wF6+qk}
tu<4sS-CORL{!$PBfb)2As{WmcB=3w0IXRqWV{%Zl$VgAYa@mS9>Dznmyi6zc(kq@%b{QBiueDqcS(;
^&#Ac>|p4Q*!sQ_mQpFfZQL8Gk-Xl}-h8KCd3hdVpoTP)`HK8{tRee*jQR0|XQR000O8PL-Zg=c%yJ_
aXoQu8{x$B>(^baA|NaUukZ1WpZv|Y%ghUWMz0SaA9L>VP|DuW@&C@WpXZXdF?%GliS9T-}hHcR&f!G
xrk(6>MnbxbGE!nRHw))OHQsz*@Lj;a0!b9Xbh;;TBZMf{g^ifAXidysjJ&^S-ZeYPft%zPrs&ddV2a
pv+t@}D$&YK*~z8o8u9G*+2fh0>ZN=u)#>T!$;mzOVlBn0*=(Ads=gMBX1kSjC)B#xZ<gXpLicU+2D+
E<u-QtnYbtnO)uO|W`)=RL9KdXEcem$4b#1li&YE3UHFdd}KPop$o}5(MUDI~Zx?Xfmvr*<j)yXz^ux
YNZ0S)tKD^FH!vlZR#4w2JOAGOUdvVJbRnRpBU%Bzi>i6@nUzrWW5&jh`GvESjlA8UAc!k~85E-&85d
fBx3u3Wq>uRX|WCl}SKlC2tPoOk85GCf|D*JDj#2{yLvqO6;`T9ljW7g^NhR*v<214sbYrf>0WspMby
*&Vv=%2r8HD*mO=Z+%k0V#*dMmdm#bNz}9WW+wuEzLl!e1Ant=Wx2e4T&u3!Y~*rA4Zf>z)vxy0_i58
TYWB5$^SFKklU@FGE#>A>wUIbye)D6k_B$Lz^4r<TG=&p!YQ6yOl)yNxLF`FYzkX;Q&h*?i@KB|IY@4
Ors2r%jtd_773=}<$67ha$UXB1*HSM<SibYd*ZL_h=NKYT~!;#*Io{#@XQzgrGu`bl2*;!<t)3fLJXt
XEN1m;uhTDelLvwr*xp2}9%3pqxqu57PmSL|-Pwd150^za!y8|iz4t7-bs(xw`>^5<w3evm)!D-bmxd
r}=}ALT3HArJ-9PVBFLy0~~!T>RIIi>J>YfB$s2=eksD*X>XA*Klhsg-mng!n!Nq>2Q~Ar52|B)xO#+
i&}P@W-;8OCwvxbxp-Z)ObDgPKiq#`BLuJi^B<o*`~HU)7vDL8JRj-aI>7|L7hO~A%5HsfQWUTpMIq+
m<s@M4$xKX87}&k?gH-!XhmW7pT;wC9R6DsmIXOWR$`*iVTIRq!Pv}`zknAgp>B-5rNGTAZ(2ivEOA^
>Gv+1Rl-7f*_8J;SamnU}I=YTVS{7-oc{a8qOjotrzndy!OYz5%W(3c>2PEM9`B??{u+^F#?@F4hRCd
55Fj^sJ-VtlTpDo}XUc<&Q9T~hn%x^7w-kHKf9*Z&F*#*^teburJfJkO`%>}!6BZ}1eye}9m064wIuA
DqiA9nRMk91nuGtgr`z!ZRM0x`Ja<+*I9Klr*!6Vt9Hdsx$6*DnN$s;fSZV=OAm#Z7}0=@s0TMti#EQ
W`(mvl>_9Df=z?$iKu9~A@t9-{HbZrwpC64U$l)y50n&IhTI=6O|Wy6FFe^sH=(h5GqA(bOhmOBqfR~
PJObqbjl1^t+ybjq;SqA4-oBY_ZWt(!TFe4s&I4Yuou~90pU|F?lIsKZxq0HS<NcQ}<<<T=MB?-@l8W
R8_ZAVoMD|%b1(mQRe9y&a>U4I*G-!9k7z0Op6kCb9=|aMt2awG&%*7<1<UfI?nQhBm2KzrG({vhiGl
0`<5;PsBjrp12-WCQBY>;KOqJy&&mPU%l1U3Y6A(bYxB&;_^03AcNkbM46%llg^)W=U}VwZbW!tvQ(Z
Q|Q_K4Q`b<a0z~u6Lg2l&7I5_M+XxyiOLIQYjLx7r0wXQ1H%AB0;Biprq2SLzE=9!x@qaNDoU?3cG5t
-;}M`warhU|G2$OzW`=N9|o2ImIFHm`4WhfwUe{mZT9lP7hhifE&s#I`)9wu{KNFu6OHjb@m+&rqN*3
0{SwscT9jx%6}M&m8Ym2hNeKs|7B?WAw&iOn6c|cEmWwsm0h^5mq`(3KaRbwVgHu`QtpS1MCgBJJ286
COgk0ueuz?H*HULRk?%}ODAl6`^EkO_%ISRJhwgmL#+uf#GRMuw0;n~z%!f|u6t^lRA-0TdXoorB+11
_~dec#A%Y|k{L(-Jmf)fI)~I8Z)UZiO|`>8zh=4Cx4i&1@T4i^w!fHDbM6%`D@XM%E5|i3);kAE>W0u
YI7xn%4fx1$f#M7Jmkg?59obV{KIo?8^vEo%rdU;n>^0HSCQ)`q=YHcusaYEO#r=a@thD9;`u1f$#IU
b4Xh5Zl8^J)dWA+t^xYPupjNN4mnVR$i;K(Dky;mx?qo!elfYK>ax9^2<SRd&Aweo`u(bbm%x-&*Fzy
#Lq>!j8Tm`vEGQWrAOAoYV%T8tNHW-Cz1mdWt=>oQAM}NlCsFdY+>*nfYXU$lBH6SFfXvXezLA>^{fi
rhnht0^_+zD{%&&8=kv;n4_DU|7KxiNgD`sM)P3HhmhWK8CRBy{`w3?<MhL)ndE-NsoP$d27#h;&O#Z
DN1jCgkOO#JTtm!U!cI(2zwSo>_J)xNT0tG>@4{+4k{7-FeF;<PBafE-$eWm@WhHmJfGfU-#F{Qiq63
AmkXw^gS-RaeBVtnaf(uh>xRVRO842=dzM9RVhqDnpbYIj(R)EKOA|zGEq`0!T0zozQu5UxS{K#unKS
r9r5x478ocN&pJpya<k<d9X-P%TP3+>KZ(VS`T88ei8LH;$v<EN%TJSHO#|}A5GDhhtSmj^TeJ@degH
%D5EopRxBlmQOzJp%%&PjZO=|*t24EZ-=Ww6>qXiFTkljnm>u8xY)f9I+)e15)gCmS*mTNJEjB%8aPX
pSJ;n1G^iJ`L|9*udWDj7!B-Lj0!=YZk60dw{)C={i8OewY_FJ_I0Q8${V-)0wl^q&7usCR(w5LHkP?
3DY$1Jo;^n60&pZ8#7tZvgg!YTa0VF)uIEfUbu42_7Re%j~taL+JG=y$;W+@jDA@%Z@)I9=O*Ur(Z*q
=#mD=BtSw85fZOoQrq-%X^~<`nZBHE{re^al$ufwHU1YmSMxUoo(~hy$Y=;AL7jKqChL?;O{JH9Knme
B^1qhf(=WO<dYr{9EmN2q^Id1@YQ7RoW26RnXm|2Dgb2x{QLf(r>r`hnvp}Hf=odKn8%*L6gHYMCQsp
XL8ukTba&?9GQWF2(O%xPS=f_8gJznUG>_V!*0x+U>g|L3r#LBEJ#@bL6Po0|RJ+OHB{Pr&@O668j-g
KA+3<f@>6x=DHzQ1qI?|uKc2K0;{%Pp(WQ<3GM>PXY`Xj;AdeM}OdgX+g_|-gl*bSj!c;lvRK*Z@KCh
b^c$a?SIPsdpUe~w^}#H0<2^xE3ZQc%EYo;oqntxB)6B#jVtriulYg<z*?irj-mWaAbEI)MN+k^^70C
;Q!@FaSnXpizVP2M%lYpm(Wt({wt}==5kfaTKUnc@hY+fgu4;1}Dvnfzz<>6Et9Y>(w1zxl=k7npJ<c
8LT{Mr=G9xbQn(7?rU_n3-ZQ@vokp0t{O#N0GRrX4~EEpdXTH|2Yu}94zrU@&lP{tZ$6F}-8s!GU;~M
!!96yoT-bQO6IZud^9QzVUKcFN*+QBLuq@z><dqj+{OkSuZuL<@vYmK9@c-(7XtPVdLaEOndqTgrZQq
Y720a?-eWpn=<j^bt-?oGijL!)pGgb}gFTXqDQ*tc!q#c8cM~puM)hkcX88kl$Jz#|vYb&k-FPjc+X8
K8hH+37Lp8oCSIkn0`rEWpbxeQvnk)Q*&y9S}N1ARF@7QLpwO3PK(;_wmNkFcPn*|tDGUs2S8*R!AwM
x4wKN1lQ}!8p=U{D7vNc43Vfd9gd+<FIHlA(8HxXcQ{-+GAu-3{+7`90CLwN*RA-1OdaXg?e4>b|B)(
mYe2dY=}d7#15R|6Us?oyW}%v3CWJ^khmTQGXPso?mYzyK@NirSnO-<7b`fz%**CH7lB6+Q&e6ivksV
%8HDw7nr=E;O)MTdRef*iP@wS8pvD?|L=zItzVjU~H)}k+bo3mKL3DfT8M85|iByVO-kdP2st!+52Si
)Fk5`yNgbwWvbyd$y2JqI04ni46n<2;0qX3(#TN5l<vDF=RLIbaE_*WAoThigpSfcY>e2+bEDy2oJiv
)V(1YI=tqz+kEc!*PCRB{G(WV@47faDQDB8>6TP1)Akpoa637<Q?HleQPSt#*{O(ZWkRECEW7oSRTEf
{y5C0|1JYotl+4LJi(-B%G|MyR?$B0<bBQbrnvULk%}{(l>^jnuEclyOOdtZVz+-lBZLjxrTt`$i~P>
LqQQ$ZEithuv3F3RcqpJcs?r90(r{Ve<@Yf>SdpXL0T=Km}id(h)(`U>#r#(m5o7zc<@3>=B)gzJ&&S
elVznAWlP*qHy**GC>dBYnR_`6Uj|z{A$RYIKieqMjhw*$ah9!J>Z=kEcHFFk_K_^Z&FQ0X;xj<ev_;
(%%j#MxbSk{O)DlIfS`l<mLe31sP(V<p%Ix;-4n&1k;h|MwT3JB!pjdz?M(FqH8G`T<v;1A?Egj13xq
C&qRPljCrYS5S3F7cL+Lg+=9p%PzE@9h3i;#?0f6o6zc9D<!=X3F3#5d#3Jul((s+W%9p(28rWL3SFk
?It!L;{H6a}O(r1D{Of15SZE>0|wItmTcDW-p|-B+G@`P0=9{Z3Tym-b%$5Gy@D!%|~`uVk+a^-@W(w
_xx|Q7<Bm{g5F9-n{|R+wM7PpZx*uVw9nQ)C~tG~iJ6p4lZPmRfUE;T$cB30y_Q=}Dorq)ug9AS3hfJ
C{y0-%P$s425s#EJEatpf$i4AH93aJqpq!*TL`!($QA$fO!$~$>z^XJ}eq)q1a8WPHo!W2c9HcyEeX8
wT7oso&r^6G}8^x(+S_McbQKGp*GN~xJ;J64mj;zh%boQ5N%KmQ5%Y#lPD`2?G#{`{|Lj}<^YC)<6v^
X<O(*Aw2E|MT^h$?y>b`5AmF(2=5yZ(u+#B;MA-w2&PjHX$jm(Hw?hn|X8K@MZSf`5uDVsaZ7(W)RhI
(T6CrKv%6!Dw{7w2@0ven7TU+C9LwxY?W*oox3C-9h_KMk8g@S7HnFZk8XwR*~^xe~z_6h~F^7V1bGC
MF8$DFv2PIvo~y<Z3NE8FtVpfh;M*KKkspqBMTtwmT$^xgA)wH%wQ(=!`&%ja881I71%owfRGa0bK8L
EPH6Uw!wgNCV1oEVnofF5IJa9F<L?s%xK-i>2iaxG`Ao%Eb9&o5zV*oAB+>zEJqSgSQiF_WO}cA5N<9
E5loCa<5lWa*EUaVAbr>8XLTnyk>b56dX+fDrq30C;67!mSD~C1_EFm=|qpNN9*XzipORu&*C=r(|p5
-*g)zawihH`g!tBhlxX4(Gve{9ZR@{k`$IH7rh4y<$@MT1G!VE<Bh06hg1vWf)te-L6U!!5ZNtwiDOB
=ts(<jVz1;OD~yK0lL!))%XOw%esQ%->7tpsivOku6#xg_@Vaj4Apyec7R@Z80B83J|--4xbf$2Jsp1
A+3uj6V0@G=O=D_!UQ#&EEZ*^JzlZrG-Fo><rz(9fM7C%k(iRu6gL$Jhbzt~?b`i<VjOgV4*jqDn#?)
w-aDo2qQG(KWqoMK7{(({3_^It`{z}F0{eMhxvOa2D%%x)F1uG#qz6Orq(T5oJ6rolsrKpw7>4?t?+_
dkFz93p?>MDSvp6-$Cw>+<#O+MefZXf37$8d4j}y4K?_k6?mY5(=LMzr6D)Y2O*B@~n{y9s}Wp00q{a
C($3H}Njro~J0Y1lFF)A+8kJ6K-F%G!t&QA<*T=?+nkJb~_QArHvCe~@%e3)L9OI}6uCig-vvmX(-s`
7dAmjt^0n6{I7^%<#dYTd4|~@e<<{E6;KlS)@*{s#bN=5tFp|2%A)gdZ6*zMP}UFag#M}JDkxNwoJ;9
xJ@r%BzWMh;PVQphNPw&w#F9%txSv{21a2Woh<DE!pIGvT{SIbL&IFPMN1)%oj!a@3Ubg;zcr27RQ5n
2WE`Cn49Nb*RW0nQA|iP-WonEs3g3@27w;lTetj;g<y%(kmTzZfrn25|NmY%rVr=*KPO6~bO)8>CS>n
f<&SN|67_-}FbsdErRKIz7%4Ezg1@E5tk<tc8IjQOuURkl~g?9)7hO+bwQQlPHMjP9PvGE%)f4CiN8>
2Gx79ahyZ`dXKhB8S^*PL~be(J?N@mJUjhH@sXZxo>#U0?`RP@L{c(k+}Q5Eg=?U?6+e(aT#eF)qdlF
x`Gf1rYe=;mpW6Qsk6O0qfoM&-E2ov}IE5Utbrk)VVLi6$2a;<!-wrz|s9{eR<-hyv1n&sz?DQ3P}X4
A_1T<ot_op#k#DoQ?p^;JE^=kz(ZZL16U?X7@&^Q@lAzJw*KNfcx2CEc8CT8eMNIq&k#DWw^+6?f)0X
m8UnD#w4Zp!Zhb=>?a>bdR8dR-fBKrtpcc~;F^vB==+&R00uMuzvhCfBMf$=&O9@&pg+etq;WCc<?l1
}$njWbckuDp~yRvyL?)<oP2pd=Ypa*6&Pr@Q&d(6|G$CUo(pT)zW)Or7)?Wv6Tqcv#7Ig;bknu*u)Rs
+Tk1^nr2pXQmqec%Fj3DKUE=Aq5%uDd6N@*^y&q8S7uowx&$!CwIeuLNjPdn)KcQVUaUh>>`jQ}eq8m
PALPUgpkM&lu(d26sGPVo>|VnzIAwZ)II8fYUWu*{$A}EaxVUsm!HGGKJfU^7VIkHsfv1Rz|519u6;p
AP(hCC|%IT1c8W5s1lNR0LGW7S<C|eDP4ruwj&3u0L`hF`r@5tAorA~Z8oq&Vpy0*W1tvY)Z93;kj&X
Zmb1Q=PVofiXk@&iJeSJcu5zqQ!V?dTo01nB;nGUD*rX%Ib5PUJ%dBg@XcX;5R9b!&(1$?T^bQLsb;+
xDu}c$dgUMcwY5>u}NsWZLMwCm!gCO~2?XBoz4*a90h%+EnP*LL0Ee)%zO<|94pl$B=PxRFj!2}q#G%
DqR;3mF#{~!k{g8sx8>S_1*SHix?HE@Oo_`In~&Zajx*##-a#TH}92|eD=8Tc~SNv!7ngz{$-S{^sB4
HOnZvYAvG5sx<I74WXfi}m>9X@hZ!sv{tVD>%GG_Y?UB=%%@@7OW5<&7SyK8G2d!n^|${FCpb_)vG0{
pj^Ty1YuKt6xv93894ih7*gLBbXZEfa+H*n<f;wR=?82ivo>HL2u@dUecg(1rI(Hhn1D33V%-!MaSdr
rJR`+sz~Ilp1Q(O9LMs^OTB2IhmY{hiFJ1(VkG{>3ybl7V8}vQPMlG~-BD*8rY|L`&^^FQW=nE!)!3>
m(wr$!(axPIKt}m6w>h#@v+}?ca$$264?Gt;^8ID6#Q$b1X26F#TVGT%H>5Y}!w0=XYp(``J)Z~N{p+
CtKJ3WXY@z9P%^-TNzN&GQM+pWy$*Q}lVclNjC=hH0z&GgrkSq!Z|6Z@*5tZNk}VW%!<1iJ^sNEU;5d
H-@c>j8fG;L^dONFrS{K?xG6fy}PnR(Aa`Q_NRM@jfeHkW38oHBFBp@mMOj#sduVK>Q|vz=sye1bBzc
q>r&!<qTOf#%tycGwZLrcSakXJ=TRQkAg{WDXFVb0>UvKjZfp#I3^7Me+K*-h_|OM?R4oQ&cIm6iSmw
e8&&tOzxpX<q&zNA#FV!7Pdv6xH%#RzdW#ykFM6@#ZTU7kWKKi?hr-PR2_(m@-=|r@MD|URau1DX&`%
qGmFWG-F5f^d!+@<xBpmkAB{Lg(YePU%TVf~%9W7L1K10TC6c0(kKgJ#o@tj9_H~x;-;qoBU$tFsXae
{}sE$yNFgeUlKE46LGhlMQFZJ||Oye=mf>$>`RFLhpULy^su4z(JPGgPKcRhb<=A%5_hBO%%b<QA?6*
IF<r9v|VMD>VyOA~NQ7uYRQM)2ka3^f|70Owc6=zJ%2y2P?+}756Ut8<z_^Mll=%C6x#11lK>bgbgRj
nJ{!iW)!UH7OVlVZ!ITXN%s5ez>m(5m~wiZ1;%+4Y`l}Z8CYEPWAY)1G3zU!ruN{@ctlL{*F`)1&7?0
Zx_Gj-w+#P^-|9oyJ>j}9Fjd&<@jWINVkz|nq<&00T3fRQ%1;|$%8(}|fIpJ4kXn^$6_1vVSjUa#N!I
cs&{1*JdHetn3l<~8T(jwnQqHE+UOv}dYMDfsMo*&lA6LyJ6f3&$f_o6PzDsSB1M~|o+Di1cW9)$oyK
#EB^U#!Brk9;3`d$&HJg=LZIDW=&xpuDL1VGP>#nM_RD=+`Q?isbYdsbKS92!4{q8h%lpi8onuj!dg3
_Bt(Y)rrhx`HoLY|>PiH{BD;(R6GfGOchqS?jq0sH|2f=u#8!iMs!Lxmlk)YiUTM7!vW3G3lqLL@OKS
>K~Kq69YJq`*TFTQ>-RMfA`Cny1hA%w(2lZ=b@sQm?(>}f%(Ord;E!%!?<Jk`q*pT0f@sFyjjAb>Mh&
u){3`avf~-T$sJ$<YyA^(XhgsK`S^f-QS{_^;hF}8)%EE9BY59+TFNC6nFWthXn7d*_2Yv$(Fxo`u}2
{CywZ_9P98GqgVLB|#BorE#^pE#77qWIaRZ7wkc0f!?iG6H*A3|WM`ox8W1~sACO0+Lavxd-MOhHLYF
C&cLA$yJ`!<xXx0S>KCtiv7>^Bzt;4Vsvw(;2n)?=`6kyJ~|P0zoF9+A6`pJ3gi2F5d|-48Nva7uhC3
Pjh!{F&cjyd!2DC-=FT;&`a<GGj?&j%m3ORE0{64;-tvj#v2DKdT1{Hrm=(>9SL<`eMS!U{{&;HS3mH
I8^`04G{dGWaDsz`C_E5jYev2Dgck1$%*r2{A7--%uiY?#kr}-k?2G<7aLK@L=Ypq$l!8vl<hCmyzd2
9LT+@4gl45pL6aprqwCICC05@c#vF*5un#<D=X?M#iogPrn`#RTPVR=~p8SvgwJ9G50Htu00)L^a{xf
skpW(`S%&hblS{KmdYIu>%)e%rv3rZ%c^5E0FTrMdBldOhzpiHAbCv)jO4Xb~B&HQLeq`T`aWT^Eyjp
Q*)ui}kk8Czy)po%GdBcm_GdW4H@{y3KWj6?I>tK{D$U6Jxj_@FNs({bKZe5DF~TRN8|f@fiw(xjL{y
oZfP85Or;)A*@t_!AcHd5+{TJ`TLPu50!%BD%6`(7!)Nk0~szQA%jnwddk@^mYP#yn5_~Yi5hden>>?
@yd~ExQMLH3&hk6Oz3iIcKUL<7iy`x+^c=#$EgOa%|tm`<M6V?$-`>9;c9rFd$4z3<89q~m$j3t7;Xr
EE6jC?+@P-?ev9{Al0@MVMki7<#o?0-8_xURHPCTbjbHLy2*{>J_%3-=M2t6da@>La9%{DoJc(5E(96
ndj;VhT!wnNq)AHU6d@?oSc?W>}FkgQIC%10Qb3wRwI3vPKh99WF;_+5|Z<saRW&u`(%{>JxC(;JtNx
baC0zO#vqgQ#P?9n5s(-Tcm5e&z16?u?ex4&4|vX;3%)*e%v-`3q0>;Nvhk~T1LJZh17paOZ}U?hE8n
%FPB1Y~S%-Pcrq#`_vvX5slE2FfUN-}K5NR?~4E&nFIZi8gGHSt7<uzE^XHZ1PJe-V_5Qv?*o3o|tdi
Juv-ZEwgR;R)GyL=jwNc^T?DBc80pM9deWaL8ot2P9ZHNyxKKhy>|TJKp{F?mFHmKSfBMsIO*~Y3}&x
-P`!hoTAScfa%m)xJ%S`y8E&fRG~=ZIrR=DZIbHk4kO6(?zyhHN1*MG0fyxUZYZ!(~nTnwe=Y%NlAUF
ffO^AUFrhhZdKGZtX9K!`lk!9zO^XRKOWg?x<6b+3fUV1CINzcc2&NS)#rCsFVS)pEHza*M3)@4=agn
Xq>#t>a5Pac7Z^3!nX4Y~1-M7#zAjp;y3w5V(#**kL*LNr3k$+URNe&`iT0@F76P*OMu{~S~xeEO+9V
?ub0johUUM<>)GQI5ztx^U8rhSn1wpOw0(k$THVuuaVu4Zpki_QyX?wWJD*!$b#4w<i6^`^;jtpd4TP
3Zr+oC;}6fw+&A6(<cpn#)rSTLSm4=(<bmgu1iM4`sdy~o5)jg2&~o@=<StEavJz446fi-upXbsd>Xm
HoYzeDT}2=8nW$b_iBC~c;(x7}gbq0#(3ovlF6oGjSExT&9>=9)YL6TOcXX|VVZl+C=`mr!qrA*_tV%
FmGvKbO)p5y|sVW0Uad(P2KdfZR2lM!WoKDjF{4$`fI;1fs=pv@QYTHi>_@}Hk;;?j|=lPHf)&AL)Qp
wXk`-Jcel*Uov8uQ&)(T@+_Gv>G0_Vt`518K><#96zgyjs87RDmZmvEN;{<#O!ir1#<I8AXil>VtdH-
ZG1zDM1E-ySN89IG(t8yF*V0Bj$_@4*_C&jWVW$AUe`>(z)xBX#)imj+Og*I`zQYEGqelbxf%n`8Ipv
Lb}hPwuS}FMt>bUqqwL3PPFW}mWX%PDOk$FdITMN4~a$Qm7jAKgpTj<nO897Aio``!KP8lQ>pU!V@pz
dp9!E;9+41~{<otYyO75ckcM?rSZuqvx*c{RrN(3Dg#J5=VdecI^b{D-aXTZYXd976KaKtOaWE;({<K
B>BZxbbdf3Vx>J7^fRei6%#nfE#6`C&{)KYTY%LvxG#3~2g4L`0sfSbw~6z0?91Usx!5CQw3;sCA`Km
_f>3j=6@=X7jsS@dk&cVpE9XyxAb4P(3o5)eHyhNrmW=}R@IfsNAVGwnRnahbz)8?|Y%03!e+v5AieK
cwrH=DIBiFk6)XeZ_`{l@1a)f%ut9eMvZ@r8n%1mdiBpL1C1$y@$QMkd^_q3gdJ-=xU=e=(b==ye5e7
v~efH((9uAP{({h4CXW)!iQ$!>gJozJet?ZmBtnBkCa|>(ew*uge?ujVlB|#SdpyhVe3*MG`7es`Y<F
slYBZLI#&_=5BiArMRYG4FJJ4CGhjImV=6@QtZU9}z^u=(1kEwI$KV6s{O(Ql&=<bb5#>)X$0XK6Q_N
y=cng)@qeo5_f6}aWh%m{3-U0TY`aPTpU%Sis_UbtCVyE2oLGv-I<4Hexd^AU8yV4Dz;!j5qurz6pAn
Tokp)2#+mx%$zNhFSFmIEKz34lzvP?RAK90OS`ZzPwQ8Wa4-aLFf__QCs=C#-m(T8nC{{jQRdyUe7I%
%WVT_!B&ELb$w)N>@`d)-zu;LSvZ9f$LjBRAyE*d|^QcfhNlPa5sOjn;@B6PbQfKY}K!Hm#;tnN+bNW
{feSEH7!pOHMyPo2ZH}8>D&h&PLZ?e4<N=j2~AlVrz9#{b<WRUTk>ZXmyP7ppq3azpnGBjjcYuZ0uV5
lYpjUE+ZVCMFI@p91O&qqIXV>dm%Pt)xsb2F{@TtCzX`EwnxeQW+p`Dx{fTYSOS8jvXVA<wxhqFd$A2
>mui4|7|9MH2MrNCA!TzEm0?ZeDFAh&`+)SuVgK3lt6Lizin#E$@nhOytY9rOZn{qNH@1{m|yQb||b=
Gwgtc8ZhR$8ZB#axocqGXis9_mPWt+!Lc%8d10S76V6r~KR(;|u)$+UeP86zw-3M)6zrQXUP&m*>?be
N-f3)zmpsoj4Kasz_w3({~2id&h}<&GlUf_Wh~(1lWNu`hAd;2tGb-*yb4;1wk!3y{fu=-`K8a7>S)9
?fA4rdEq#Ss!IVLxwt^j8}5uR@&|_`MPj3y?`|;8#Au!hj0s_wZ4!RdDJVx`Hy)LFo8Ng)iqCbejFD<
0@il&D!CS5i&^YJC8v6WV3{L-T6p#M_P)h>@6aWAK2mnr%o>JQ@$m;I}005mC0015U003}la4%nJZgg
dGZeeUMX>Md?crSBrb#h~6b1ras?O1JZ+cpsXu3tfT7%CUCw$I*NtmqcZfY%jSwl9Gp%Mxu9p+$kD)A
---?x;7)N}4!HhYb?~M<VZz_xc=3u`iXjOsefx6x%?!&%M}ldn~!B2UPP`rgkUAI@oBnXFvm7teX0eN
|~-DkJ#LD?cRPbtx!cOBX)HtB@Y~5Datqz1yI3MyjMAwCeG3#7kO%VEpJ{Jiy~3NhkEh>0a6q<HSYr6
he!`r0OdhT!#V~fRwXbNG5EoE92?@k%^EggkRu4tb6m4o?ZSA=?SjU_Bq`E8Pm*yET&P2lH#Qg`uU&L
KXywvzpcNi54lILK&;{uDDcy3Qsl9*gh@vm8unds#uT<iv(nAu~O37sq1er{YA(#H44m#u0fWh-qsa4
6fJ<?asHw*(18ZI|uHhI^C-br&j_>4xQOKuOkFwE{a12egnN6aJSkC@otxaMyRQw5KKykXU;Fr0l<cD
{#X+H;6Y{)^U1hv4H{ixSLAnq)GqLcJh(8g*i`K{B>Jf*@^Bt+ZgN&UWIKgNDZ9(63j&E!alLGt@(_1
TF1rM#1)!a^Y|EF(uE$hCEg2V^}UU&#XK?UXK8kNFaT8b}tjuCM1<0o2SfJO$uS;ohq6_)gnT?J#b?Z
d~f(7<P({lU8K_R@%8shHk+}L<#+ZwTxHbcP;voj_%rFO^wDKg*e2H4ty!7Q3=LLx3r<d0ttOL=DDnx
paP}jX>cpxEIO5%E6+1s)?Sz4XR5vcgG6fze0L3V?Dxbmn5rj6cECkOJ>swf%mqDx5l(|q~_(2U-FrH
?+HVc?2e93Vmi+tqEdS3@`m<uD>WJ?0zBW#j{O>i-3qUNiWoFHB$sQQ$h0z}J!4x>Q3Aqw|LD72}!LY
xdq29OvU?s4J@Kv{K)_!ImOm5K2?);yK?65`LeDvNWGq{>ay{yF8p0rVrCAs(#-u>kyp(1hcb5+BI-%
DAd)gy75CoGu~YSfOmM)PTMxkD>?(DvAU5CXRy3oKY9LKO$5-B=ro4c|F6QX>?;$3mglTrSbx#JpdYm
*r4<TBmp)suofw<0hV++Spp%y!?`|T1tRkeOWB{73uyJs9LiDx0zr3z-O<5Vw&pPF%6kg3fi89&&Y>*
}vx>xFr7KEg5&{(9fLq9VBB_?z2yJZa@arsGf?n13riVc23e+i7G3imiGWcL%oYJp`KC}y*(Mm6ZF0I
t(V9X#Gw4&qF5^>8nLytp)R^l0Oa8kEV*RSiWx^gf1URnOc(*0t|dZqfGtrxQ3w%(&pnYU&Cs%7PCLX
Dt1@NX)@A%nV=^H0~|{iQU={C~{$`Jq1NHp@;#uY};w!VV2<Ly8;haGHu2d(#h47elr}m0~APMS)xHt
;k3mZY?Z|ge`komK^xt*s@xYGBH97@Il+du1Em$fA@LC#QzFOTj|@JFxLkm^TeItTm&WT;Lz62;p46Q
_q0ep0u%XN3Cszk`IL^b^)lJc*^*R8`+AnFq6@0)CLW;VGV;UYs%*KeT8ukMc?=MGI*s5o9jNb}1uUx
1MEnlgkqK-6jHir!!{!F64~HbJ6E}`N-G(=e-WiXsq}+t_iG(HVk=WQ&Tk~1KNo+)W*pXZIJq3J9``O
--p0v&?ojbFhDzv1#DC<~vpV-<hI1Iqy*X7=9fwqMLd`63kmA(1ayg?qZEtKZ@l#P5sx8LRh@0Gx<*v
HA~h)HAxpp{Is8}xZ~+mJB>*|O(xE2{OcyY!1cr@8<UAt)EI(<sy>ftEyM&$uzNJ|*<f$6c>=uG+xp(
+!ko+)(k%h6W>#&99=F|LK!r#mwp>Su{{av(uq*G~l+{A@0h^wXC3D4Z`5rla7^M=kC<Br=4m1G<3Ig
dg?sSUCw28H^U!)s<n?x!|zjWuywzrcF&B`BO>KY^g>0)gkG##oBL<>m&n`KO-5S5FYbon0l0DaQZxW
VcY-hnukGdDsIw8NBvspx;6xt>7Jma!O9KQH0000808W*jQd=0KK*a?B0NN4&03!eZ0B~t=FJEbHbY*
gGVQepKZ)0I}X>V?GFJE72ZfSI1UoLQY%~)-3+cpsXu3tf@C?FS#ytPHU8FPW6%dleI7Bt&{Aq!|)qH
Q*^D3Ej-W7vP+-I02=oi6Q{8AUDK8}FWbqocO9Hjb5gy;jvaQvS6TZd0md^J@3D_n7NyrPk5P=q+>m8
q`=|zEjqv?AO{UU5PUCBDJbBt|})D(6X&AWN9;-Z{$`sdY5m0JpcKe|8)N6Wy&sz6_m3^gco3Y=TvD^
#z#(MOJQ4ENyOmu`{nt2{^m8<<=?-3pAu~?9p8!%+VHKa;Qw1`EI8URt;u<9<VxLnnpIBnTI4rkEv+Z
*tTY_yX*7u<&P7>r&gSfjxbg7V*z3e-d#S2mdrU=>ecBNh`|P?D4pK89kzHAEpxXgsXXHrM13#d&Q8&
~<+zqjf90=D@6k)|k1EGh~$-ve-q9vSHVk<cZgrY*OAa`;lb|r)hc}kw7gyM`XwJs;@>=m=l%;*rc@+
^A64<&Zq6&)VJ{Ug5>CLym-D4viGl$Lyec284Su;jdovaHgM{h}*LJR{xCRK#l{`Y24r)e6#Nx5DL{M
3=>^X`Ac<zEf7ok7E+Vek1oYjF=)v2-?uW1e?!Etqma@{eytOyqvW=$#<rNz~YT_wVh3;Yvne(WtQvh
wBFZZ3N1G!K|B5S#n&%m(%edGA)%m`wC3YKM7fh}r44&*S)rwmoI=XjMJW*uBdM|625@njefQYDiaQH
`Rc&X^z{r5pBHwX5+P-+QLN0gfBsfOUq+Nh10zxQG`dRqR?Ak1V8O*1Xch1N3r0Y^&Ul1)}=jj{0m9u
s}T|pMEK>+jY`9^DZAK$mhDGACbKF&_#{kkZW*JZ)+S&T@b#~}IG&>Q;My`fj#oA<%Le-cqNn^M>*1(
${pn$GMdg7*<qNzI!w_6Uc&q*`r3oqI4lCSu$|J0~1E<^ZM^;7>~_t6|8=;`C`giu)~1d>R^Nl4TiXD
C`&HQOEUGOE$)1h)GK#C<xn@MDY{QUGHMBgnCPABWoTyRtTxTe|%=40no|e6#G9pNnc^shU$cQLNyHE
!{OgL<zvG!DlrFFKJz$;ZkVe2H-c^$K4Ry0&ItBFgTzwi0t~S>c`O%IGbCW`38!u)jbEF!79ipL7TxS
k<pdo|u@!`KCZVBoGnuqHfd8RRBMnS1-E*?@NL9HuM&_>EvwG*)#r^^w!eV8+s(_|nEO4owHB=bjZlk
NkqGu4IbsGtiwYKVxBeIJH^Cgh7Wn;LIx0YF<3Y6Y6c~`^9_&o3p-O*;xuvl=MFUjz}-h)Y1Stmu2u}
jT90@p|p=DvV`aMGGVc6;VTRnWq~JTkG=;EHmfE+t#m`t13$XJ5S}As^K=_ur46K7aA_n=UQ(M%5gB;
1+yVqU5<Rr>?+BY;QBT<&_Y21@J?!XA}i2%^0=gfixaVML1sPeE}-AByKNNU?|*~CI_-qJXtLaoE{c+
`+h>W=N`s==%BZ8B8tuhxE&nFXg08jD@9ef9~+8quuRmotcv95wT0iN-VIv7^HuB%EBpKApSUS(IA2u
z#9NzmhYmJyH*k7`rZ-@Q(<4|84GVtsR#JCaPR3KbxiFrd-+krN1N1;j9lO;HdLB-jq{A_QmlF?L+`H
hP0%&r7#0cH}@dnl7yC9DJzMta_X#&5njH;dOoe?Vg{v+Zze(z7gkrQS&L)Ehjs$m8u;I@(b{sZyTnP
?9@ora;vm*$}D-G?V2On}b<2UKBkZO`lmW<l`~fSN<^0card#Q=pl_c;Lde`F@1heu#FKWp&s0Nr(Nh
*}?=ZU=gMi$xzVDvs1Yf!{~qJLXaYWzeRlpgltNsP^bu(!q29`(W~pb3mt0($g}Hha(xErQq4w@b^1@
dg2fE2vGQ>M~5;aj|P8z=y`Pg-}l6^HQ;~#5+b+=8-EXe2wyc)*U>R*S1s4kzfem91QY-O00;n1m7Y>
`Ufgbp2LJ$E6aWAv0001RX>c!JX>N37a&BR4FKlmPVRUJ4ZgVeRWNCABb#!TLb1rasrC3{!+qw~c_pc
zd50O(_Mo^#+F1AIH<g`W81n8y+3S%MA61`?t7FCk6*IjIWd%xjDqU|^*Mg3q)oC{}$-(2V{%RZ=zTd
7*Z4qKrGI|$Y&^~g3#vr4ra`Cw*Dw#M?NVaE2G&5Q|KWmz_v+_2AE0nVmT2iZP=f438@WoE1Tre<rww
AiV=s2Rti+6mSv3A${VCBfeIS`<*TJ9ft<v};+}x$4Ls-rWAe8zUwYx$Bg+Oquv(j%KpaYR75`gRE>!
QSE9LsBd8eZ?UCe?;<^{T}b)mBDxne+`awF`@g?0|Mvc0cRwi+U$N)FTZYB5`u^td!pAo%c@Vbjj&`f
svXN`gZjT)WHgLQ{cxLPaRLt0?5TzOW+;@$bv46IBpRtM?JMqGu><U<6g$7@-Q?;ONtF6F6L|5J0_t*
!2JDgqM{_@w4?>>FGyUxCs+V;E=?LLa=zHQ+_*|)XO<wy@E7He)q8h{=Ds&u)NExz|c8~8MtOlq-V<r
rD-Lq1{n&}!N89U{;hp*?73YzwsAepD?UwNf@bN~0QXMIE_1EjIGW5hv57(|1EL7t0)AoUyf12(WuRe
V?-VAKY=QBJtiyQ(DmPKLnuNGCrR7m_t6~DfbyN=xIE1%8GSwT_6UBxqdM0mOW?WdA1y*@G^LinCGD3
9|=74bbs#+mYX3c-v5&=R+*`^?EFi1j~!RpeBP=#g?e6X9<uvj6iBJ5`JiIz=|#u25v50bxsi=9xhJX
hR|wM)jHX9$ug)|0J`t%40!+xR5^H%DVw@ojw17{ypLH+%Hr&8u>qMntt+H-Q9|I_(w8^jL?u_K70Us
YfeSVK(C9I{?q)0H-N&+0)q5x23GqM(QvDt_UJ8rx&#7s2DSW6wWLDZ>mi9kg+Y#oYn-D?uuNJK;aN0
h!e#@O93Yy{@x40Zce?eGj;Jb;W<4cx}ANMSOqRjFmBNCQI=$(<!sJbhwJXKa(Xta_&JmzXcl{`V!jP
~e<9Q{YnZnZB<mkcHd#c8H~4i1<t+JYrN9UI)aosAgCR4^EYT4jj(DTYm<QN>71CbpkZ^<7o60Xy1vy
ql7pk6JLBLL-0`?slz2*WVG7zufRgd1pIPqbuMQtLbuG=Z%9MXe-q(AErFR%RB|KHPoW<G?7IRv7~5?
uFs}s)C;A9*^LkKX6@d@^J(q<jn6%9DM`0*Zm8eBqAs%~zp|V@np)J#X)U~{V4tT`Mv|vaZOO>=p4MR
q~=FNd0&1<rY@r@M`;FqEMJq;PEZI0}~F%7^p+FApd%$bNYr$iYraO1!$p1MX>(n3s&fA_*ziUWY{jD
Jv+CTm_jGVf{_ULuIH#N3R+=c|Xe39Y5FWA&JxpI6a$HL6MO*g|k_Pa-gj5jtI-hGT>Q*BW7dvD+%!3
JxY;aFs#nwA<n<9LxvK6z{W>Rd`V~eJ!%HWh3qR+9vbk#`BfNn@?ZPB*tbtEC&yxmy|q7eO;c2lOtuT
%3904NPIImS?d<_xWw0ne)EfvOsA_i_a|Eax2VyFtejn}o>;efv%EiL365&t*+UoiqY1_D%1kn}H1tM
CONW$!NOOgwCS%KGGaROjWTN>2*ZHt>xmz;+T-9_s7O}i23OD@RU5+t-M&?uIWj+=eQc!DQI@Q*$`T4
w*ZP!}_TO&TG5~gsMh@tiR0II5|n}lnEFjMVO9864WE1s;YwDivRTsC~&h;Ssv+q<>4Gt0#Sng9g{^F
rx|#cvlOJ@H$Mr($b&%?)qd6l=viZNC1zm(J4hNSAI`dZNxw&mD>me-Pv!z@a6|uO9+@Z-Ak0G_A)x@
z<Y#*T_fkOLruoEWwMS1IrAl$C3{)(Xw=s3^J}oUXdYMlnE_52`h~s$^3_|V3j@&Q8xT^BSPTPXS*wC
xID^g%M|sPL0m#N*K`S-llnSUFbtgxwOsD06uM4uGF?)eL9?ort0y>lnqKr^=C=h-Ho2Rj73Q5X7(1w
ce_LD-Th-130~|XmyY2u?YNJn&Yw`5ds}UWvyTR@U5sle1j1rd@owGZRzuowY&3LDYx0z{LrtXre<T5
^VsaP|^dzRF?*xv>g|DLi0<lbIX-dPe;x;Kn0;XP$ROXUNdULtXtl-0FtOYc{HUWr^8ie(kOC)`fQmg
8iP=iLDJ?$|h4b{EW=4nj9<-OHv{s8NWuVXvU&6{Z#T1u#$t!hrf?+VTjRaRc#$lQOyAczW9We!?2CB
$k9D^m4)VUzDywEhQi>dZQPOs(7;io5L3BS6g#kvmLKK-Qj8p*c_C8jN_pRn*P)n#Tw;QeOr8xYt8j>
@j*S9h0{ao4-&&5f%Pp?Pc@?8UFT%>QXIws-T43@L2S2L{to>YGdXNHz#W$tqm!%Un?PUO9WlY}hMlw
Jx#QWXcUg+-UyI=gpa9<=qbF!R{Rbu|pUN<ESH6p$X!g1D|7-S_)I_oKMbyM<@{rYMo5cSh+@C*Ze?o
*k$E^Q#zlOg;;=S$XWXbaHi%uv11yD-^1QY-O00;n1m7Y@IJU=q!2LJ#^7XSby0001RX>c!JX>N37a&
BR4FKlmPVRUJ4ZgVeRb9r-PZ*FF3XD)Dgtyo)c+c*|}_pdlmA0p2v3c3&TV88=(i*zSDog_e-?JR;qp
(Q$IEt3LC*%5;N_dSQCZjPO%vy%r$B6+@ZzffXRDQ%$;#@1GpCZ%71H}K)&&p*y*@Ih(FS4=+eOe<y6
iSPuadUz1>p?y`ReKO7PF;{Xax>L5Ph-R|XY6F$1(o9IpwPa<=A9G$=p`?Lu_(E=3DT<qX#W(!D+AM@
*bRdCS!}WzUmX)Pj2`3N1ZdAchDdRv|<eT@uo&Ry3{eJ%6n*==mAzE*bt<bh+C70WlT-Q>f8d)t1uCs
nW=#?&*=~z8*n{C)vrL&EY_`BuWpv032*^g_Ow}wpd<VUv_XPIOho@LX?Wby_smE{JM1QcwE{C<LEEp
un76t{2X68Y3<8eTSVf1eS@f-hNJ+RUpRPw($R7^t+^;;{sb0=wdxpBRt|cB}!b5Q>>KuA?jlO0nh;?
N-bZAs&X4tkQfb9#0_H5+%aJh>AWy5jIf@pH|#(1nL9?s|g#JG&@w*65dYO6-s~zD_(01JCPgMtwhOz
<+-Y*MF{{Affc7Kl_Orug2c6uD>Nc6V9~()>&C8>L_LDWeaMjmN|aMt7a}QKEJ+Vi)4}fTL!r2bU)Ci
WvfJ$u6WH;SvV<ju9V}SB4pxKftDB2IgIUtaBzyOtcNZVu{qy5_<^$~py==IRJ0$XT@Qrh|iKpai)S-
2<w{<+7O#mnvF>&||;whZ|3dU-;8b#43Z{DSl1<K)xTK|v*$#HqDHR;hB5hWz*PvkqR1vfLl@Dp5&E%
Gy5VS3cYoBF!BZpi1Kk(b&Ti0|*KrfM>2@9(GSVFYrus_j7>Z?u3ifVjFr#*tSg>dAtq$CS#5$6%@f!
oO={o#qHd);$O^P$OvIs4+;Sk{H}BSb!}s)?laf+9V^t!#?-4b&2~wj;+kpOFV=!%wZWlVHl))!AW9%
%bt|+PXT0k6h~k+cot<oR_IT2TWfiYx&=QX$1A~)P`hJeeOs-9tvcm?P@8@61MCrMN}8+A&56s6N2+C
CDLQg=B{GhrjnaKS0e3Q3iiW<9#+iz-rGGF_iR8Ok+J@2*TN1|KWyzqPgLEbExJhpZqGQk5GEuTc$p=
Pc0-N8F1|3fiSk-GXvgt}u)A}Ks63JgSCK3NF#vE(rVX24TRs}X*k`0Zs=8YjnB&iPtZVjrCV`Sp^Kv
d}@`|T=BC@AZl*I9Ur@*<-NBTD@0@VP%hst<Rby@vwp-}ocXvu^3j#8-zwv+|GGmgzVmnH|)W@`>W*5
=*8xOfPoIs*1~Ecsw|{Z+@|(q0uw*g}U>0>t`aKe_*8<ZZ4E6-7cAGPRs|Je#A_#+$_n;J4E{8eS_2M
s}BpK&|thc&f8n-Re<}EoTjM@<}i5<8^^!6Z(Wf$P=vz{hO()YENCjSZg9iMtgx$AOrz0oRyCn{&D=_
F&zU>yie%_#6?QN7zzGLK6`TLo1?8X^`DWP#xsYyu#Tkyeraf0NyBcyNFU|05A#z5;D#GKESHxEp)2k
Y2$alwRT;d#{As5cvFSyy8#>RXFiiTNKTl3s1nrMJ&jtZVq*cC&7)~(3+0jF_ZB(OkBuJPvKibr<~Lc
4EJOR*58unojJ8kak(xVaZo!fI90?8==0Z9bnGfw^8a{go<TK2WOQ=s`TELy3GC9Wz8o$=2=+OI@YaR
utR~<()w8#?cy}>FS_id*Ow7?JAB3a-8=n_pwV?9G#vzS0;c@L9S^F>Z<Qw19iS0gN{(2l^9pY``H=G
<EU%6GrSC%euu<2??7U{$Dkd`Um+kCN<od$AobIF*0-m%Yb#xq{ML&bruSFDg|jaJnq$=8y!4d9^gb^
0ZZ-DG&j&V02*b=fpkRVGfHzi=10@Fuj`y+#b8jK6X1a0rCEO?!l`i2kY?N0C?#UBN7tb^RzD?m;RDc
OasZ4WPLyn~WXeyoyR)%8aG$7r>{TuKCF0_&~j+z$jAMLfzWwsWW>~t^jbE7x(TB@B)2AS`;o!nmjet
Grz@+5`NJb>Y!k|<80y5yqVmkuU;6Ci=uA(3FgbB548RwXLDxAuyT^eUZQW5cnKp!qDkouY_^W99gZp
d$v(vCk3h1T{$fexa)x^FBN%1P1*&aWlRTwP{B<4z1%bFF;i87M49WZVdBpPe(qK#M5va>VozTr<}a3
3m$zzdYs{CHT{ZKiiu|e-9A22DaQXD$3b~;rtDf}$D><9@F+w<<ikBw;dyA>aW5A(l~OF`LB8-BeM$N
gwdTVU{&jdFwAlGbp?!suUc6~CC{|ij*0kW^bqJ2rCu_Iqx!vmuxa+A0OOLBDyrIAzd^Q_L09N;!>@x
m{m<~Q0#`KfW=*O(pp~55tJe`i9%<~h8#~<At!fenFl-N>U_0i-FebCIqEJc0xtTy_rRG5Hgh~d=58C
n)h7qDUZ)eS6Z%%X1q5XS31^;~p^OUB*o7Ys-Y8YJBb8M%JghyUH|ZP-7%X^iEYvyWmyW%4X~cBhEOL
PaCZ4;1X_!07{<geZI2ATPsqfjWfs;r)NXwiz;nb!Nh=3vQS=)QmkAi0-(AG5b?pm7Hem1iH!nrN-u(
*pn|!Z4*rfccXUg+bGuJXGshDi9VhD4^T@31QY-O00;n1m7Y?Cqm&WQ0ssKU1poja0001RX>c!JX>N3
7a&BR4FKlmPVRUJ4ZgVeUVRL0JaCwDPZEM>w5dQ98aX265Y^}1f4}-u4rOjAAjE<&-!5Bud&&f54BqT
YlDgEy|`6VxG?ShFVpYFNmp1Tumt#JX2PpDgY3b<c4{%BbkUD0az5E@H*l_ZrjTd-tBPCB5|Qi(c{^3
b1?)|TY_i|53ST&Sf&y&GIytu<rkwJy=+2YZr?;KEu(g$!ggT#>^f7)R)nyT$A#zr48oHp{Q(H}H9gD
{9Xeg)G*X^FB+NLOPB}U*|u+&!9Bu^&6&H6sFbzD&t@mxhT>bEFl<JDYKNS73SQ^Vk1`^FYfYT$Km$+
h!qAlgf)k%9V%L;V}McA3#Ywm;@ZXpr26H9`<*07i4{b@t-Lob-;(D49Xij4vhg$lI3Q$WIR66d*M3d
Yw0+-TsGWweMrbk4TMXziz*McNsGUPj@<$Wa{8f685s4X{0g9FAAU}#vDX=pyKD<xGNgUV3NuQp@({n
0Vt*s2%Th3nevADdI86V~3U6EUd6+OP53RN!_esGMx101VvyogeZdqX;lBs$9(q<oCa934=3Jh=CDpT
Y*wMlc`^#Y5Q^UYiHVC;)k0a!)|O*pbpTY*x%^yvGTyIe@;-i#MzT$H>Mf#9DHX1=;}Di<xuAog$84&
eWvGliEEPw_%N-?3=%VHP>;8sJS>=Zn<YUlM)pMEKeD-KKMu>OK%ykO9&cMgLKG5u;6)QU>*=?hqaKJ
WdLRLiVrTM3l~Pj>FMaTW#WD-t{3nQj^_AKi9t&1j76s!=ID*u^~^@liS5l6!#W06v_Y6e?IyuYY}==
kCFzL}$Ne|xE0?|<wS)Mv^Y*nF!5yo|;>SxMPV9bQDGmfj=7;?}3wsvFf$5<3Jhq<AGDP8fpq*4T#^a
<ZkW}PZ=pn0)TYJ;QDDgVrm-t8E?0<Jb-w+pp$8uQ*JnD<T@Y_3YF~6N9e*jQR0|XQR000O8PL-ZgH2
5Z)4FUiFzXbpQA^-pYaA|NaUukZ1WpZv|Y%gtPbYWy+bYU-FUukY>bYEXCaCxnhzmD55490gq1(6O-f
Sey7Lx-Y8m!e&|9S$}v(Xo2AWa!To?$ei&V@Gj=_J+&iKqSA9<WFj?8Ng4Y(q~Y^Xsm~?%K0OFAH6af
`=V%LO4*>JCF3Li|HN5VH6dml)5&N3qO8#aX<rnDq!!NPEB<2WeMQ&k{%|UQfA69(onU`}hYx>A#Eji
;_k}$8j^LsLmPSjC6EHeMYitUOU@ad)W>XeP<430)SNUMI1JsatfYQ#R76fU=q|+G|hX%znX<2ghYMs
>XR=duGUP43A1jRijwYqkbD@XKQU9+!*0VfE&M1i8?btgG*xEL*ET09s53Sq2soZI)VTy~MZGmi23T=
5=Eu!7ve<%U4aoyX44%gZqPL&hj)6B~A0K+9!#jCbRa!9P9yj~Q-BnKmsr^8z=LP^}_f-NgG!)^+^`+
#udo3GB+Tq;^&>9KP%+8O>~$f+0Ac=t=Ip<-WVC$vVhNty?(pP${kN*-mCp!ojbOqCF4M1})MG)C`p5
n-Y!XRT}96FC)uMP+#SZ?dPMIdE{=i(TaPjG!C?-&P7L_)2^uVH@|(K_i0}VC)@Y#W=SxRM~NQqB8S}
W^~hI3GxEik?^U#ZP`WkzAf>V-ys^{8`ZS`&VY84Ed^2{yUj1g}(VCxJ0x__Rmsz|T>CF;zrg>n7nuP
xatoQ>^O9KQH0000808W*jQhW-XT73lo0FDv>03HAU0B~t=FJEbHbY*gGVQepLWprU=VRT_HVqtS-E^
v9pSZ#0HHW2=<UvY3()E;D_Uj}R*GAwJeB0$pwUD^RFGMScWn+-*3B;`WIu;0ErN|q(dPSa+^3>1~9<
8v>(d+r#S7sh%}X0?)f70LS5ifCy~4!$aI6`Iv&Mtd%`urZu_VYxT>^inz>!)4*6(OkvwM&m<NZ!cuQ
l8w-rv8>?fEhimpBdkN2E$U0L;%W7^UW}o6=psms+7O(TUMk0O>C)|H=QAZ2NpZV!0FU7M^7-WqF3d(
iCYDl5vI^G13Km7r(NZfHC9O4D;H0+q-C-kcqKE<`EXp+zVk_ZahP82$Xr7BCnM6^PD()Qo!ky@9nMH
uVp9^aWVSN?e&@RMEIei~Hp_Y?cihhqM;9>^j2~2-#WBLvOZ(5nrX!JWd1b&T9c9em12+T8)0fi17-f
lSslEQP`a8(MD)5e1qsc?>4sVd;GluEeDd4VzKejS68I_)cPEnvzuEJRlu7&OO%Go?k;7zA4};C3Os<
+g&4vcR`=EjPk3n9pAsE#~tUFBe?9gAS!uaF05qp5`Jqwqo5tw9l4HC*YOw=Xs$-E-+!TGi!|<Pog7d
kPFW<?s?Lr;}@RA+YnN-gwaI<IBk+=HbSchPQ@UXz&BhfzEFZa&<Q*Uqh-ofNX5HdKpP&S>Rw?wP+||
!DYf%lDXg`x>6yr+r^C2g$-)@*5G_>m>g%eIIw>7R-T!C4bcpRtZ=^Mv1ZrH&-BS%>w+w0BAc$&u!~x
!*ao!qNh}4IquU!b}Scz+swO-&qUMfFMl{@Odo;{xtv_l$+z!G9TM@r*BfCqKAEI>^!P{GZ^%pvXAP?
B!6!qLS*1%1c{6znt7e$(mE(+gx=jr4BCU!}Ccgn%65iZ5-=Punuf`lt4J<V3C{n0dD6jJrD#w`0WJP
SjG=@vJFV>!bGWI^Ojfd&jcWY3L(vZAz6<$C5kaVNroA7a<>FKnQGz$Z<%igxn%!7`4=^ioqLK_uQgf
D4Ajt8#p_j%;&*4!Lt}XtYx}xaazp|c$Uff>}aS!D6Ed0-wHJ6KwC$7T*b~UvoGv@fg1kTgXx;PG&X#
t=13;6LrK%ItG4apXncUDzC@)JvQI8tJ&o`>U~pAoq3b=Yb`tI3Fu0P%69=c+d!AwtuSH%w4~LIa2Pn
Ze1a4G@1iJ?qhMoERAMOifJkFzxfTvO~4J8D&Y22>M0zPmDVVJdLfv3bUPsJWqZ8uW;d(<3CmFS4(Um
AxzhC$aZUY%XRcTc}(z5UI;dN8e_PO#Eh&V9Nb_e4YLjQ$+IJDvXVbo#^1-`j`gf0j&dzTK`(z8S@X-
Q*<ePas2~rQ$1hf+n25cy;;u?AhsWXMLeb?+t@Rv+2-}*#Nno%-IKSso@Nrqu=O!rA-)prLM!#OP$9K
#*f|PfN%HquNB<R^h1%!V1@dm)MfwdD=AcM-(K0aRkc?n?e5Sp+P5%hBu1<1<l2_V^lfSP+P=G$#YyM
-)RAlNdHrb@F9fR0M6#Wi+@1KXRBg(yT)CsNG_`y}>=08i#y*3rUe^tegCh1Z%X_quS-~yOI}x41`4Y
%$7&l|eBnJAhZKn+;@86dK0MR^=S6W(2Z5YP|A}*Yt!ks{pX}dMHZv>s!3~=D0oS?vx3vG7FkD|{S^~
^=tFMjN$Sz~wjKA(3IU_Kw{9GrOYzd57K=qL1-f^ZLSB?cJ%JZJ;hhV2vE+tfI+vlsB~g^M=r5*-89w
DF_&N9mC#LpM6qjCNwnZZ7nRix9?H-QLI!TtM+G@Pg_=5Wx*2dml8~nX&Dj9_U_}?`PXVq+P`C2hzE9
>~NZLI3(X^)Fv7sy(iJXP)h>@6aWAK2mnr%o>CLnOP~e?005W}001Wd003}la4%nJZggdGZeeUMZDn*
}WMOn+FK}yTUvg!0Z*_8GWpgfYd8JrgZ`(E$efO^*oQKJUBA~#qhX5Idt;-N>O9nJpffa#F%U2d>n&e
2zp7ZN>Nqv#B<#dgKq>f0Qd+xbkRM}2RZOIE$CF3wFwcHVVR7`9LYnJXUXlkWS$#2ZqlsqcSq@aA(Y*
tKV`5wet>h6TvZgLGq*17<5vMW=x*wPJJ$ZE^D=}r|?NWluq*$d=??%>kNJ!pe0dW%#WAk;Kp@^&?3$
OO89tYe!yW(q>C$kXG8#~bpy+yhxd$pmvQk_t3rlNbY=4s8P#_ZUk#2R(i6Pyz6>TIFk0ShH2_%;%-l
x!>FRk*z2?*`E6mzkdjJr~b*$V$ZY`I}jMCaQV+pky*j1G0|Ew##-FW2!2orlIKp0JWmYpG9`{*yXrn
yE>+-$B#{?cghj5uCl69Uf5;(a-cxex0cU>c2TyDVwvy}Kyz{%!ASt*>F}$`)iA#=iEYNC7@Rzq4lIX
V{n60{8&;DZS4*yLWPz;(p;G^%py?xR(EL=9dl!FydsUiI(F-u;`hG;{2(c@^awH5^3NxYh^_ex6z+8
%q?xh$xUj??R$x8BRH7(XM2=dq1J>8wMWvWB|THMO)Wov*Qqz7x&_rf6i^RYec))=d(u{_*QC`TfJ)<
04j?l^zOtA3!II42w!z<HDEBJFx4P>&<+0IFP`D7{!@Q<~Q?{ykC62e*c`gh^gcxC_Yao6zbcP?@gEW
LHLt+kGoqa0vh`p3hSRwCd3y-=3LE>m_#iyWYIpFB+$3E|LuI#7z2}&reMu1UGZ0BUP;Nvrd&tQ9Cpr
39>Kg~(p3n5qrCy+6=O`~wQ+LWx4Afi>8-Y1J{SkdXgo~!_=9=9!+(-`i-YeY*s1=0FxV&$=0b1BA6j
$k8vCUCBhu%ZXiV(T5X%kp;!n;M*O$#OSI)BNJDt1x_;&aFb;Jh6lEzp|&j-K&)kPIek~SC@MqS*A$1
{9r%k%mCj)^s)B*Z5>YKzKUUTg(qxpan>OV_&H-!QnA&3dG#iW$;y1>-d&@35rbMZkv8J!RaL-5Io$S
lQ!w3Vz25D!OMlKV*qqV&z=(h?H3@ms#jt|2=Nen182Dx9PCm0XMPyOz$QZ7LtyPndEdZ`DQt`bvv>?
Ig$L0XY_2CJ1!kg9DZ{u1cyHQ@OjarbXXm+1Ilfa5L(uoW=~sBsE!>pZ?8d3p`Xj$Smjo-SdmbTfZlx
>(<)@m*F;E*DT3ju#X3cyIVVA(XBz&gnT9a6u1Kx$jsRmP@ScaIVD%9<lhT#Ni4t@}naBbppY}VpsVu
3eQXqWZK(@&UUiAby%DS74SY*vx0UAEA0xy436cDm9Es<Jf>WJaq1DDE^@^;4?THFj%<lwCZSh^O%ZN
_&DQj3m3YuCBeQNe^VDEJOvZ`MuO;%WdC=+l*K$u!2eN5yNkBnLqM_fBS_q^fx<?*vfe4j!`=wVvZvN
Sq3EC2KTen?MXKji(uaDOPNeZ{4WlI!|3-KQLv@`Ej5I4T^z6IzYB_1mzGvjCGuOSLBn6_*#79-WzdB
B26le-TjIf1qCY^{*^ZL(KOaJ5g02yLeiAsD_PvH+H2QOQk0w(LD{%ZHypd19hD0FTYwt96h^O857OS
bDmYtA(HM^20j7&|7(!=y-^Hs*_x}PHM$buqMbBgAM+R8m(c5Tqh4~LqO9KQH0000808W*jQhUiL{yP
8w06zc#03ZMW0B~t=FJEbHbY*gGVQepLZ)9a`b1z?CX>MtBUtcb8c~eqSa#SctOwLYBPgN+%NGwrE&d
)1J%*-oR$jwhl%_)Wm7Nr&xr52~=l_&slW=Uphu^yL_k`fmHP)h>@6aWAK2mnr%o>I@Z8)Sb0008L&0
01EX003}la4%nJZggdGZeeUMZEs{{Y;!MTVQyq;WMOn=E^v9RQcY_EAr!ptuXweGtYG~Cp_@Z<D*ZV0
T8c>aZIHMsYC=QEf3I$KH(6LHlzPwyZ{|79*m&E5Q;v%Rn%a8q<Yp(g%53=oeNfhbYMu2Fob&-fhD#y
(Zc#Mj1Z5(6BQ<YrjXH3x%x+-6rg{##k18QAgaP}4$0r%EUfVX^g>ULxrF)8vmLb5i2~lb-W4e4TO|5
Dfv7DpOWdUgsLO#%W3}|8i3C_k;DXD>M20nqtdQdl``M@o@LWrPk3_?H!pTx)(2?Nr5kjwm5@^t~%*d
&57Dhg2s)D45oV9?_kWOOetuX~6`hf63!^bEQ!`$gel1@G422+YHHo|R<eW7-%3tELf^{Yj_jE}g2AQ
d~QGhrXnIls|Uz+TpP(M-6OpE4xmmY{E)*q+w<&x&W)$07nA7wa};BdJE^=>ikJ=jUA71?+uX0`A>4X
^JfOvovsK^xwkS-pZWU>*}UGQ<qvWfSqqGR5r(|rbOssIP8a_m^9N8%0|XQR000O8PL-Zg^e$Y#vIYP
En;8HAA^-pYaA|NaUukZ1WpZv|Y%gtZWMyn~FJx(QWn*+-b#iPjaCyC0-EZ4A5P$by!D)SvI>l&T1}u
QP8cQ}5XtN@4@-Wv^7>SO#=))svw_cF{eRrftk+PjQ{qjRX9eKz5_}!7mD2mAY)A!`(moG>ZMFU<f8=
=TQvZ?J@Fgsd_vgFspB^8nl=Ax;H+AMi}L)!Uqy-CRl&s9p^C?@E2$x`y?Qt_syWlAQSB{P37sYuC14
fMev%V=3<85xo3fWR+0;ezGrLX=V3BV5vw7Zk;v3egB}{!Kk^?B`hI3%+JP=`xq?=WH;Tz*emiaWsjN
!QkZ0`RQ+y?Be`w_U?2tJ{eEO+1dErDJ+Z%y?F+v578;n;PmV=yBwcq=Qu6cFmI|QFIg<2zdt<ta5o(
v{Y8)ddvWy3Q8xSO!+m_bi<<oU3^yL+C6$uwGcZ2=lr!zV<X9WBgw?=RusO+Yn2L*(uun_iWksg6cW)
Vl0OskcRHL(|W-aHB7%Fy5VhqnzD)2u<Yi7bRoxniTY_NcmkfT@rxA9~Y{lOGj({ja#MnD1baEaIuS{
G!^1fOr5R(jVV0t>nM9Q7l0qX@4_VKl>^U}`05tG6bbEk>l60?W*@YgWl?sc4<ESTE}NAo0XfF4=zXx
^>#JyC1|oSx`w<b)Y?&H-g;Vlh{%3?vrQ;)QYN5hSR%^L!ei%G8u%U)&ZK?3vedbzbjC``1X;W1YSP?
U5Sl};o*{?5(hhf9^HYods3~W0=KUjp+-`)-y`f3%~iR{V4tj+#~e~x_N}&sXX*^Z%tza2#!&ld)JG9
mdT^j4tp|WkGXv%sg4EDM3qvg8s?P*m#ihjJ2{K7DC)AX!3`K&IxoAi0T<THOgA8a;vbuEwc|~4+t{R
PCL@j9jxr#tdVxo1$^u^5gl^;nvZ-Y7KC4?%gVOjkA`Rzw4ZnlC6z|}Dep=>MBJ9^7>{Q;Qf<*Gnu;;
sfX(v_W7fxFvdveq%a1!FMAX44^8tden}vFvMq?+SE#ei-d)T49Proj){L8wCWevaEBlWaT_{U%--f=
7B+O22PO*IC-&W9t#1Jn2Ca|p#nCw&UtUO!#l9eJU-c!>n~^11>kXBulS<nLogUz1%E^Gwl(@J?Gr;L
=OS3^#(lXxwYAtD?GYAj=`KD~#WnY94U3AYMN@Ra$MY~lJjQtmaV|V(I7B;_g^=!@wk_VecmOnu?Go#
O+hv<a11-W_hd7M3juou~f;mdkV72q{J|4HA&$$Dv_CPV5+Y7cu^l{sl(3^i$fI;vhQuHEURN^JKYD{
zyH@jlHuT*&<398;!Y;4Lr>die#v@d>P`aI_7-Dz=<cOS^8z@=?j^=|56Y4wkwCzMyXy)B+zqmT<W#e
d%?yFIhNLWXOjLs%mzO1>p@^`_2yK_{~vO?!oSLL^zi72e`Tztd9s;k<5|a%U7R2W)7E-zS=_$zQuxI
}dCXUvvQk*)E8>E<iiWZ!NwZ0GxWE^Wk!(TM+<+y=Ox}bf@pbKD9tei971Hn&IQa;R4<Ho_mwIy1J?0
@~`Eru1$yEh|SYW2kZ;x!QYUqTZWO|JDl)$g9ZMlXRKgV1I3T7)WYDjW~yv*9lMm6k6keYHFX#R`{yK
j9od%K@a_bqnd&?Wclr#U8|;P<_RJAMcS9Y@Wyw_xTcqS=;_n)w+3VSzhg|Fvd^re~yEWzl2{q(~t7v
PPr%$`2!~P*gf|}iH&Jf!9d=WdD2T2I1fs5MWvlPt|x}%MYE+jG49W|il;cWE72(1ia?ITwUZS^s3@v
#vFSyKH(hlnZ2sxBFLgX1F!b~+W%kf*Dw^_q*Ou2_waID%u+O6cH-gg&3oIjjemv=4$Qrn8ZCbp_tNy
7JNrT1G~4Dox8sV47T<za9D-yYbTHiF-c8)G^qxiPWLTcoXvjr}m};N*%V@;N|nqtyZ<!EC{KQAoB&Q
n1y+&l?6t%Xoqmg5}S5B7xV^w*MGk8pnwW=xx6;5H+wkJ!GWNS?v5w@X{)zA(|4X}ha72Pg>Q>~TW|Z
8xQWnfVBfxm0H*ra@Swhiw-kS>&xW}_>c95{EAThnqTtUvXNKN6Z#OUW`*e84OnTefUwcYDAjaKo_K9
d~+yf%qJHjpzvw*U@G5NBy9gF$?wgjWy-s-!$^+1TXj=6Mas>o?q;_;d|v)QgG?zXa(UBLNR2H-2b$p
HD#A-Na!!0M$RN*k69Eo3Z{(C2!igDZF|UCS$0)l&8{8`N!t%5K?4jwWISSE&C1P)h>@6aWAK2mnr%o
>H&FF7kW>002b_001Tc003}la4%nJZggdGZeeUMZEs{{Y;!MWZ*py6bYEj{Zgg^QY%XwltyQsZ<TeoP
^%WCcu@a(HaP0yc1USS<nxsgP!Y~M0n)NcKNF7Oe&u94GGo-YXD9bK_un<IY=5gk6=J8~72kyBS>H$R
8YvbU?=<lfhLRZ0`y%Sn-SpiM6?BtDm(bwz=RjW<i^X8F1kZ(OWA?+2R;Yusfa4EhcQ@q2at56ONVb=
Jq!GItAzUZ#ws{Pd%ZL%zDB)1lBwCT9}qLnjR9x|Yj=lO3ado*y;2FNAE;3s5hA)IwNi{=a*#t_lR1o
sF+S;wWsw!R`|;fFCRwX=-D5pHv(*}YKQJm(eUTFK|@^lr3n@kAa%3CCDrQJyM@F2_H#!U`5%VWk{H_
v4c%91l=j>AfX(Z>=+TcQfVlS_%7~!9zp<ahi_<VZ-JO@5j7-1dFaHm%fY8w!N1ISN~|>)2)~I@jo?5
K^C(mh4?iRsNEUO7EAj6A8cG;;a+Q*vfwC#aHp!lB0yB*@r;G?VXRDZGw24RC~5b5*Gue>%CXIspp*N
x9)38Eq0LL1fHz!PoN=aADzzf9en7{aGgHowB^-}&Z3_RfOgwyvKT_SU;)*uql23!ZnHb%oGLT3`wGK
0Xc`aUED|mS=^LlKfH0+d8`tx1QSoPK@R>Q{LvIth;|3X*jMAM-=>oz8ICN+@Ay1@-xG7=0qv}lVbE(
dBc$IXLRsdp=fG7ZWV`e^>!Y^Z=)QxwM8i*V;+x8JQxhYO2|NTnqCk?;3P@29f=3HE!R^L4I6ZxiWX2
Vu~{XP^uQUxIa>Ak7t^@Iu`)1=maAie0svw@KwB!tOwIcG&qMA^TM?huUo<a#N&*HPZLd7H`{P!cO;F
l>VgK1AS_tTKpF6;79m;ml%J7zll#hI8tL3wDE#);mU#2&<fjd(*i!Bd3I+n<J>~Pf=1IKJq|8`qr2K
2JPsus`hO$oa9g3Y<FaofU$mR{UP}BPHRBcgE#L=y`O(k|CDee)#)$g%K`i{I+_<QTkB$Asos65YOK6
!9VfunCo8G`lU*fsp(05uSv_pLKLx(K%!4A?<1~2*iAX+_`2J_ct`=lpDxmtAmS~WdzOm{b8F3Jq$`>
0W4KE@nv)|iWC`9DHj!~NITCM7<Fd+<;0=&`tF@(s5<;tRAN%X}hmA+&eYG>LOcr&^2o8?I(~FSCCEP
)h>@6aWAK2mnr%o>G(6exuF-002Y;0012T003}la4%nJZggdGZeeUMZEs{{Y;!MZZe(S6E^v8;Q%!H%
Fbuu>R}k63Hjp~^0NK5lAsBia20^vyO06OZBHh*hew3ZK@s^-Q;1JT|d;EB|rx+5$kesv6P1K37D2mo
;A~@>yO~2ry@9<+^fIOSc<|oF4gq{iX1pyNTwC^CM@NPRKKus1C=(a_n;sEHo7_8)7n2IS-id<k)3J&
nAlsd{SlpfiIHb-Pn(V;q@$1&PDo^n@D*;@e;ha?rLE}XRW<?mUf!(N1}x2#k}==yE$cnddD>it6f4S
0;Whl)6DL0&aHe1{*w;{u@}Vyfz9A+JBLM5YlH=}X@0<GH{2W|?~iQ*@Rq3F<Ruo%cBn$(>Getoo2t)
NHErxXOR3xQy*iQofdytG=I%C6J%g#SnVgG-Ec3P9qrEIShndUh1=y_y*P!Yv(9KkK^(2iYd+xA^2l#
Yh)2od;q}%elRAlT^@lXdN+c{?3JuBc(!h$f>!%0x>=6~p<0;P;7QtgM_PA%W4SVb8>d$uSq)}3N)GR
sV)BFhFP8~<NdCXAzKZXwiyzL6@|8{f9af)NHBps@InsW&%bRIJdfAmXy?U5DPqJS&!J9ygU51xMT|6
Q2*8(i4=1Y}~dblt37f?$B1QY-O00;n1m7Y@F8i7P{2mk;u9RL6v0001RX>c!JX>N37a&BR4FKusRWo
&aVY-w(5E^v9hS$lKbwh{mTJ_Rbxgk(#xmK=4On<{PMs<kGvtg+>3JF3b+B<>C)9zg@3PB)Iedv^goz
}HD~W^$8QJaC`CUF<G!d|e2siBL0cp9-P)LqYYbUXZMQDrJ`O+o+&YvDre3HPPFG=Sxz(zxvPRY5eBx
>6@R<F8&#k_l4#nr&&m@$|7SS`IN)=ndK~a5yd>$OaetzYM!ZR!7~ODnW_c;>+R|3d3^fstJ8~*XYVh
jIagGzTDG_5+cfo>tE8s&X9PZyr8LnoE%ho!wisLu%^Ou@+<lQVor%PG#~ySz3w9_IDa#tueq!4nsbc
9Hu?85~JO04)X<o3R;lz-{S{TbP68LPwG~<gd@^fR{h)|xV>>)}-ma#+&*}!%6?);K2*=#mTGO83g=l
PvKW@%tW@9ph<V1;Cg<ysL+OhTk212(Icl1rN0fk<+ODm_IM=*k%R^x?dgFf$KvtTLfh9Fr4rZC1?d*
os7F_d;j6_dOA7rc7MiRmnb=9IT6rtzL=TeYK_e9f*~Ts_u(~CMy=B2Szm{b@lef+L^Ki*vfOrh1hS{
6w4N^5EGf<XCHS7n-isFL)sdCav^dS_DJiUb8U9aHE@Palx}VsDLqGPQ3EN!-!gR|XtnQV8p3mOB}-S
?tq_?ZuX4nd=|@o%kc00DYHKlv9H^h?AeF8W!8!gz#DeG*0|%8TWx}8+VG^fA3*xUN#G)cVi-NwC7Th
`ExzaQT3BXVzNH!}bS;J2@RFQ=!^Rx{meqe(D2H<McSJ1<KPCgnsP@HQDIRcL;{O1o9-NB`y`?({2%`
{D^rewicmWEJFSi<2s1)Is`=_Psn?Quk|R$P%a-I818P~2`iq9{Q@2enxT)+|Cbm~~rfh7!>r1i-qi=
`ti#b)=+BB|zUAaQy1^!1Ye{%&Q>bvw6e<PM{WpwJfh_L&8n0I=aRQ0ddTbilHIOJ?+v(9Z3ct_zxNG
X;!j2HTDc9mSwNS!kAOlE_lv+Kvs21GHioTBeyMR5jk5-dPzWbM^r9qU@*N3DeifSK5DdAtwfon7*mw
T)`i~Ixkf&+E>tEG-yK1QO0pIbg9(poirbXXJT)S!)JV+gAZWwgJ10MoMMg1CsYdupEa1?mShY6<qyu
z~HP5@&OniU~%#h87RqzD<uzQed2L*H+EqIQ!79L}H8j;KG<ry*Ui<q8hDV`&1$#N!XmTe(o_pE}SY4
q?P6#NYl*yjjh4-``)>eMf%)M435XpUA>^6BCY*?_%bgSJBZYzQIyfHH!rB(>Ubz4E>P!pC#UCVo)bi
QDsi_&=C+I#1+uNg#HoGc!5hbYj_BD?e&cl|E#mrh7|%PoYS(<pQvQ9dZvlgwP~`yoIs`2)cD$ZcUXF
21`nEwz0b}>RH&B)-%1W(eS$c(k1HES)lB%0Gj<JOyX{%F|s;^3nX>EJI0j-lYS62z5b4EPfTNn3BZ*
0*vv>L=ce=YoEq#ibZ)TdP86`~K?!n?^-a?>-MIn$9Ydy@JF)<^3y=7{hA{s!#`_p}4L4#pBFpmz1~@
&oOV4yEbK-q@B)*C6m&f4CqZiqd<qtO6*x>CqsS|{KZ6R0`?6TMD9~Y~oBRX)y0QLSwaj4WRyuV-`5C
iPv_nsB`H>mcIMS9yPsGWL=?8ee5q1c9Ux@OOpjO7HvX(Z!wB(dofzV}D3#S}$i>8X!_(Jh<;j2`?Jx
S5a(ZOFSJ*eCDk9kiqp3eAR*RAB$k7`-DHj!yfk8ofPJ^@Q*|$x4_>pt?YFlEy4-cLnUejgY-DpgNWr
(iln5&(WisO#%BHjO9*cO&^eMdCfnULNg!VwL(BGM945eTk+tqV>82q@ptkO$AGj<peMp~P>0X!2Obx
9#oV0wUYt(OiP0j^_LHF+1tsexiPcHjwkbtc&Xg7>9?#O^9vIBnhwZkSxd*uwjj~M{>c)I%=+^>1%$I
>;yQf;<s~d&g+RSx|Jr#CNX|;E?kdZw+y7z<0M0nDasVr!02(Axrc9g{!M<7vZ*r9Z}hC$=`>TGg_&D
KY+Lh`v}atph!5?7Zy2lL&5l3AJC$;scT04IzZx0o%LjRVk2%%FlztAOq5OYeIBn;RfG@vr~)&CTxvZ
yIh#&Tb&akLi&5NmJqbRz-?YnXH@^*stY=eYBr;=BaAUP)AEC%ECXakx=Dr3d03nFKwTK#HD>2n^DQX
9;7LQe-pIu+HwF+%jx-Wb~yY6{y94O7XQ5dv-xv${3rZ#e0cQBIz0{mJ9@Bqb@1KIAF5ey5=2z^>oKd
$-VM<-JT4SRK_4gs-VXEQr)Qqu*oVUx`2a`PP5d<j;Z!xZoz|2rZ{G{aVQ~HGre64Ky)c;)90qGlyPf
7Vw|kB~w$7UxNlxI9fKt4fE0;ZRrSZrFJM1gvSJs)yPbk~DxT@tv%{;Wrz0HcTC*Ypc4=oIx>;Dijt?
WKgFHkjdNe=?*i+OmQ?Lr;K9w3R}Y#!ScwZkxb;QdM%x~FFty|4g2u~Xxxi_N6IW}^>vRqhxH@LX&vr
$S<X1R7J;6a@Rr(9KY}J0yOvhTsKveL^vprYmz@f?7;Ea&vK3nJ_+X@&&1XnNs#@Q%K`Z?WA#Iw7{6l
DaVr^s<Va24~!rs$a-6B$z5*ln7W{$dCd}`&|#pSv?f;PlpRP<Q4Yi5m~35*#)8wTfiSTLC<sfY^hxs
yw(o48T)qGM`#Hd$(Fc1`mzdw4IObd?mOQ}=C%(*uwAXg^om@Nasc44zf#HJk^SR{rG{Z3g7Y;+SepD
q$lN@-056y30-L$B@GOSnw4D;;&P)h>@6aWAK2mnr%o>D79Qa)?}000650015U003}la4%nJZggdGZe
eUMZEs{{Y;!MjV`yb<WiD`eb&*d?12GWA@A(u%d#FO)9=sJih*Sg-gq}oXnI^MMFx@PfX{+Df*=_t&w
R_3i{IZkx-i}5ibDJ{Adq)h&oNPcL2m2r%Ld$|NqJ-1}TTdI}$_yVMtf{4p5z>zGF3=uQ1GvKwaTV$F
G+^sMJcSH4wL)()1tv0Hq~rN)=91;Adl#SDD&_U;a#rrt)zMq!WfR93g>tL5E`A!S%t*}}v%I-mJS^(
_#nTe5;Ca$1j$t*K!lc_~D$)}=%G^t~Idn2ehk}zA9b%(qhvi^;Za^O$eqA=er|1|u6wk2t!Fs?<ux0
HDxsL}cWC9m5SxGr)?k4473}y)pTKQWp!sC!z=h|0XQ}ubR8AM%kOu}`op?*X>Ku3)p2yKwMJ{xxWhb
cDGueZ{}6kt63-Z`-3Z+fWa1TAfyprybQwD0sEbUr`wSrvPluBc!5;IGFAb&QKa#YG+C;!tr>$GEqst
Y6FrP)h>@6aWAK2mnr%o>D87o_kyd000FN001Na003}la4%nJZggdGZeeUMZEs{{Y;!MjWnpq-XkT+<
Z*XNUaCyC0ZExE)5dQ98!8sT#V=lXOC<X+`u&&sE0znZp9rmFMR9d1fHk7E6loM}QfBT-Jtamy4FknK
Hiq!FVeD3bKV^m%m>zVS>dSkR(sCq)1{azLOW@y?ErE%)96h3PvDyy~H@={nQ7dvZm=8q+oveWl#<@}
=lP^yy02U(=XLO!_{v<0uc(yozCL}3b*2(A8<aUpWqU#be2SqRN@lS=KlDpL8_th_niyqS{?>Um;v7~
RNb!o?nkJu99omo&nKv3YF|9ecy9Ohw{jQTZ$;1u+m<EC?`Z*;Rua-%EcT=At+pB#zgM#UjzdId&_BO
|sj>l=5=1V0f0xW%&P>A`zvlwD8g~pGl}ogjc4Z5e@)jnQ|;K#ZK)jn8LhaE~w+JqVN*OP8;vy7&d)a
?toRSRdMf@8@3F<k=<^2S4;mC49lg@Od2Lqxnqfyup<g%dJ^q6?V!`RVeEpOE-!<#KR9piTCr}cvtsM
ZR=N?0IOl8j?8iP*tx$s%J+Fg_O!Nhr*?y9VXJQARw(g^lBtSoQhJWO<IxpDImC|YNgq*$EF;OsK_f;
+n&zu+5JNBS_#=dNjJ}ehUwv{~{BDhXNi<XEPcvKxEc}uX&<dUVz!boF}oZTAc?XhoZPY-m9B4uhvZ}
Jhy0m;hAaF{kWQ+ANnAx?O2>H7?!f`3RBwUrh?=_7@XllD-X^DLOI_L+zAbYRIoRnEiAo|-K%NOfl);
4Y3nBR~TV^b(K|><j$XuG|7eA9pBHAl^L{D?4KuNg`-^;CImx;%OH|c<lk&Hd=jIt%pMN6!Iag$F9Q+
j%ap0k%waAI0^6?<*3mxqnw^b`AKRZGd?;OWeMIpZQa8barJ;$FvW^k2_AWWeamDawpykea&f_afA#J
ySqIQdEfR?ZD@(*+?uU_rAX8usQ;?F*4Om*3mh+;~Y5JJARe&d%P({?w-SLTLKnW!v1tk5Fz%d9f=V7
ncahGHgd2w~cR+;yuTb+SDkSc!=w!rbDSs8j(Q>qL>IwDjnKUc^^wmPo}Xg<Haz1|>iA0*N&WS(=Hp$
t_>ZXkDqd;sp)j-Y-*mpBNe$-8`BXbKQLTd>@H7dBS<$`(Y&!{c|}xf;7`Gfbk^u~$7Gw<4zqr4kUMG
AbX(-9}F8-Tz$$-kL%V4B!J+=>|igZdV9(gYI;w(eaMR!Fve}O=Lv0dd{9;3@mQHU{hK1TF*Ju9zfk-
_nrVEerz2P{CMswETW!<JM<x1(&XJVbumlvH(GqTn1s>PELb(y%0&2CPuE|t8%om<`@g-ro+f{-ah&?
D)XGQG&1ZLjUP__8EKsa8Dvl}+;O$WSPV7KP71G01B#Ac7^*ONTuuLMU1%4n>$y2F5r70<)y~s)|-!O
*)OtlhCm!DCFFM@4RDHB_z67^b2wk^%G7vH}4;k!-!`u)pqU-D*y)JO+LpHU_BgE+dH^4jCU7UC&O4F
OIain7a0g&xET<>ZVW`IyMErZEZwlsAfFS?ii3S>h$~5$^-p%+-kgN4|ZZ$vVkGP%giAON6D&U31LMQ
@n@>7eJ)6=AcsQ=V~+gYBLkLGr=>HbxqCv*YzQZ8|l?`T~|Xrqy^GlvcLXb@tP;5=ZA$W{>h+R&e*VC
_x5TM|6FS`uw%MU&#-!N->lAxS&Yvn`h-M!6@FNY);)#`<!ALraoRE%z8=zQhrx(fH{@jM&%>=~j%7i
xfoP{?1YP>Ou=)6Iv@;dr`Jlv@2|M&(XEM33*Wp9hoLVIs=V*3Vv{M$Hud1gs_FkXD8L850sT*$)LaP
HEJr0ysXw1M_olS$QMLQsP@_Slb;+EXHVHgM#B>E*ML<;Eds=JDxaXb`n<|aFW{#+T{?<RNdXyBny99
*zp1K~WXyvkX9uU1<Hnm^Vgi$p%c{b<m&-k_It=)D4_;jacmRfu%r2jsg4)9G-fz(q9UjJ?vJ(rTa8a
4X`|#yPH($w*N|d`9Jx{(^vB7Z(;uG)fkk%Gb+C^BQDNo~Hs)`*)-%R9m{_okHt$JE9JZG8pTQb*G(D
`1B9EawAn+iI!d&%Lnr(GKLR19lyT9JfFM5)NZEV-!MoFzMqm1A18g`hnWC-qFK0G`~y%+0|XQR000O
8PL-Zg_nDcT<^li!n+E^@CjbBdaA|NaUukZ1WpZv|Y%gtZWMyn~FLPyVWn*+{Z*E_3a%E<7E^v8uRZV
Z(Fbuu>R}k4DEs%P^fE{Ka1%`ecw_qRGp(qT+rfV&-q)Bqq{QFUo?L=<kLlR3Q-y`|RG)8sc4w}ms;G
I^+!FTPrl1yY-<1aPWdC8?iLuYxXY7{nal<Al&D<z##V)T3rr+4u%%d$!^YvCsftbE9g!3GV=3T=@AJ
&VO6d_TyFY1<3t(1L3bDkf`Q(<|7~8T8Q`2p(#+mqM|cn1>+b0$f_hgz(8UT%gS-nDC=4tx(REC9L6T
Nrq})9+=!=y<EZYPM;+~8Ny{2t-nZ<U9Li`<XJ{?<(5lk4&H~qNM*1z_^;;%ZK)5gRdV?piF|;2dU3?
J5`B%t9ZuOmjScICgI6Yc1gD^5JE}!*5Rg?Z)klaSkmXb*qGoxG#=^cuDxiTO(3l1=at#nz=kTlLbRw
*xKt0_Kp<K%xL08=RdK2mv37F{Nn-;v{p6}3}SmTPsup&rKlv)&e45U$Mfu4&b2BAgKkL+VhC_(B5m)
w=*)l^Svc5|%mX+>6n-$7#mTcyOzX4bRyBjtvdT+(i?zbWZW$7ggIhu|sE^z#%YY4`*<kCFhNm&8cm9
kBO}c-KWX4}6v9`8C|!g7=<oN$7V}ZxRGMJ9VJ8f9WvKCXYfh!@8u@1^gK_6h?>?V7!u;9W`||sKBDM
n9PD|VDqqn&tE=W2f=AH9e0j=qL`+!juSjgYd&X_cBp`_>0%kO0E*zV&*8U?2!lgHDH0ub2obcZHx*H
1)sDRok&h62csvQR^%F%CI4+mda9q~-7S;_7!Op&;pGf0aO(Ga?{In}UlHT@V!nyw$j1#DuTgvg(+k?
dYNZcR4gFG*-1Us7ejiWlv9N&txcZ(l`^UWqWFXHmCe&%DIa38ml_2Giz^Hb#=b>3Xy1GIH~$BG2_g6
%p&WXW>KlP$SUbbHQlwiqUl*?H<Z`)^y%^q3ka%_iIAJvF_U==qE6KTt~p1QY-O00;n1m7Y?)tNTRS1
ONbf4*&oq0001RX>c!JX>N37a&BR4FKusRWo&aVbYXI5WprO~d30!RZZ2?ny;sk#qc#w}^H)sYJ0y`<
OMTnDL`tO|wo;|4`_#T$6tNDN#C>2R+q{Ub_J8k;A%KBox0iAVVCI*<`DVtEWu=V++t?^Kx&+r$Qk_7
y%fCzOV)#@!sTD6`c&V#GM6F~cE0(+om1)B&p1$%EDl*4U_Nx8DPh(lBoG@sH)lL?crMj%RlSf%d*Cb
=TlW>WxD|!}L3~$0%^pE<vPMl7Z&a}I2x0E)$T2k7SypaEhWNajgqO{=FVt@vHJvZ*G)i#O%uZM>RfB
&dbUfH_fPFQef0hQ5}FizsD&VfU#1>SjO1pb0n0whX%s|bcSlxu_1EkO8LS;q@RGSe4TXpY+xE@i!I|
BxiM(9R|a>|pO#{O9B(5$>dFg3Ua{g9JZHJAOwL3Q-E>I3;lWrNWJ2WMv>eSYBS8`Agmq+|1{$TRyZq
$V862kV?8FS@-f*6#1athp_ttfr|kiiF{()(``@e+goQ2he0U}=BBDA>K>C517mDtfFSxW4nqiUYLb%
I*=&2&tI!%F*ucA=fs_aEI-=3Ft+?UkfXEhpfdXS8rlDn|5|Yk%eFnef&_-beH|ZJqh&sI~4^m4u;w^
W;jex$I;MjOJr?oM-DXM!XN(P^B(OjfOvlm$ufw^3&Y+^Iz3XTGfwJb15)fUJ#dX%*mT}j2@1>+OT!I
2--EgG_PEeBMig2^Op`&bjYTe9BF!&2G}F%&w*vTE22(vU9*tODI74IGh#Fh-tOFapciA}G}V&}HDPt
M<+okS**iWCxsv+6q_;c4F`u0cB&4`|bO~=M4*ty_~U25QJy`CZG`N<j(M83{Np-`8{0DLQ%hYlZeM`
OT^&21o7r&p9ZG`=kvD9s%B-wrn}xiUaQpakCU-k6k%OZJZ&8RR~X~+d4#{5MwSx`eUF@`-E+#LdO_+
VQKoKK(4*LLr^RkOS&4==k<WbM)(MDh$o`qhCBpP7qOjjIusq||6TwZi&_hvs#a8TZE!Dc@)f!V6Pd)
6nPlwG&+XF-#L}j{#A3|E7NVpIR4;^DSbdQP1IM(6ime4oz^w`s~Zb^xBz#i(UgG0PFSmV5?eODlk5H
aWU7{(s@q9os%C3pflj7DPHG+K78$<)%c@S_4Vu}Jk_y@i44F{WR=^C588w#;@QPzyy&o8^k>K8~;rW
)rgcUL7EM)O_dco}2CI707ucompcmaT^~kJz-b9=Qgk~BIK)R5}z|09GB=?uX<Xo;tA(A@kDg&3#BJ}
nTZqkuSV&4CJ-|JDjKeil!l`3c({Tk=<?MU-0;`k7r*5n%-5C257*+3xrpKbNuY~q?L>wI_5z!Mrakf
RQnV-dBE$Y{H$g-l4j<1SpW&yc58x|@YVR!4S8B|npm~_d%pbS;iPJfm4LN?H5+x-%%(VFU0|ri;j1J
z|eT~Qk9%)jX#HGf`*e)14P)K9lX1Nf0rjJT`v2j1bGyP-e*w7v!Nn7bzOTOT!YR8b37|+B^XaT#B1z
U+!;&}wI=e0k~oMajv85ZWocUH>xPA0l;v;(^4lPFYJ{F8QP2+`Fw&~O&t^0Djg@l0U&BN0~kT+$!@`
-+`^r{df#lxaNaJ>$29i9ok#TFz6s=wDDv0|XQR000O8PL-Zg8a=wQ>I47)9u5Ei9RL6TaA|NaUukZ1
WpZv|Y%gtZWMyn~FL!8VWo#~RdBs<4Z`(Ey{_bBvr~@o-w%iUYFc?dM4oiUm!xm&k_aR9IS~}ZYWl<n
$J8swizPqC(QHq)t!+;q`Ad|e~^E~$^M^SVGl>rN-vqFl)2A~itRe+FXE-It<DhJ%jGO$)SE!+mgUK*
u$R#eiUm0r=}sFYj42kFE{?m=upma1GQqbQ0-YFlaJgn`k@=&f+a3b({*^%s@7skm}r<g$RN_*Gdq@&
_wbCFvf@T$`kl*?YMrmrky2ZTv>A!?UVHH>E5Rc*vk~N|(*at8y<3mH$Z$Un4=nI~t9$LLxC<U5o^N5
bvu%2ZGP*yp+;XYCxPJnIzNO3cts^PalJ)-^CZ#Kaul2nDhGiJo)ZoGNW&_ntXdPnKVXm%p1#{D)RHY
{Px}Kp7t+zwK}pvZ7r9o{ZbXu@wdj+U2@nIf8QlJN;p&HN>9E)MAH@@ByTToe*XQBOJ16IW;v`xiqa{
Urm=-$HD%_6d$MS3pHbLgA!6&yM9j{`Z@PqLmt?A+7e*?JNi(GQf^;l7i|RXs!Wj9ZVx>);g@dkr5Qr
H@fS@Lwuq0dQvQ6BeZ|u}cl-dR6EicxE01x7gJLl-Liayr<KM{2DD}{&OrVVW;QOCGN!@wK*XN^Jkz-
hC^oUD!BRq>cM#*@SVCO`)9I2}*Lcs8B{p*q00C<JEq4t+#v#N}v3G>b&O1FB;W6<tv!+H3>C_0L4Sa
jvq9`FyS1X1AnFpI669&auko3f+R8zj*QTd5;t3s>PZcM2&k-f@TL?1SuBypbOsZn{b6#uJj=r-o}e<
RVWvalfF4t)UY9LJYhz)_n8ZEr)wDK`U;~$xlasH)1@k<Z&JQ5ZV(G4!{bazx#^vWkDZjl?iW8y#c?V
=Ot^L)u#)<+bS&u5u{p%#Y3W02N5mSFPi==-gG=!!R+xi4Z7^}e7-|#TBdC|(V#Bx(tN8}p&iEd{@{O
%vc9JHL#a<1$DA1553)*6W+9YfO#@qXo)Q(~__xwrMnn?pOXmfT~(J;V(<?xVV?w|S{9~&US_)+D1W`
on^Gdv1?00hi#{Sd_Fc$$n2$r?~6@{L28Z4}N7>V<5zRyg=t9XxPUhM*>GPQ6Cf@F2GpjZVcE;&_ty_
hZk9Cwc&jr#x-6U6L>w=HXf4<x_epYt5erH!pDf%Po6Y@bT-*Yw^SPFa2fMVz8-X?^^|gTuW7wM|7`E
4yKct2kbOrtMPVxA6bDh2%FJ_SDq%zTUqSj(im+P;)+`Pu-G06&x8~4&W&`uuWJzAe!fw*@F9-!7jlk
6;Wv6IxI*)kc%}_cvIr89|EEsl0i}&{$0sv$$}dp#NW!`=WoqrS)~lyDVSXxq8?TQ#80IgiugqVuvov
;^W1-iOIL5A`SH&q|Fuu%8O+nFnsUZdiW(|WNTi#GRRdg9%i>P?=1Yp`O!12>KDl=(41I|xMV!78UZ;
Q0VVymFEh#I+-APo*rTt%-^6w<7rq1-Ffe_JlefQL|{1zvoT=`=+sgt`}KjHr{fj-4v-nxagkqZrchf
3Lc(eV6_%e!u_PIt&dPr;o=2O_e9dLj7Z<9SuvZi-C$mU8o@kQAMHYX9E@u+WV##=;({)KhK;2UFo&8
D^;Q_{%-h7WABK4&-w>YO9KQH0000808W*jQVt)1N-_Wd05Sjo03iSX0B~t=FJEbHbY*gGVQepMWpsC
Ma%(SNUukY>bYEXCaCuWwQgY7ED@n}ED^@5dElSO)RLDy$DbFv;)&+7BOHxx5N=q_xGD|X3i}kpal$5
vtP)h>@6aWAK2mnr%o>GNR%d)%-0022I0012T003}la4%nJZggdGZeeUMZe?_LZ*prdVRdw9E^v9ZT5
XTpxDo#DU%@IU)=m{&4(O+#TOiF{dO@#uX<l$2f`uYWv{zkO)RELWMv(vB8NO4Z>}}E-$i|k);c#A`8
8XYVU#L7Xen*~<@|O0ptt;8Gp8Q0+fpW20y<okp+Fp>hmz3|Snv(TD$4<6Cume2*TP4~W=Wa;VH>47R
)omqdL-yTBNzEEcc8sqE&hFc$?f0bSw84d{4rvlt6-EK=Pm-`5=?y!a{ytJ6MX}1VY_)0+1LKl(Y`+H
@_UFjEuH6<x#RXmMI6Dw|8gLEs{&|1O$q#KUbMkX5;P0;kZm#Nb@@^bDy3&(|b|}hw+Bb|BZruv@<mk
Y6*eK1(Pw(Enc3VC(`vCjK{ptB{^y3`9h=KK%+2qVowtnKC$`T~P>k`=s*;U$ro#^q!p%t~Av|bVTRN
^kTUtshwO8;{JHGz~H{e;s4yQgY}5*H{zton@@x>o8Jz(vRE;Qc1W%zZ72doUXiGU}AGE)?Obe#cfT)
FI{M+A6bvP5!K&t;@2n4zw&cV0M9(Tx)H85R&J_{<&GLBtJb<e3~`x=!v6s&`&iTBzdKt{>VAwdYE|+
^nPJIwZnc?|DnxSg1|F9R&!Y#E8fEtEmHhs|1d;aLBw4<3}ERE7`kL&|Abmv&&VG|rubaLvyB$#CdI{
S)zF<%w0WWAy+#?6QJ`24bfbBCgyv13k+n5rl*o;@YV~tNp8VB6v0}eb1i+QvP&sn#brOY2l%0czl8W
qGFh+DLqEu`6DbN9N_P%4=s&i6Sf(M6X$`1)pz^~@*Gbb>v7u0*j2Tp6VA8HX0gpUv)B+Eto!p$*Cd@
dz#x1*$iy6p$8-H-1Cjb9s0H*`Dh*V*5xl+!2`N<)cC=@vG<i3s5oU^r%UqR40hNKefHQ$o?9h+@_P`
QgCAlF9W?>&C0ZcrS0WlAZgI&0E3`-MJedtIIyVAOkyWaqoWHZpW)Y_h|<Xb~kfk{CtZe<Hv7f;?OfC
tm+QfCaI*kwwVPyTusDSP(nO~uv@ML?RKzd(7}Lexqin-kU`rw^b^KlagFphe!DI{Y#Hl<uz<Nw#ReT
59GCdPH43)`?7@AHhxk=tjQ=sAW7LCVK7a8HVG7pKJB~-1>E8f%sDOleMs;WwKp&tBim4^?MuZu6PIm
#F>b`2bYTJQ~j+7kR4uaBd2eW~UsO~AQaVW^EonNe~QOzO`MR*Gw+*b%*&@!mR=?bI-JizahW)0ksJl
`RY@GKx>^0^AH23Ap#YeH4m!FX}Y#;#Gnf_Wc5BCA0F5g$K>8xXXJWgZSKB`eiHZHit2&J=>QdJ|Y2d
aF~au{-qggl&Nu;}oNEvGb}Z!!X`LhKDe&Xp{GEekO-X*0-oSd~bvVnub?}4_7a$`W7BSylGD0_$|ul
1c9}uTtUlF6^H6X6k@FQ2vem`EolaT!mZL4c=^9a&=8K(=qBLc9X!;K6_&&FX0&yS(!H%9W=rAXk}}C
zFxIdNAaTcO)tsE+O?X1$NN{3aeYlU4w&pFEWM6k9@??;+2{g)H1NOBJgth{eq`lzvvPX!OJ2v)Bj$(
!(PoDJbiF)U#;21H`y4|&~;`ZeHrU>;NCYcEsm_&{^z$X(G=9m#TcXsN)>8||*R-S^c>v2<XFv@mVXW
wNT@+SiSO>+*6D}=1L6vr0AuqL=!&Opm>#`#ZAkD)IbFS6QJpc!nTV@HkXbu^zX7=83`6YQ>E0@Y-=S
CLi6eEh52)8XwvQ!iVr(BNNyDICUODuM<2MwblL`-r^7a$pt<k)ZY;4HuM=fOy?RwR1f}MU@gws0=W}
a+wjQ>`0bDA`V$Zof6dPj8A&l(k5^nAmUk^Aq-$^#%c;qh2SlU1Iwr`##}Ga38zJ|!r&HeX_;(N&NF8
*kcC$F)bTB8mFG+V_8YSfhgwnDCC&^H@&hTjH}MXaOeJj}e&H4j_Pjl~1!pMIQ<!_Po0XF?08leS^fY
E9QcCjzReB0|3$y@HA2N;4KSAJy;z#8XXPJSll2TR%w!r>}r#H(cm$dH%LbFi$^_IRQxQVsLhPi0-_%
U|B#CjlisAbeT#_Cke#q9tz6cV#(!}=?!6FLIJP~btBjyL3cF{aS-57uFHnpvkG_f-<o+&@%0VaF&kM
A&<<>&j~|#?&E_2Kj=G7IW#$3Vpo_0w=Fepmku}WtCdPE|0jNuwupy$gbr<B*M=fx1wIpwmNH=1U~L6
O~@FRC%Vj(tWRf}G)#S!8fTUC1x1>*ycRDM#14y~XMj#G;E{9iKIpie>ozSR{|L=8WknWYI9MHH{#VA
ZXp<Xr4~-I0{#JocRTZ)=_N1edt7e?jT81kp05N8;65#<G!!C`;6EfWt5YnVy0c=+iiY>Bsg5)u-*S1
d{QN=9l!R^@Bs!xHtF{-Rc(_)bdGt%`$8f!<Gsyv@F<G>WC{Jp@XP7n_nr_%}q_Iji`P&l}tDW6A8aU
%fxK+eO~m?3hNCpMd8a|#1SGQZ4o%OiM};2f&)`uDNr7-5dlmW<XD4G!Y~wzwf{TI`D;ZRFMrRjq{MP
~nidVXLw4E=wd?A}nZTDe1!EmvinT@`CmEluNgvnMoP@Jzas6v`R1vgT`kPaXQxpC=|g*G7i{h%W74l
XTcFp)9S!Lsx1^{#e~?)kz?UKIYNPaL<MFf-HGw+KtecFcN9A?y}+*Agq&Jlt*m=B%3y)rJyXpEW}`)
s)DNP2`xT^`#r0vJJNH$Onxb4ZKjlJ|HoDjpqtUTne9&UO!Q7UJJboc~Lfx58pySZ6A$n*?84X(hSHN
wSD-&zr*bD0{I<NPWO-^>%3)M|Qf*qSQKa}5LNkKk`{_!Q7r@=7UCv#zmog>#tg=#02^33U+N_%f61(
C;*aiN^3off!>0zfJ+1D#?Tncq@r>m)oB4SHp^8;NghL_-5il@5loE@dx=mxp0`WDW)*4_owNeSl;t?
u1wjBfv!D_$jMLQAA>RE+x1*<j7mb?r`UT9-EGmKR^8*XzHWXc)OhLTOpw&z!~ez4#EyTDnZXLVg6=j
O)y<QgIHD7I<cU1@jw89iPAi+#0eO76*ZA~XzLA5Czle2`qK|>d<N=Wgk0y)mhSI(%oT()cgnloW$&@
Ijog0Li+*`VvZ!oVZMx)nP|)7W&0p1a^6|*mJ`Y6ESTW!vbv*#SObS*1{QENntVK(Der_jBxeJ^wJm+
3#uk9IAD2YWhofB-%eY-X2rm<?tJ6^CyZzQKIBV`fF98lF$r6r3lvyE61R$v0W;4Ol<2_m<^`ornFUv
5AuIr)&C;BVGvHyd(&P2iUgq~32_C>29a9zVW2R(vngQB}Jhj(XmoOmsEZAN=UwAOZIs#IFi7=@vyCd
3TP{O)B}~(XBe!sd}Xc?A`~IwDutgaW?LC`wtX10v_ShWkH(w3_HMb6s5YP@`r0&I4M~iyNY?POgh9O
8F|ru?+=y$!HD)SbPnh15I*O_waFbUeE<vU!i#B9x(hHE>eZLE+S@dx{A;9Kcksh1G_Z<iv#|0&6l<5
e(9B-`gk5oE#otKDHq6n9BN@D&Xh~mtz(V2tQI0uNi#==-M|B?@9;A=6Q$fa%)sjtR4z1_Hb_t?BHzH
5nNLk=Mth;w3SdqgJlT+I>Cy4(e%rL>e(Y7u_;8=J5C^Xt>cq=7fT8%{}^-eDZ<irWkIT6JQO7;*!r9
ojP#)G-;)=P5~(?J%YaX$eD^i;PBT)tr=M_oq&FTjMHj)sa*MNJ<RV9G(wqVYps9Sg%jiHojd_|-Ia*
<}+8uxW_I7V)00r1D8+wb4<;5DHWDMNEgcJ4)71K;0wqYfr=oRizNSv9m1Z-g*-44(>Wk0Udjz1=|<W
7Mj5w0?iLLw6dOMy7<+NA9BFXJ`ZRa55ZdnCS0h@W>0sKx2A}o)1vuJ)5JwNP45*<3Xb0Eda6zg_()A
1xN1`}=2<{>-XLrbu)u6u0iu9#bt<Z1(8I+rhu?Oz2OWW8zX^3jflRe2^%!;aVq4X!vcSa*{%HGDFL8
3xJ;M*z3H)&G{t<qz5bCHKYk5>{qm5V|bg%d-C!vGP)9uE~ZK~-1zwpEqU^3@>k=#r(BRFZW`2v8axn
a@Md*xJE_}!vM+A7z~n%y@zgNeP7>64)AWq10jl&GodFg`JdzkoG7jd_~gbqq`d&m7lR0Mw^<4}EI8n
jaI`&?Lgkc8?WT@!;uAxkWzQy|?w%%c|{kw|%N!;N(A0O9KQH0000808W*jQh(19dPV~P0Hp{303HAU
0B~t=FJEbHbY*gGVQepMWpsCMa%(SRVPj}zE^v9ZRm*PNI1s$+D;mnd(njVj7XuD93D($LHo+!0!w@K
`WznWcE=kQ~{(hSj^%xs=a)~Z_u)EmRRcz&X{`dFqU!mpgfFMRAaYW_07h16_&+{y!kJ@_BF6*rxq1D
Rc4=+UnX(fFbx#IU|=O}+NLftPBpFLXcwXNWb3CLV#bC?l^)dy6awk(zqu&kDBttX^^<PJZD55JP+ma
H2gU&^xh--OOPHtG)Ln(;3>qm{#bae}y6Dws`PNXL2tbtmU>T#|VAz*}lr?MG9G<q9ksN#9;Z8HH<?d
{l0-Sa-r^S=M0>!qp+Mj%*5>YAUZXpzBTOEM7se)LO#jduX(laoM7utb%(a1-)I9E66v<yn-7pDU<g5
^NDt0e>WLJi4MCtzD8@cb;Z*P;?9e*xBqB`cQJrW^SOs3lBd)K^`~tK4E%t}Wb~xcGCWMqgL@Pvt_8<
%)q$}(<RnJ3RKQ85ehoWv7r;^RMq<a7jpN<h(_Ct}P6A~Y-|$C^#>1Cye+52UgyFPRmbH@Z@QwGl8mC
x|m$)xGe1IS{G_>3$R>wiK18E125Ws7g90DE!)xbB<_uP^&KuTjvEjz);PZ3UO4-KYH2_gjA!qEyJ$Z
g!>Lr|zDKM7ygg+tj_8(_JST2*r1MxlZ}>nbrtyRU@m4n>3@@=Bz<uQRBWiVPtvUy;ZxXp54qC6(I}6
~{J^>kV+ngc_1uX1E^`A;m|0jSJm(i#Ks9J)Z;dtj^$Um6X-Js-UrYx*t5yvDBcaJ=$!8o&;!k`*`HG
bC<0isXEaJDf}rql+yS?i;h%|rlszvOEWc6v^%U3{h*UM!!>X>kYTR3(Zo=-G=hrAc;`q<hQ9_WoG<3
2+pBkXCA@{(`Sos%O($ME78=MNv{1!)=PURl0+w6bsq3lLkNB!<mT`UCoIJX_U4?$20^>$cH4Knz;89
TEPbSJ)tTw2MfK$PRZ7#}i?)&q&9qpb*Iq!-cHMgf$!GX)^B`=W=0;}i8<F~Ne=6tb;MbAO_NViNJ&Y
++DTjtOgdeXBnGq9LBpTnhJQqi-pV-+dxx<-FNq|9IP#P4qv^~d6<4~cH}KTt~p1QY-O00;n1m7Y?t6
R=4C1^@tK7ytkv0001RX>c!JX>N37a&BR4FK%UYcW-iQFJy0bZftL1WG--d<yc#9+cp$_*RSAQ6qYts
NP#^CaDgpNm!Lr!H0}m02n1T9Z7#B?k#rKb=zrfiq)1V=;#{`32`DO4Jok^^Im~D@dN1zkO3;$bdBqg
D<9bONDHf6`MR;BEf@&dE7L7)uh_4zUH7OR{y;fqe;Pt}&T=5mtn}#X3AXGG$VntvPwvl%AR5M9u6-&
vdMsrcqDkal(Q?bbIZg`XBx2!IO%q07J&6HNzN|dZpPQ}ru^Xc*VG(S4|a{e*DJpJ=HC7+pUM6G&Scn
!9|Kvq;dbAjbED!nF`fs6Jd{C~?!CWn-;`+^ydz4STLcS7DAiMnP5emRy>49Z&nGsr2schVP|i_<-OD
_-BYt!MB)w6(SlWCbmj%x&f>$E~?p+$W_VU~t;|!<$RHvQKEOc~^*&<6qt%f4)qKq+GFlE@ZAW)oTSS
Z9Vd0xvp>2kV>N}TX9u5eV|}Pb*}hVh8jv*=$x+g(gw7a02S3#T(f%}MF>A8$;9C>TQGfQ*5W*`>5Ao
f5=BwT<|Kzt`BLj9_imw$7=I;)5rO9w!jv77*a0aaZ{B%`UV+osW}lWDD}aw=dMzP=wKl4<C8Gcybu}
&o1X=4h6{{C|IlfMeh(!>If2Y-&8LXt_BipoZQ?PGdlN|%+qGm3XMzV%VmX|Gb<H&AQP1;4_PXm5KBn
96Lm~cHj5#48{Wwf1>EXzzf+}XXFZ8TGDLWHJOZUcp4>`irKB>3F8gpjI4K_(M(6fz_sfRB)Lfzhofu
e(G*?Xl7*rk3Ikv0zhLDK@wZUUMWgvDSbdx>!Luta*c*GPiq&Ko-Nl&ebr!&Qedw_}h09fBT+{GYjCj
`<jNBjze8ZXQFpvLr{845~yP?;?Wm{OltO(<h2^5fg{O4LVCiE>`=vytgnoffGQr(=g4Ze?2O&ADo)5
df6`9RKYZ$pn1cAeF(Dsl)gq5ok45*0Y%TNy1=tpx%5@;u1LZps|9n7xBySH64)&N1G=wP}_RxH`)Mi
lBBfHq1#@#m6r5OY3Y2G>WEpJA_(nH-U_OjuTPRWYiPr^)?ZAol3J8o38<{H46x15#ZIYj!5-ODx`07
DoyK&HSCI33{sm#rqEp&5;w^oZOd-4W9OC^>4G@jZu>DUS3?ENx~zWo^hpWewHKY(~|VQ?2{Jg{t$t?
6k%MYbgN{x~{q)2VzUfLjhi(trtd@5?YsGWT>X~hB$48Z(toth|63NwrcdIpP3w8O)+q~Lh!*vmf0*=
OGANMZt!L%tu!9<c<h$Pi9@Gb=|K64{J}`gfOWL+kTJe`rSJiI6HIQJlw1OJ2)TiFNpGPe(kjrz0o+t
=Nu$%i_==3OY(%i;=p&4NUNG?f378F2?InfW0l>o(g4bzJGj^4SW`)!=)oslD#xxY2zzL;Q=Yt)IA@l
`MYfVn3(+kfZ&@E_HAwSP(aRV8(9Tqm5X)uHd5=djuf7!=JkSEg#{crFa)uZY*j1wphptcg?hEQz`J&
a)NWUzV0G)w_x0fV`+EVv7|mJ;1OWMSrJqF`T#xB(@HLzRE#aqq(c#zq8BJ3)3>xq5ru71fV?P|53%u
0f=8$*S^Kp3I~phgDYN1l=*Rh2cZFK;dyp#%&@DKl?YZ+q2nA#ZMFbxaA*mj30l<4{a6TecN$It3DTQ
Bj)1S4s0DWccjd5!gJ+E)%M0Qe3-iXM{t~agRG_!)%B-58$&#P1$lg%Tpe8dc^GSL6`G`X(rJrmHSrf
1C^n<33C;j5b!^>e+5t8Q7Z)JZqM|StxYo?1jmjhdt~y-jc?Sl?s(BjxYNPcz2(DmmQ@^A4rgVdrkfO
Jyb#rS7O=r2g^7+hceeYcfCOzX(5LW>-0&$se+Uo^O^3-&i0f)}a4%b!9W&g@G+74}_;13e6HMAr-+g
JjGi<a<~GDmm@8sW7p0Kgy!gG{tg433Anq7C2d35AB-Hv_e2aB*dsqi}56cp7`j$EO{v3klQ&`Rg-;i
QlvWW(>Vn<Zfx=2e$R|dS@lGpadc;nGK<*F6pNNp&Sjd=@YwNPt>&LjzRtsypCN-Lc;YzeoEfGx^_0w
0RVP(&0nTO!|K?10GxR@8z)$ia0b}oD#)a<ZblB{#^FxdL-Fhms>AGn+*x-!5Y2;~&GpRbE}I9`Xx$E
#dG`2~>S7sE$p4W;)P552e|tbSx$fx1uUlTRT(iY7*ZWyU^=U@!;TeQfOGS2XA5c3qWHIm}D#GWvbcD
~-DG8rPX~`t*F=`r=+DBKr63K4f`n-kDzu+z>{%roj=Re>ud|t?7#`ULgnQ`?|J_~ofgwycZa8{LV)b
TL8CDA`nO9KQH0000808W*jQWOAnp4SNg0Q4RJ03!eZ0B~t=FJEbHbY*gGVQepMWpsCMa%(SaVS0IAc
W7m0Y%XwlrCHx^+c*+__g_Ke9&ER=knCf2z1UouUV|%|B1y484MU(M+GZn5I#O!lF7|)FnIS2Wvf`w7
c}Q%D^Mk{0z8OwVPEJ1ZAA9!o`ZFuP3&lR%-+w+iIT?+Tgy(sZusK_d@!>5mHsV(NrxCjTQs}0tN>z(
&9I<gGb)BqLxl10mLgY!K^6_#s!Y6DcwMc6wcevbsOLDQUBlktg&9*j+)3T_=Q=Q9|6R=Nqyx<$5%&J
=Ks<q68Tl0zUM0PLm3s?L1@W!s&SF+f+RTsrRV((-MhOcX(cwMT9eFV=Vc2m`|EO;KV`=)ZzKV)F!pF
I0&o<s~jkQKAAl2x317e!X8xO&(mO6amtsnAaJ9T-t^)u53>5oJQE<6W7FycN2<`E-Bv={~vq@a5CLl
e_D$R}s4vx+)7D7?uzp1-{3Hs2@x95Nn||7;<_(%j(WNIVJ?Yb*4XDUA()xy^EOQa6-wtREe&6-Dr4X
JxJ1RQ#|M)m82>rAUK6VRFcdK2PvnuqtPhMxz_9m)+Sd^si3o(o{t#(R3HF?nOL&{3{DCFM#SJ##B5Z
o+&>T-;+##u6L^Qex;RbQ?Dz1@Py}+~R@99u7!UUo`%9St-d3=Ug!5%43}0?P#v{^lzm=Lb;0$dO0u1
|P4gst#Sy|+Jwib1|B`sA+TFW(kGl4=qm=;_X2=AS!dB$rVv2Ts8nJCI;vt<xh5-C^TF#SODN}v?D+N
2Q5nABXanQp*T>j77S6=luZkVnVPgLJ@#2q#u0atHo>l=YS&wLr4m0I{H&NpKX5YqKMBCgxn;gWpQ<Y
({}VR>G9iZO)kh6+&bhcfKv*FRqU~9a@Noh<@`GNbn*9%E-Yo?##rogy+{ctWsrNrez+t(vbBDrTyGl
oRE*x4m5I8luCH^F4h2j$5hNx6%$VqsD*@M1fnMZA>)vs#dn^|j5f$tdxjZQ;Bj}}D1*4y<j=%;4%;N
ycb2DZZuQRN+?^QibC%187B4$qRU$*!@b(b8`tVvX=lq8Z;EZa<+Jvg8&6z!JCA<Yq1S@T<0$A7PlRb
s_d9ad}7LyoBG^K?CcP)p#2;!_!R4NKtOE{DtygLUfhO`D)CP{Efl1#M7*CDk;j5smT@`sooviH<Sxz
9cw@k9s#VxLcC(cxta@CG<qGckTOiG-ho(sRq#(+)O0-k#vf?lmAm04w9e*epm=s6A{xXTO}Dw##sfa
nkP2e6>5qkKJ}V?`%lAS3PaHC^o<gbKEI;728cL#+L>ZvyZf7yqxw#ZB`x@`$=ylFkF%HT1<SCeQnr*
U~9ANjstsv1^Bh>Ev5eC#kF$H#;biT^q6Qy7R=vXyb<+ee34@Lnh_8+Hckbc^Vma1dw55y;5f)MOr3z
T$NjygTai8_zz+~9di4kJUIh@?x46dMgW@#=Q-UO5wS5CAaZ?FXeLyhka+v3jd=HGgid`M>Xl$%j<L4
Yep86>VK6Ahk@B`+0Q$URKJ^F(v8M57B$dGYs*p-Rn##d#T`_^qM02~YU6;fXYb)Uoe0?RrsGxf8L&A
n;{UBl;{KWPpec-)zQ9YEnFinRP1nDDl36hDgqdY%1T6#lf^ccyWdM$ZdJU>0?o#tLpJmFRPJHsph2M
@qBsG=L$S3gJL>L<_oB%+@sQ1FS3XbZ3hg{#*cXu_!^uCPk3~pdp({6Bf8aS0a^b3AF{9li69<YQP1_
+G?P1=j`g{JryNm1){*%d+|sC;zf5Ror^oZ$5Q9kqgm7;si%Ro&0>F>?dPm~Eb@|Pj(m6gX@VaQnc1U
)nk(o>S^_py32o728U^I+Nt6{Vv=S~Nzp+yW*A&5avY3$4w}Cs(M9;GI@-!l~vp}TJSMKG+`b-jM(<6
8?_#ssRrvC55_L1!r{&Y$s#aMKg>$Mi9Ed-p+PoIH#*9pMiAl0`-{lJBS!^NxAlI{l~w4ptIWPGK|ys
1UI$iw>`I7F8X@&+Vx=y$$%OTlU;v4m1LWqj=%eZx-A*&Q7!+)J!06SNDP<xO5s0r#Ma>22BM83O$GI
XnH;Q*d_9E*qtw+;=u-Bx5t85F2vI7y9L#UBNy(n?|D14dmgz6&X&ML(I^rgy-R*hce?Ra(X9o+l4>v
wq`?r+!K?9o^8K@v5bhEKjexVT~ISJ>=&giwZtZDwrH9Qs$sdp@R0|R>tO;^R$JNMs0=SI_ukt+Sfwt
;HMEF`<jga98v>Zp4z0cRK)bMoMDVC&{XY}Idk$PTbbj>0zZeJ{fY_VCvsQW+u%SBLX&Pj_z~qy67kM
L|(jmKVE{Z+bZlQu(T^<Q!tC&>UhM_lzYn=d&-ao%*FzbeG3xx1;AjJIO>ii%CP43JD<bb{|%q?CRGQ
f|kyiDztpRIUm$PM~-3ELe&r+=JCAwe~4-_&X!cIJC2@~nNbM&)^L3F#qb0lgjuy&nAMT00aYdUr+9w
i<q6;>-*Z;G!NN6$3O6FJ3ct)@=Z~8B?1f|CInpVgpEb3#`*1J<v}~2ljhVut9VhETdtNy-y-udRhjf
-390;W<t+s2qs0(&4=PaVK)V$V|#W8)P|e}l-{s-cuzF9Jdg!K8D72uzaK_^&LN{FZW!z8L>v4Fl0b{
3KOZ>KYnaLS!i_^sC27aaPOQsWGw`wR&6p^>lv49;&;@V7rvRDOGeD>BXq=YS-b=uCG(Z>O@e-D=%^i
FG7peYx_7`aWd+hD&{^s4yIr|rOH3#D;nt(!0N^5{iO8xbrtxJ49!(oIfbFvAy^ck)0>;#<Y1~YiY_l
6`c`u1;R>);%FL!TLTLT!eQ(EN{th7ZS2F6b9qwx$1MEZn>0An`&iw#$)7X@U<-qT2ynZLT04@v4pP<
v*P;-ORk65K|FvGge_Bfuv;D+ivdIY8unn<=1e_e?oz^RDdv?M&`VtLg5Gq)Zi#QoTt$ECeXoYV4L$-
YVnbq>s;amQPE$IUf1;kf1Q)LW#rF}{1@H42xZ;P2(D5K`m%g$3@pyiyaAXYa=bq+;N$YGF}|3coqLO
r&c8+M0ofeuOz3Hkap5-ijX|$?$Tw8vn2gxB*;yz8E<CWeUI76mlKnPE_XY|j>VP-B7U$K0!hxF!NyK
Q^UdnX!rk6D@UZ?u?^_{D#-pIgbEf7reMnkKd?*j&Vp`zLGqWAC4iMLPd@^k>F^WeXtlP+ijRkbbPk#
*HNWEtf}E@>@09-p^6>eZKL%DOKc9}Jxj*LK~}!2aEisM#<rN$|hMiTgg#l?<0nucgI1fS8cPbo5_PO
9KQH0000808W*jQUPra1N{^L0CztC03ZMW0B~t=FJEbHbY*gGVQepMWpsCMa%(ShWpi_BZ*DGddF@+m
Z`-(*{_bDF>tGSP<0@@uW@jfr7RaRSZ0=^-ph>46f<Ry-#^ywpbVVtNr|5s*=Nys}CE0CeFLw9KCV*}
6<?!&lpF?Uoou2FRLK&lrT*y2XrYXy!s&&2;Ns+1rKJ!}YoEl`7iBgx(O{o%ntCLBt>W8Ab6P5Z$qfA
X>Z}qaNWbMJ-sFl3eMHNk^)9GZgCqAuIF4miJBdR7h0>eJ(JS`rKs8>oPv_xHqRGYdgqD<$_W6TfwrX
irSxzI+KJ6)D41-MF?CSz=M&Jb>;&YDUcPWI4Cf2yjA>QFR!V^k{k>rJT+g<j@GrS^gFdad%B2cO<Df
TqN1O0LDaNSjOvnWn&PQ(}z;24HnJNtjj9WVA(Ku`cda8i@;~0BKd%r8zt}Sn7J!+(a0Ekn8G&Ik4M0
D4Q%hc=fM8^Rh&XL-8Q1{JF*Pxkb(#y_K0!lZjpvLxfsmXAy{y8Q-K!Acv7{!yl%|{qL+;E`hUuT<f)
>y|-hF_E(w7`nIUn{@HBWuBOT|eG`?k0w%7FPz7K!xvh$|ql|EU$N6R<UhAY@h|^j@4vK0a&amr+_)V
6UhVM&aq|6qe7Q`k`AY_+Knc?eWj-H7H3_*+Hdj;93Jai{!X5sMqel#*lWU^8uvQ?4!X(!ZnV%v^WSp
u=~L=QWXc7*Y>f00JHSqt$WmzU??1_8-YSqtF2QlOtoKiKYt_@GQ#<RIv72oRGdsUgRv+k{c4n3Nk`>
w85s9?y4VfyCvxN{Gy55zwJ+JxA;A+3GP-%%gU3S~vkVZVR8R1ayq@<6?lS$dtr!0AA-H7Z@Hv0zutc
`r%7e$EmuN(BN3*_qr-_*2Zm9nWSV8?)>aC{N6Uy8Kp=z^~#U^jf}+W0xFb)pE@~4-`D1{82QN;@>ad
onPNF28+PjS#AJeDK*39i=YkCgY-O!wOZ6fF<qVmpBF{GXP^55)inguK>K!?F4!}y9xX#S(;Y)BW@uT
TCabfrHwKnbOn?`48493SaJjV93B3TI5clWd#5T>;fLLllQ2HLC1giMdB#F4i_5g2{OZL>Je<yyt@d@
{LUk$PWg48d470ap<Gh2RfwCa%~hTw!hQxW2xgFb~*BdSfIismZ)QkauYewLE_g9WpiS>8dbwH1TFDy
44xB;U8yHYi_6Tbh1{<qS_p77k8jMxp;H(@xz<={fE<EPv2bt>#GU*m_1QeMO`EXj2f**dju6h7}tF%
?|>Ln@??ciwQs;Fc+BEf*tJB#gfL<TA9Bbp1Rmr@*HN}Pc=?ZNbMc=ibA~pXvVQ@>(`WW$zHlA<44%o
1u-Ml5^3_k#3;I9!w{6{rhc6Faz8ZFcV#+V~4g%~t_MibPa>p`zkQ?JR61hp}>!Wy0Gpze1k8l<8-}3
Zwr3@S{h!I!=aW5+^Z!(y|684Z<n9B$snDb4ZLe^+d(HH<ZIVA^HtF?)QcnjyDptda#$PlO>41&r+)!
=tocl|KHAv6$~Xp#zec0vw{o@Lg8Lhuj>fXcvx^&UWO{bFFM6nV40fg0}7Q(3^}%gV305Ez{)N&JU7C
~V-dea|2-1qBh4M?0x;jT9+C@a}c0?6w@fgdgF6_$w<OK%JWcR3iK=ed<cyB7CFi=bQ6W-dqE$G(#@#
<VI+VlV2?_YPNEfT9F63SA-7{cTGxoBa^#jMQeb(UU~-sP`N4P0j$V@HU>&{@Z%3Z|2#Q4jo-Zc{q)2
8cfY-PcNzbF{NeQYm$NsdSTiSL$A6M?AV^iP{fJ(ub^n)-r)RHY{ycrX@1^nYD!+pUg+qeg<Ffo+Z73
c&(NzL#eu`i4DrTk2h4@w1nY<Cyc!7q}%F1Ph;MJhj!aO-`p}l!5Go657+qh;`VE_E|JU+dMc@`NDxH
|BoxHEC4?^K-V+5FIfvuc6h_W8eqS#ZwOOc67Ee^7`7a*}$mq#`ac6hTm|_ca4;I5~}a5D<1Nkrw%WC
+YCTt0E;ap@8X*=92tMQP&$WQ_(VVc2paQrrCV%Al;}$5|E)DA;5%4h4WkL&7Fj?nm90S{j^Yq(DGso
8nOSpCt;?b)JiivgwnkGR9995?G7tT8<}rrWOUihn#eJQcjTLQ$(rX3_Eg1k2|jLT3w+Nuu1M-&52T!
Vq6bbS08lW%J~KE1Iuf7xfjc0yH4-0HO%KKADIts>Q*f4Sr;Di25=2*D7TxS}14>fAkK-fT;z!Ts!C<
)SOp&lMU1`0xkNe%?Ls0!`Aw-ACmyTQ%np!`OYygIxx?xUe+gHQ&udnQi*W&01`gP8$?H{(#cTMs{!M
xquW+*TlPg)y>a1$&HbG2#7O_GR(AnDP#z1_EsBU%Vpb~G3PKAC-d+^dY2g|y2oSa;XjqqeKV@2~$7n
WoV+`lHbKthW|1YW6s1O?f0W87<VU^4AFZ_aQIgdJ39QEAeYXN$dYUlTTq3Ml$w4gqN3lmKr|_dS2D$
0j6v=<>JP4-XXFp?X^{dNr3Q^3k-hBxR3(ezgA?~CDnEg3x;73Nj<XxbziPBxxPuIcsvx3S1+#@y}mz
nIdg0Y>>GaSbb7tmf@@%IoEx%xLe}$7p#TUW2E4Y-p5X4bt_gn9kiNc#G-03#iw6A&Cx*iY09ep$KTi
#Zep`@ISv}}{I_H3|9kG^fCs!}7hXyrRs`EFP@cyFjakc{c(qhzM!!f{Y-d`s&s&?r;(g7X<@SnfTJD
nVZ7z1}U^DjVmGx`g(V8$z8cPj*!!xgTkN!j#)v?E&}E;|qB`eF#x2aqM;YXG(=5k#9T4h;#Oqxa`;-
d$Xr#lOG#aB=$nom~UlY|0ujp<$iC&>dxy**xN&P?4wI?CHD}qya=1-&1BcBtS5<hb)}N07~Tg9cA{!
N5qH(5~(={ZixMI!6i*fn51138OV}iz1mh=Dp!aO;zWvX?{caS>lV`+#Q|57ci}GLF<!<eF_eF08Io!
TM(0V9Cs{+eiz^yq&T(dng?OO&5Pd$2x|dngM>{VZ7~2J`*GTATDTtJ&Q3WGu^FS_SQ&3I90c35m8cj
N~CYs53Spk?HB?WM2j&_!o9GSYPu?udA*|RC-7#}a*e29;KrKpyFzCOM@?zr8}{tBPlL5x@XGznwu>1
Q6>2CLUsq{Y`?4o2-x6t2IB&s35AGL38`KkKb}L?4}%rIAPU5v9$#G&Amntd^3?$mVD^U2utFI;SMQs
^dGgF-Js0XR9faPcmtYIHMBC+Y48zodqRasHx?HB0b2{4kbiow;eW>FV?n>a8SnW=J9EPE!GFa+boX$
YQ0uPQy&rOgE4~=*KJnF+SS7S1AkG?%Yy=K_3ehY9YC@GXiZxrYlkPQ`qr`>s`smJ;eyD_9<?$9AT11
6)(@syUWD<LOQWJF;!LWof456O)i_N%3hRh7#{;S}&L;t9Oo@RW$ZX#0A;(xZCZ@A1jC%FrMZX)c&>T
SS0N2%~@0JOau{uXTXCBRNMO!Hs?=RlaArl!jwDf^&LF$JWKa7V|@&R3#-T{X|^<k}xRNrcq(!lOC$S
D`}Ma>vxEElgy<QAmK%XMv)qz8(QNZ>PKVhzBxr$f<_LSSz0_6w&EODd+ddaMuN3lVILH?UGNrDKz$Z
ATTeews;t(-Vur^GmFSSR=$}v3vBH%9r&D<J+wo{pYp`XVTQqe{&SWcu&0k&@X{x4R}Fbx}^aOPjxe$
kH;oiVHAs$ooE|Eab@F4-JRv(F*C9_+w_E$gw4P2Dq+-G<L0Z=!CBNS_#Ij}(*D?5j9rF~j*0@?FgPR
fqo63kAYTfhKMVb-rs%(Ag}!D>dSo(9Nik{^ZkzUZWH*UT9Pvh+4Rt1)O(cEHM<m{IayZ-4_WvaR=Sk
jOLzuOvpsvA_*LhJW8^@L7ZRxze?l=+0R7s5EU2J$JtECC3bDVENt*yxEy$JdNy(26M!A`&0<AFPcis
?iKLCidu;LpGN6EtGlM>>-m`rK{-K0oQ4E$`;p-NTLzJ(-!lLP>vz6nCxr*dGdegxbdLYOTBb09-@jq
Z#Vu;&IPhl8w5Ewl3zSsAZYsjo;KfEPlL$IX0zCY}O!ao9!q;$uL(<<Ei+gp}ZyspNz7nB<fxT{6k(*
K(=l&#dlURxF}-*5X>8z#bO!tWG5ovo+AFd?nqn>PqqS`>dEHyb-0h?y5_^8rlMS_630|3CS(bPY8Yk
G^3KIxO=<jd9^b|5u5`U)1v>Di+O#_zLQ<1vHgBQTj8(M$YJ7fvwDstG7RYG#v$ysMqGB+G*7o-bK0v
89g7X9jJw!zVxd)9j4S55SCpsV~L;~^_YxwlA-i2OdX%=g*oY7EQZTQ$N)h`F_LEUU_Ru@QA-1!_Gfc
WX0yh%Fz2A%l4uD#bJ^8u`tyjM}LjiDYnSc}PE{IU4)#rO6ulCAU6!5d$mp({@tu~srSUHbSI!3$cUp
!R%p0Ij><A(jORI-F32Y#gDX&TSI=AU9EORdhf?R3)<kFl_=n0NH2=86ZhIC&Uv;r3Hb!{Xy-6UrQwL
B#cyX8bGTolj~>;0bU?&-n56RBk;iRcrE|LrY^o8&wllSV$dI7{Un}$6U<3gH0fJ#Q1#%rFdTL&QFO9
-bOoFiM56`4r;nem$E-_<7G_OX)8x8naz3@EGf#ZuhpHba#ixsBpqh7HV#KtfO0C8@V+0vmuT|xbi=e
~zIvEHRt%613TbUpSK6(+o`Z1_Wj;geQ%Dji-`7kEDwnVi>d$P>-m?|1NWup*@)0)rY$bJWq+>Jo?d4
y~$1#}9i?Xfq}#$8zuA3vN0y2<zI{8WgVTR!Eoi&K6;>|ljz@5<bKr^0CmmcCaIfa;D!)YzSeu4YeMo
?Tc`ur6s9-UBi74mIt_6T2&4upirE>$QB0eLUd4dzS7KDVw$2F<tSAZFImPKV_(V$<cy^g59bbooRdB
!}-k6Lt`$X$`>8&O-s8~w~xpk=Gwc6?ld--{y?`V=}6UaRyluSk+Jsz+O21s1IV+5>ro3}StJ)+Sbp#
)$h=vyF%*Ph(>HL!<VZ=f3vG(r-Q*-1g!W;NbwgLgy}W@1R*-kLVfG?nI|+bp^<&S5Xe&d5e0apZZSn
djGqkZ=?^4%{+vejeatrVKgXRN-;5XwiX4)cK|CdOPYYHP8epB?Hyy2mKbxOn2*p#}<Oi=RaVt~th=W
siE2)?J3Z*rDNy17IKgu;`p;M@R!8`KQv0XVWERwMI4Ks+XfOw%4cX7sUOBTCin*j<TpC7Cu^X-ZPnx
C^GZI<OGAdI%b~Me=Pf@T7RY5ARUCQx7)bU=oq)Sxjtf-3uCfd-VY%#mqZmdLKhZ-Fgs;J^~#9Ms&0L
cho}|nfQEbL`qI7w~?kFffJ1uT$g<krD)|ta*6&*RB+i!T5({9L^Xc$=yd%I_MOW8JxXC?bbV_8-R_8
TG*LJNU7Nd4vS6umTO=1zsn#<Lf*KAX5~`n)A>Gam7*NW}hO`^h7tInJy4?rL9F;h~U@7sLzW!Ey+3!
uE<0Omr*3*R$@^=JU%-Gm}wv)ch`_Syg(TL7HXP6SGAe$BrLymg4Q(3)w=d<0&oI~TCncEiS-7+eYWl
84*E!g>1GuDsVw%w|=n2PVj{=xp@iAJ;w^@faW(Ybng-QUQb_>E&!#8zn{tCX*y+DM4QOp+6OBX)$tm
aRNtJBRyYm-K`!*=@D@uhADfgYHQG^#ZAXzhH2W)DPZhm8CYa=wI3$S#^6+_vw;iA<y=o?R)ctpM0Lo
V2rI!@fltqFT6+7-=VW{bYZu)b*|A?>5_Z@R-o;Et+4&I&Xv8XNf$z^%w7tW{zfq;M)u_omB3(Yvu+`
<4yA3zY~S#p^AP?)mUGsk)d`<PJMJz!y9P@J-)ptBFGqI0$RL8@tI_r`xGQZNXl{_;gdUyl-};5wPua
?jQOaLdZF|>}0@+>?@|r`}gf+v)!)0MK#Am~lrtq5bet#F&gE|b;xIHc>At-N>6-}5fb^V>a=FC_72_
wGt9EsU!q$2npYPO|MA(vD+3ll58U`v;PEmfkObf&|IeoIuDGSl^J|2qib%lXywm%Y+bPdcasW2f7L@
!oxNakJs$XPbpqMYH63QJ93mhS0%Py5qw7f=Kb8GQR5|^9?yX?L1oHZ|pkqx!1!e{mHG=o+H7PO9Z)m
knd|lQBO&GI@9XuHiI$W8ryc_>Ka^7;d-sO_8<*i+>jrCI~u~a@6HX{Fl_p4I`)Qi)TQ%A^(zgd^GEu
l7rZEx_HTMcuukshEKt7rXrg~LZ!p(2&jL#H=ei@!-|3<QpK6YA3T_iq84RYWhCbMQQ@FJR-zBz9ZcP
f~w!pHr1bbhCMZ)pf=}Y@Qg^5O!!I`nQqQ8JLqY~AYF%jRAhg<3R+H2kgA{gs<JsLJ2laKyd2?!g<$(
g0lCuQk8Br%CxK-<t1`u76I!1(<|exs9KmqGOI-kbDqK5Zj13!#gq+_-OSYY>r~Snl?%H9MxErFJWh*
%~^RK>g@(8+*cj%bITv3j)}Fkn&Uo=2DlfPc4hOR=J?4on9JMc~7+6u5HPqsjBc~!UF2sXjgu5@0+?4
WlA7>v%>btZk%dYIVuZ&rOF|vIu}8D?bf#ohs7l-*b$Xv!e&C(Z1tUB`iQ}DT2{%5YgIgH1zoyVp<_X
?kD2}jE?3;MuidzsUath?asxNMFCf#)zDs9BC={y2zZlP0*(NltPZ8cih`#1dxw6I>aA7r#?AyWgqD8
j~dDDBTGp;n;Yw0Sg*u(%@rR*!isn`?^hY5Bh**7Iqgb#Gp>_MZ022gd|=!{MVhmaTrPcp*Wo}3UH^3
4P0@fp^B|J^sxU_YAngY+<P`*z2Cbf3Y!n@lYf*}AH?3ux`T9SeJeJv_?Wm8bK^Gk$^i8GUWPDzqn#d
B;Z8{Gx>v?j~e=I$ZEO8G{2YyLRu&s2k5^CxjF3u@`c_)}|y?wI(&Gsc1Pom~-^-CzzfPUnRlhzW`86
0|XQR000O8PL-Zgs#Tw5z6AgP=nnt@9smFUaA|NaUukZ1WpZv|Y%gwQba!uZYcF+lX>4;YaCxOyT~8Z
F6n*!vxC##j$+ifD09L4!0xc*KtpZV{Mv*nUd)J<NcV{~@i{nK6_uf0R-?l?(c>sH7&z*C>53yD$*mW
+mImk3u+QO9#?FeoyYGIWg3}SvIm-%G&h*_lcMC0ED8fzx0iZC%1?((<0hwHnC+2zfryAQMb+dr>I@D
WX}GJ|a^G9%NONGA9-#N0|cuT0#bT`9f1R9S{0pImFr6!zd@fe@=CQ7dK|sx-yS8W33oHxCcL!vaNw+
Q14mg3@v>>4sztB8o7AU`-~j6g`UI-WG9eL1r+Q)>)!IM@Qkw+oLx}=i=?_AUHjJeR_0we2#C<4$n@H
<KXD{Jc`c3!{f<dk1YLxP#A>wA@d(!XQ7IS)f8kzq@-OF8)6Y)DEPH1To7R_iiAE`MMi`}m)_(WjUl4
CjF*{^$I?KcQ7jFU74RsuL^7^oSc$bE6A|W=5jLSRSf~|PijqP7h#CkSsw|fCLSsa<VGQ>wt&S;BGD#
p)R)$D0VI4M>2@*0JTDq^IC4<DDkP&bZci05QBQ_|Js0_<fyPyw%X-;e@mzJVZN9kou$Sg%5TDN0FcQ
__HS&TUA92K!~`xNHiWL{Rw7AlHeFS&?pZ5PfAMT4%YJ-1>>r%gzh^su2CAZ9(j^;e);6LTT6k$Y^=m
KN|?sz0y!byqN!OT((FvMBph>1?AeKrD?=KMbi97b^FmClDqwrRK0cYGg_iJz;PHaHDdJi^LlvSftQ!
GyuO!!zJP4M0QpS87}BIau?B9D8tdoCAqpYfi7lbXRQk6$9D*`WWur1t=glveO~L>^OX^{;z?ElBot@
SH$&BUGOkj?p0bZ{OFnUmIk8Iu56L8Qy9AudT$R;MVM;m4F3>!YCWD*n_gB{+@8JTz4||P2oWih*{O}
22j|VDF-5~vJtR4aV`Z5>{XaIl~(%_8v&WshdF#Fu{2h#ynK@Hrm#^wQxe}X$IX?MJ^HlHC+#93<Q#A
G;h&&f||WJdO~5S=|5(ZVPyvS4k|l-B(XG`obg+?(trM>3*mX5;Z0MOssqtLT|lW3=$$LMh`Sl&DZ7@
|&w8sli{#u2M*7e%;1?9J%i;1Ae@?8%I>05OZ$@B3!afY1H`a?Bsm>+7|*HDXzs9zA9}qsUKRsZd~M_
lFJ3Of-&*F?hoD7!-E>&*ARTlB%fcox7^-&fz5_@X_)pRHu!DWL6y5VhllX4Jn}U$b4hszCx?fPjg9Q
@cj(2#?|lnTaG6LdOYq*ncYpDd3vHnj_k<wy@rh`cyou4tPDXG4FQa?EonF9*_;fF7g_V10hiKUEf=2
afy>Jazbz}K(7A}fx>6?+ikH9^c8LID#O<}XEUq`g5t!vs!K7Do__{F{c>eZ`X%VAk-f(Dsu^+;31HB
BU}@C?c-C+J|K()Zv#$54vI&$cp#i42aL*5HTE5Nn9ayNMPnN(%))?WU}8denJdOCDeEluNg(E`AYI=
3TY3LO)`A_?4hKEZMp7%EQ|!1@@Qt_)*31IrhO$J2u+J&6X8*)<9-Bb}H^6>l=A(tau4zylcpajQz?C
7Z@&0k@kR<JMCBe1`7BZ|GZvOeZI7^+5%3@%gyK(wF<*R`{jf^V5!|mzL+iIrPKl=zkPd9uLaE(CAbo
8DLC!nUMdTFaM+ZIKbD9a_<tc8|1;yw%eJeLEo`?y8-dGeFp75S%MENP;(qMMGum^*XkUvyqeHg_enX
d5vUE#v!ZQ-J^L7v07q8rejr<UWRjDAy-M?(B{>7wTv8!BZR#LU4tqEetQdSDt4t(3hYKGfEw;k3J=|
4m_1^qVk(%`)%5fc=)FAHb@lje$q_9}IpNJ@qZ{-QP1kf3Iz+&t(4r<=33lmzuq=FIIkQ~02Rppn6Gb
H`m<{NpCgPH+AJP)h>@6aWAK2mnr%o>D`d)7`BC005^30018V003}la4%nJZggdGZeeUMZe?_LZ*prd
cx`NQaAPiTd3}^kkJB&^hVS_mRuF0`WzBu1a#<}b0#=pC0fdm(Nv5sAv4idGwnF@O#&$ltWpii~XXf?
HGjE)x>9LWft)wVvVYsrbHjap<mC%54+zG9cG)<EP*ZeD~_j{rC!((TpPi?ueFswyIikhg9?2K-RJGG
cZ`heow_Lkk;-QIlsaQ{9hMTfg3F|ZXaWkNYHic1Q|3R+)+9a8VXJ!$jnMk@uCe{*Y$HkWc$jHDK<#k
fIWE7~t{<)x&~2|4a*xUj%>+AxbiI*TlJ%O0*1f>+R6G(RY?J8fNYY9S}=Gom_hDS7Fe_Bg?i&A^rJ!
F>vA8Dok!z}PxTl1g%GeeGX^{5Yv>vE4Mmb*u;nw>A1v)Id0SxG?F5vr&^r!F}jN=^+T|@+ab^gJ=?N
YS<Bm?1W=1vmkdl5vqnGLsR6W=bn=e;nm!M6Af(MacQBi&R?&*HQ<_L)|q@ZoSc+e%Qd-rOYXITG2V7
9qFK{%-?{pF42yN3E1gBQbCXhh2shbS>y+l3pv+bWB!YP}6&e@MBYSUchHfV?27Y&7UC-r!^T%JVY6;
k9|B{uuKIP;QOsVY)Y-aWen97p_J0lc6pzjN3<%ClDW0XSofd8(oQ0QS*K^7}QxvBdBS2oA+tad++`R
|mEC@;Y7RKy+Br(kDJQ>Xqq0I$LL{r{}+^LA*-E8p|#nyefg-5a#;>hB`O0Ge1?2>fUBpe>f11s9?<_
-287q44t6m$d2s11{jrrZC;C?NG_t5s?k0EyF^U{kXB{{_d<N*BKQf12{HFjhfW(r%5-Sk^eauaqvE1
NxC-!uG2ws@jjkOv@*hpip%U7vGlGewgkckuPu2x2nhraF6Ynq*EW65c)k~nh*+g-w2+_DBK!i_<R4H
=0|XQR000O8PL-Zg000000ssI200000Bme*aaA|NaUukZ1WpZv|Y%gzcWpZJ3X>V?GFJE72ZfSI1UoL
QY0{~D<0|XQR000O8PL-ZgDl^>Oeg*&leG~uyApigXaA|NaUukZ1WpZv|Y%gzcWpZJ3X>V?GFJowBV{
0yOd7W5)kJ~m3{okKL$f1Z`xcLA#WWaE3x1#N}=oJHoEHD&XPQ2KbC&|5Khko~wvSdki(xpA1KWvFl6
#4i_-(s=&oz_)BRmEGvOH#0owFPVQib;I#Xnv%7CZok-5k*zgaiK`f_xq~dN2TBm$$4F~9PK4B>n&|q
q57_7!xnYwV7p!Y{Kv;v+1+oi?%uw+|1~AQw5OEZ(YmI)nx*7rm8+Dzt0esWp+i_&r{sab<7bUHKz3E
P%D#ZBT&xBk;e=JMs(SPyr!8-*9Ip2-%h07WmdAZ2nB=|4*=YBP{oPlBHLO)1sgUfI5M21jR;^+J+*%
djrKom&aQTKFS>~@~B^O{L72FX{8^O;Z!ZQA`+b!ms;qlYAjrHwUO(k<{w`a;iu_ACvLNd!R6}J(ApK
GIg&qbp{Tij!4Bjf}VWNpc@g0tW0cX6hppJhoD-H?X^SRZIx$mrw1EyyjHVcs{(5OtZ7rP=h7DGH}Ax
6%7bN@UY|;KK&)q)D`m?s!|)05e;4TdXyncKJ|b-^T3R2Dn$)dArf}!1CiKCi_~AK6yR>^FwfVnz`|4
<)Q^f4i)Ych6oH?{l(MxrDU`G!h{40U~~-~A+C^|s9+_@1*3{(rtUKd3_?mc8pY3_A0MgM%UcX-LSFo
A99%dL7b)3sUT+6Vfpoy7;8Z0EB{c*|D@|BDt>UogAXe5?|9eATvXWvDVOy{BkL6+2iHzP6kTG>&M4q
H#jkX1z4-S*{nmm0Se8M05mOL$L4my$XwmvOx$!l6mP@;uARvkRX$=68Rcrihvuft2hLAM%&(RM=-ai
Q-AetoM3$51BDDa;*U&BQB4%N3mV7l^HXlZ-Y>oE*T!(+zIj0%Ayn0nRWX)y}Rg8REo2vww2dDH4Bp&
@z~wSI2}<Nm%FuqzpI)GAyV(U|RYXs8yiK69~^v@FQzU1MWcgp@He3B`XL`3z?1=`V6>~(24gXRO(1S
11dg~z&X5XO1!{K67*U0Lw*EPy=eU~rQ<$Z2Uuc$8N|VEdEk9rWYxaqg01g)%S;Y$u-h?UjbE>}k!@_
B+n_LQO_gkQ5qUK|Rt>&F{!;5ILGD!&nr<s0W!MPx<~L>N5$@@zl&nZerOX=HF+j?V3s5E$$_cs^RHe
`Ffr6mWCQMkg=qIDCD@y&JW|U%640)iyPo{24oxCA<LyGKEp~;9<;stkALFEDo9i48V0hS;SJKn2H6U
xxxt%dOn4(KrPn7+j2268gW`)K0%{tYu<-J{XAnuZ^v7rcpmH<PeZ;AFr9YL0I)VnB00Fhi)u8VwOHi
U!UTp=L~Kbfj3NmePhT*aK@CzU69?sL%%+cF<t2(k4jgPea8KCIw(9LSpI6fdVjRv|?Xq-9vwhlXK{U
#bq>`+7&H|I3B17;K>|po{~wppvMTd#L}?533eJ`1?Oi{Y(>}c3Z!5bafl3FTXrn3$_j3d9#QBc@u=C
I02iPtC6jB6cQU{Dl+*sjN1P!7K9~Jig`j3-<Fgr?i-e&LMg!k4B}aBz!`%`edg{@v671@wBc=e}F}}
1LPf{N;P<A_z+jSW$ZeLENT+em$8Qkc0IImfSd<`Y6PtspLnlMhfPGm1=cOZ{emYtpxTEaL_{v1Y^;Y
@_sS1^wUy>BugJtzue`S863XXU*R2nPU)O~;p%WGEN^JL)9{+uYrK4dQF<e70k5KVW9EYWf;s&0GCtn
eoyKZ|b{Z(sn~W!0<(|<y)PHd*-S>y|7VJ<MBTk*P;3z56~^_ND22IMn3lzJTliD-^Fvs&v|5s6psY;
<LA1@Y)rT`h)rjPnl`(FYHhs@6n1oUL>kgyC-m<R@s)H=z42R98yjBuk+XFJebe;{Ixuq0Dw_BE0z+e
uz|OhJ6mdh|GS<Nm3#I{t9#9?`PBS)9epP6`=@xBq-t(d=PdM;U=^yP?jUL{IvWsCp>Kj~dIbk?r%4D
2Z&^j|M*m>^MitZ#jtn@$+eq8<4A6sN6iv}Wq#Lwp}`1M499(#g~W1djvd&4!=E59f}J(F`3|H1DDr}
Z{Ty61Sahp8)<Qp4)+F4GCC&ye+MLR-pZv@Ah%MrO@jNY0P67bl~tytL09_5;%(CMal-7Y0M@xMzn#o
scWMIU60F(qN#S+3X;j#~|S|l;}TDO9KQH0000808W*jQfZ`mdG!ha01qbs03rYY0B~t=FJEbHbY*gG
VQepNaAk5~bZKvHb1!CcWo3G0E^v9R8eMPPHu8Oc1#2UagxeL`L(vBVTO7`DfB<O{ByRiQTc})#YqQp
h3Q5^<g8cWJAt{N}$L{)aL=dm2;c&iZI27O4LTZwWvShjDqEZWPr%G{q%d6Y=QK-dEiapU!HOvw>8!r
fqOHpacD<+rb@g>i-{q<TiNw+2Qp0sdKZ@6+$?`qtbmiFl*bJN#N-LCw-0)XWrSy&osUZ>dus|q30n&
$Tu2~8W#OVtvV(@Io4rzQWwvWo86#LD~IOfn@JnX_))OQ1^fZG#jo$p`kS;gaoHrGtm}R4R5QrI0>Fy
aEP+kCc7Rnc=BJ`)^uYiv6Be#ge?Pl%{1#5y0Y@Kq1+uGzSD)HaUn)g#zam1(5$K!^IgZxb6i#dR>BY
P<%5R88}|Dc9Y9@zx{Ug_B#7;HMPRXIW0gGxy~9{W_PTt*^or<JyluF>Yso9F>{lW?U-a$?#L}b=GiU
NS-)n6SiAL}tGwOJtmUc~06|1f0IbLgPoHYBK%-`otXu0&0s4)Zi!);;Sq4VtY5H}w698^(@uoG@8)J
_*fH|;=&1OlqLX=Bm+xU93Su7R>+mW4Q><hD!k^PGGTLFq8<Q(0KU38vs;~~H$J6;v2#Cvt>ic)~>XQ
C>f)~{%({3S@DfoT+zM?h+-?@r#6D*;x`ig|S47-dtiPFwSk>Ymr@IO*SXF~)4TNG=Rm`!-I~G$E^By
BK4kLfL^Hy$2!54XDR}z;B!c$MGQS4mh4TD+{uVRy*<)Uww;wH>1|m*W~NBo*;~Y)<9lK@r6~sne>~Y
b>gN6Y&Pzw7^t=XxeP#@<ig2b)!nZUz$)7OZ|0Mpdo7<X0$4C$;C94UYC;VXALD;Xx5kFU>G(;g!uR0
@=j2a_MU}A?D<jb99r&%jqm`LRYbpN5Sb;uEwk)T>7rbTzJZ3RU6H}H&sK{POL=OtsQyb??es5Nj2Z&
=ZLm*HOFrl~+I7QmPYDGsNuInN`*)yf+EzAl+`4EYgq5-p4cS2~4J_Fri97-Rltl(X!cO22BXuu3Bp}
}4%G;`+1lFp!7(;+Y91$m*O<p>i(Es^HnO%gmo@&OW?UZ8w8a$gh^l909&7e`R|4s&BtT$`qiA~#@GF
l+q-_Vc*wF`pZO3zuKPA|MHfDng-Xq8nMU0yaYNS8b~GEYCv&T0nWCFMtIRw&xmx7d%5=A`FTIBmwtQ
Xk&Imh;itz`=-<!GJ=QAqg4@1rfNyRNFEuf7+?i@?is7W0-#<YVn-g4@H?>nErXrh=00`8@&*Vjdk8|
{AH9Vzh@^2HDWY(-nd;rm;>ubPtpP~;p%f~tK0MmphP3hg&N4x0U}Khjk2X-Chvt?)pivN-=Z&#XXUs
@$h=|rTgCNjJl4uT|(>p|4k|6nBahgIhrLd%c@EVsGWu`*zATQxS=V)<e80L_VN&CX_$N@mqtcrs*2}
Y}S=3?YlE{!mUdIrkbc8q?E&?$Os4f=sXa0<2^J}msDQY$1gj?SY~*LG{h!DTq2m5i3~|H_lmL?jt6+
u3E9Mpq_{p0tYFRj`PCUP1kL(xO!@*=c}KMJsTL)tykMaRI0WoC?&cU|<CW)T&R<;AX`>gD*Xo8^~a*
9itG!Sd=8mwB_J1Hnz4(mChn&fx*-aJenJ?hQVQe6C4BJlomyd$mVy$VXGyCn+5AK!<=^v4K`XaW91V
sR&DZ$4v1_H<zfCkLErrIVv`<|HG^XIbc`j0myrB!hqSamqIERC8zRYUEjD`|JnZQ9Sa=AcE9u)G^Wf
8j9u~<V7VzC+^7~_Is+w&aMN5M)X{GpoWNpq)+aQi)r&z)q;MJCQSa%*~>+B;`@TSS)C6m6&!*lx03$
^L0-m}BlOqqam<|SlYTX#Si@o0)4Cv~h7&kl<#NQBEE8$H)1o+k}LVu(BBoZa58-<xI+dy55`7N$7+{
lgnmYd;8H9FYXTL;d1Pl4KtEdn`E%D_X2xhMlP6KG|8*(Xc+XrHk}Iv3)oyofF2*`Kq&(?l8K<pvzt1
=jM*!g40J|*t$Fl6)-I&qs7x<pR^v;6@NE@G&YC1z;WyhH8svYOuAQY8x9IwV`+FgY+W5T+mK{%`a+=
v!aU+)?Fe1%q$S@M3fmD#`{;_pRlxCFh+|IEDV`6iVo-j6N8+_b2}mOj5242`YTC;-$??()N5RU$v3C
yPNzwO2IeAC2Kfx6U-HJwsM^tx!lU<{w7@WljNQzMZL<$~NvhhLJL<nrl>`YfzPaK7l{$PiPBqV+5&X
?X<Nu^w~y^04_8HPG2l`JCiEBR@x>4Dn^9{obia)^F@+$SxyctA=27QBj;kWekec&N5C!RRG!3@r>i(
fK*KhE%nKbF6s8#2!e<C;?I&(6@aeQMk0`wQC+<^ly@`f#{o-J((NYLizdTmp;(4VIborocW*DCEafe
N<LqZ&&HrqAdtz}KYd`Q!NZVFXB+G~hI*OyIL~ctXB=Cfo;Wg75t#nrpu_9m%$Qd1pi6I{&(3U=z7+e
q(QShYyF$b=PS91Bq`xl6#onkPG4jNE%C%As^*5b8x4XHtHN1=P*}&lliETUGwZ3mQ&Uo4eBa{q6rRc
|LCFDM*ipA{&-75TR5U1^e*7_#yOCIv>R^|iS3(ejN{Yo@dVS2Ai0`JXI_?vAZZ$T)5?coXUMcSDR1c
O&IakpXDp!3&3vO~svcCoHEq*CSU*bAA?aSOI>2H84#E65+0A3-ZXuF*}`b@a>OGbmg^V^F|izXEkT>
X(}q@4$C(w3-JZ!!)pq&dF7~nKNG75~@VkA;$7Riju@%VbgC(@0^>FzB?kwwQPKovvLgj>sDx<T#Y7_
%mV@T7)Q-;%U{=WA1VEL`k9rHFQTvCMpBYyV-OBVCbf<BaWRID9eb=MX?q7Zp~>Wb7qAmXe+PRpw7<!
EF@i{E+?s(m?eQqq>R#-6W3>0j7y=>D41#wIQ@P#J1PE)(0BW*ybj(z7_?BQ2(S#v~am9+D3oDNK(WU
d~;^mMi&g_!MJE-WvTrq{gnF|~4!wU#>S@onKkDIzVteMYtKmsmCju1mrb#k;uau!}oIAac~yOvuM#|
O;L@!(yZ^xBlH7K&>jpZeGfn#CKFZer0>;kyE6^dEj8Ct{7<jo)Pa_iS~MmsF{7;<3DAvdkc~bDd>Se
3ZMTt4wAR+B(SMT^cnF@|pYV_WHX0Y{T@>O|C_fJ6yPV>Q1-8Nx{50;Q$;SZOtkhjPUX&nC{GD-ElbB
t=CHX(+c}vMwol1??lnbug~Clsci6^lF_Kt7^%ctbN%k+JM!058S@wBL{0C};&Tc`o*y^-5-=U2yT(R
^yPw)3?2h7BAW$J17kp$8Xd&8SUj!{Lced-HF{9he6#I}R9(ch>ifpftKmy{S1=TdTcbPIK5bu1U=9h
}7M^_1uHtbE`4xS_U`>Xflm!E#@2*I_rWXgPSLp6jEh+P;curAZV`u<}Pm&FF3kPK*Z^!4w@r-(Kop7
7zybZ5c)er24PM=Qn$M?b`DW~4e4BBEZe+sq^<Ow?y>D%TGqE4W5HqJBQi43e!4Q{X=?N=^Bf@hJcql
p<{)@Hr2nz|?05yJ!U!2-aZHkdf#=l{>QGO<^3wi-i1xV0gncl5Fq^p%?!JP)h>@6aWAK2mnr%o>Ho+
rwoo7000tU001KZ003}la4%nJZggdGZeeUMZ*XODVRUJ4ZgVeia%FH~a%C=XdF4F&Z`($izx%J4l`jy
5qnT|Fy#ik7if+<u10-#b$M%3+z>K7k%{4``9MX;(<bS{KF~fO~l$~S`cfbj|jYZ9TGxNP)!^L9pqE(
G-l@?O$3f;BErtgZn68pLpMWs7gmJ%PFEEbEClT-2fQo(O!S>F`Zh1k}IgQ_~AFYCVCiH#DiI@H%{Cn
P+q4@xw30lycO=x}1+^{vVP%;C1VJr}s%wmYjETtSxWC$iM)<fJ$>b=!%uzPNxz?AJqaP~B~#w0%$yf
9Xruba}FG>w|zHxHI$1V}PHEr=4o$rc|kT24_sguV%qiyzZM4R-~Ct(Pa6xs&;joHFA3;arF!#YYT2G
tGX(-vMl~kc_j~OV&>IF4*0D5cB{18hC{8t8sJ8?u#wEi{V?kwuT<{;k^@z8Lls!$_r3sh1OD%Xn3+j
H7z6vMeGqJI0*?ByRZXz1<V3*dF|57q>h|_cTmCHd<(o?P4gRinDGk7f&kKE!-S*Nwc~b#-Dm&(>$6-
IUZQb(YUsQKfw^xs97`csp1BSgW>R$h~FG|>a>;3fitsd=UHFc(<+NlqQ#wy?A*Vdly1wVa452q#{>Y
XZeRu<Kjo%0O-J~H&?QmN98{SCiN4X*gm*{;5+%32PT`YR&vv3aQ4RJgy7fhpx5w|THK)9vTiuV1{B)
rEQq{G)U?q8l<!j(~Y~-nZop8tqbAX^lF=Vz6jl@sp`Zz_$2*%f=BuzC6y<c5>GOl^o5yS+Dt*smUbC
*-kaUxWsXGx_zW}^V9Z4sr0Sx)M3yCb#wbIFwci$(=LG@of`O=zNG@hLW6GMuk(|Q0<^P{Bdaclr}I+
|h29RwDs)rI+q{w8WhyR<og!L__RzIT&BK5*HlTI}?7oKYgS5|2>nju}Z@>H?N6byly50_Wfj>`9@U%
eEwblFCh3cNsvm_^7o9C;Olarm=iyVH+8@61#KtnQ*1B;|WoT4pI=Tod@23bDx22ZdO4rU$UjSJNT4%
whW$_rhyI`hVE>bg8xozp1$EXlHLCC>gMGz~anF&O2$Y;uM+8K=mN#*=h}3c%pK4MzfhuL#6V(Ovo|$
>?ADoi{#OCo=>H7XlkCce0a-#aM)vmBBqY0#yW$i0WI<kg}HehOK~Sa@4^I{wD>dVVRE6{EU7DFof)1
>Ppe?ID3N!t#*Jf_(rRnCxk7%y#y2y^o;-JtxK&Hv+Mw%(4wllN#I5*61%-rfC#RwEHZTXV}*y?mH=B
k0dYA$VNHyz4rD93JWsSL_o-l6-qs*QpbGGe9(jgC!*QLH^A^6n3r~+9gqI;WI6wX~{7~!z_;@;;=$0
8~2gBCRLCY?{uxNUmAn4WGKffDhgF(CpEdQ&aI}+%!>l#8F0bt4x$0jRGcryml`^~eN{s>faYdoDdG{
75;W+gs5j@9_PSqVpq(l3KzU57d~0j;@PFPK#pskkWX4G8LOevlRDnBDqy+Z*mX6;Jo57OamzYFZ23s
BN(?z=Y#Ba<ySmA<I_D-R&?O+&}oORX;E%^RK!4H8=b)FbeR3k19_S%+Ae0RzN)cX-PnCrkekIYA`$u
Tb<a|XV!5WAxFh5Ju`S18}Zn1%8(^bMX9=_b~x^8z<76P5ZU8((-^FsXB3kqI?39~moh$dC=2{7V;ss
0i8`B>NrnXta*PT^=1OKZGnh+uRf>zMZo#nT#4WNU%d8XKZh;)&3C8?OT4ba-!R9;yaA@ZZ9O5-?wV?
ARLG^c_E&+M4DTs~=Rc#ewvj+{z#J*8NUlol|=)`MssSq$Q=^=wq6FHl~0aJq!Mb?%W7u||2kh)VsWf
vJi(lzMY&TfUn&8DsY0TL$IoFMsF-ZFa-mdf__++&f!sq+xSTtb16i8ZrVe0D@XMId<4fQd!}aMu_h%
R+-3?s`InDo`M4w`P}h>jA;li;9gsN<NPBo{1aD(!P~|Q~aw!l-^J<4tBLiE#iUOg1Kh0fcv>sBX9$T
keCp<C?F$Xv4GuowGRidgbNWzp_(a0O`AKQdF&751a=67HntO+TknY30Eu0`>_)Z~ObOM*;;CWRfX$d
w#PWe&3Sg(YM{g1qu$=P%83q2EEz;1&bZw$m(KDcL@BmSf`bx-2PtIG<(Q{7tZxC(Sf>FAk*znjKJRY
O0YE2p;Gfxr&%pbgwTA}0Xjkb@H5MD41s2I&MPezjlFM|o0fXw1JJ?m3o`o#GY!#C$tfG{@-U8=Y5e8
U`%L%Sl@Yr_zs3Op4r`m!VzLNTtjliWffM^&P!QO6a?-6&Gm3OH7m^-UT90+B8I9rL+MTKUilV%u9GV
cW8`ileKW2vVu8A&^FEn@I5Z>Izmax>Xhpd!=x*dfRhA47v(E7JdHk;ROhKzX3Pr@UXdU<U@#s9yV~!
hyVWl_kRxA(%|r40g213t3NDLvCJy?H^5)aKf4toG-QDhVp}*y1xgu0-)fJJB_`~)eaqoH>lX%r!VB1
lC6?ikW=29>BHlpfpyGM`{Key^FUcE$=^%yw^6|xQk3T&GHz=Bp7zFJ>S_FpRSe~5CA|jFqhY4c_%~<
AWqoNT$$*W^e7Tn=GLv`O-4A%UQd#rB{Xv;PEVeT>Mg?(R9hH8D($nvC>=gH#Z`+KsV?WcZ?n+k^UZ^
o1oscd={Sf2b6V0=w$g?9AITvPH#X_;$T7Q6q4o@wZP`m-oHBu1gZ4$Eg}CWb$=`6Ueo7{bH%{QW&XF
s=o-pWSVWcsBD9D!8}muu(gV2yjXYZbz7v`in8(W}%&R08RxZbhFuQK!^*njoAwgPK8FwqxqNBt(lKw
QMC+vC4jK-IdIRLm(R{n$alCQP%zAU{K(7)4)_arnt~Hasykz;=7Wfv0-O=B3El#kC0Xon-^<zdluYb
vBQr)>i903QB?5-uKz{!(hONUuJoY;)>Tl?rg0tThXl{2PyE`)7`+;*ZX58~ew(?+UAbvE-P*HEtM^B
Ng=tSO-!4H@d1|53c39piXA7Bu_#4u2v9qhqf{&`?cBMHDdGy!W~t;>hl?WUxR`U+RZnh~J|#Y=d3Gc
6#xyHeusk6z)%HSqjpv2~Fqd*F2oxR7lDijy`aqUywo#6+TBf@lhrX$5Src11^fz+5S?mbRQsnxW8`1
as_sM`A2CnWRe1V!vWEQ1{(gy+1>fc}7_~LJ;DstSd~-dZFEx4(Rz|22iV-QkuwOqu^i|`@tzFSiuzI
dy_xIP|==3eJC&nxj?plZvdTn5(S*4IJm47X(A-^mdjb36ZJREh&(lLe$-;$x1<TTrIJ<Oq+^esNG`Y
FoHd}QC<290fLt5{##J`6m<Imt6VG#YRfQ<9`O(xtF&~b;t7hZ?_iit-Fhe9Og(**Ib6z}LCl(<nI63
1RaSQYV+uG{R#nF_xP?%(w;3B&KIEM2Z`GHi--HF?}#}FOVJN)--4{>&nPLYpfgp4SP;lR|^ZJY?+p|
4n}8#u$Iyv9&+qxKjzf_>TGnu@)G2omU2*_U1RUsV*z84g1!WYre@dI3-JqFOJ${U-ajXeOAqUai0X?
z`_ib3Xj&JnBLtC8LD$usjt{lCe~c!^F^h-%}FFIhqpnJ>`Y%Od7ThJ;{0ZWzGMr>>?PHxJ4od#6b?T
t@cC9gmJSqT$4{}BNIt3v#B89=IycM6IaL<T!U*$m5@py=0nfYA~O>h(r^SqQJH6j3^)TrryS}57b+u
Dyb!AtFi#k1Du`!xs@fJf-lTk}4muFT*Ie|=NCWT5Pk{eqA>mU(ZWg8JJVu~Wnaw(koz-~)&sIIsk-Z
OX``|2q;SrC>yZ7OfdTmU_y$lk`#3v--+qy-)LR%S7L9u}Sg~oy!*w;Pi7jsyQBFNE2{tNPpp|2C=Oa
4(8RTAQ05Ht)8orjKuva?7@>m&f`N%n*wKHX2G&r>!<HUMHr;s@i{Q7#MO>N;6IA>?50bDV*HpqFWQy
49S68l)zj<V<<2697rJnS*^tDTH_|1&5#Ii-G!QG4&r17Q{xfpO%T`c=}6q=1F9>Oh-e4od>_Jf^RjJ
n8~r3IcrQv?|Zn0Ewy>IUQ=;3apWTCi;4@!)Com9_v>>mTY!bS;TxAfiA_fie{lM6$XGxLbh|wQ>W%`
mL(yl{z4<_t&GL)iuEWC)YTEju#j4*%&h76WHFUE-+(~ZC!^|nbHOaA#kn5sTbAwzD%-o2gB3qpk?xq
G!r9y3l6xLJwMuGpA4Gduvk!6X@5D!$D`78W+U=$cI{2dPQJ73m59m8R{?Z;VL(nY@yDVntxU?u~ZeN
wKXsT<TFK7gn@>0VGw!`0ew#EFOD-zXgf{&ZQM8QW~lx7TEN(-s|=P%zsR=5d6}d0a1|JLP&5n0ph{V
Kif_8U^^ey8^s(uxfJO!FGoJl`PzCU=P=U!1_CXs*QIt2%wGZewZS(8?}xF*N6Iw&y2EgMp_@;dJ0B3
TK!?fA)f3olXwp%AP;R=6_w=#iqo0(;3MdP%mMJ=`vh$En{d0H<p7z4fOrD3*RZzsBzJPp6p9EFq@p9
IO(<wXr|vS|d?4wtLh#*R<T=E7#UEIr3(Xy<A~1Fb*-(FJy+;QclmWYV*!v*Zp_`U9DvEsk<fV3sEfq
yf59(W6HhTBY-;A}sVsWWZz7|-Ht2%R9Nv@Acn9Z~~xvf|~&Tjz987%BASu9d8ZC+6bJIzd&6^6HDdb
tZF><Sw6;&=yRHA$wmzAko(OVuAbIte=W-nM|Ih-BO1H8eWmhf_<L9~Y5yqp;%-bz58%U^;2TAXT7`O
()}4f(V7~4@93DI33Q9+uAD1fP!NaMx*G|wFfJ%SWEPK>ylwRL$J5<Jg`x}i?`;Zx-7B7^<Hb5=0{9?
QQMY}k;DK^{dp_#r}f>mpJ>Lpi&Z8Un{q438=f8=)AO^)MsbJhhfJa%J>J3M4Uv@qp##21ML;tzZXm{
2mF_`l(oWFK8iVb)9~-e+OhA>aKPD@tV{u5yub32ypJ+)_p(0aL?~Qy<%61?Upc$#2@6D!EJlHm@#i4
)=sYE}Enav4R6xZ?^zo8zlmM#lt;&fK?puB3#71EEaoOnACl&A~Ce%MhT9+@m5?kPM}fVXJZVJ420!d
Ugkr(%1+b|a_^vyq858Ej`Q#*#mEDBr)qeD96Cwe1xy1);IoQ5#<bGlOkkc?80h3|oRN&)qJPvG}@}B
lu1BUCpaTg-rZJ{Jf67kFqp;9FFqQFTvy^2iYL!*gn-)H<<DUHn~!&5f?RjR>I~xJs7~bb){h@XI;ok
BjH6~q2m_P4mgh#{9YF2P|LFOy^dJ#`ID#r`TVDI&OhD|-}cQ#3o4A0MO1i%eacE$zVRj-56F=R>q#N
`-%sTZO`ai0R)o`1u>_gyo2<EAuHxh(RS70<IE*9n1v1H2;=vj;U9d^p#Oulw%a5Oyw%155CSbJc%pT
um*Gv;o^6}Hkv|+*ju;2j-WdewWKV*smnsCn+5)O8l5o-gq2{3H)A!cZhA2yy@_nV5a?ZC(mk~U6d6Q
mcVlG^(EI0*rDa3V^XWQ&aLP(qqKBu{9@e4~IFQC7!f6WF8vB8TYbu%>(}{>tr99XXK(-CW;DW6x-*x
%Q@QU~uir!bSmSlRTnEsj15X@C8v$30x0kz)sUqEeoBB!ru>~i+Pdma2+UJZ;ki0vh8|6*h<tWNGR&Q
>?Kdo<b05a1}|NiT`<J)B^_feu$K1b<ueaTD@}78Og0%TwBuQjwWk<w9Q&M4C}JYDp<CDXy31`1*>u>
3ikfR&-0}b$(aKa;zI8P%;&k+7U9l=cBZi+?vrruu!Roy?n^jxTw&x#T@ijPbpRf|M?@QDDW*jO_h;x
<7V5%c87VCfx!1&x+DZ4@Ufw`tMX2Tx&Zq^?N>WqZY8CoW*IS_MYG6(I*jj|-5jlDzWDos>J)f604G|
|>Q>JL)%lB!P=b_Z-!!=V}2C8Om~n}XwlJyAtx`dyex1*a0U*S%_}EWj#5R7Nf)XN7G^I=c4g=1?)`;
lqc>@U(l<;&3Rwr3jMCo|dJYkeix0<q)MeOrS*g7?CgVsjc@E1WP~|o;yVl|Gr)l+x@EwBHOczx*m%3
NQ486sEO%Z{|I@%9sqq=91x{su_RcBEgEL-1z;Yff+#X(eWk+E!YQGp?@W@V+OY)jo~5rT#Bg~rSen}
akusF>xG^HZ#2d0qzVCI1_Mm&Kt5FY4;+v1X!pxby9+UT)V(KByVGIcpYRZyeK_{%-`1gifh8UuPC%B
NX3kh0?@+rb(LV-D&T9bv11M5MVh6$NTWg2_pcPe2Mk?qu`zetwPh8@|?aZ2JyQ&}03U0x5;@_4S_>?
24F07;J2>qfg8xe`aVIZ^C*(7ILyy7;WwFT&P=PBEB?3dp#kI)BjN2b(FQ`=m(}%GyDu4|sHKIicBEI
M|PvgY}ocZaQN=hWhAjkf5OJeGfF%wt}g+Ldtv1j0*Nc3Hui|d6<4T_%qW@S#-(rbeW28g3Cjrf|#xE
jPI-_yfoc-4ASD`;@JF+*kcU*Ks#ca37~_pf1_nMSm(pLUB_u@TFlW?>M(?Cv7g4zyXd*nk{MeDZG|w
=ubJ4J?{CMh=sO=!5c`ojOZm4iFNlC@v2_9L{tI1BYL^112TTT~DM&kVr=ZnbQHEoHHQ&_onw&J-2ez
#n>^-c3?Lb_8vk9S+@j4N4phlHEh^0j$wp$xXCF8O*!OW80b^uSjsQl}0bY-rslXv!9HbO~24B2bb^W
djN$ui=e!FHO+jEW5CmEd@YEIn`(uu^6tAMz9LMa@o$Y{0mJ+akMg36p@3WXF6rr=-A}wx+SOy~d0aw
E#vnAn$$$j?KF|2jA6W)2U22cPt#^(mm%r(W#o{{7_!KBvNVnFYnmeTRZq2XLlTRMwPFrg4noIW@3%(
O5K8Q5GqQ`NmJU93LAtU>MG%iL%u>xgv%dMSA#5)H-PMAugWY^1Kh%n71r-YHBX_7P&LYtMLb89K8Ed
cJKyi>6y*adg~@jmXuK80$xviD=eV$g*>IL#`GJz|xA=^<X0IB3kvM-oiw)^=x(V&l1O5f;akAKH{v$
Kzlg-B8{M?lD=%zV-g4^bSs-X_4nk+wROSJGqJm;(CIVmG1TaTYJ$|h<{!(DXz+>zlwHO)%q&PuCFbu
BB`X=M9u<h3lyAUNjPCNlFcE135i_~U#I4s08KtjinJhrO%d#BE0$Py7sZT1LuriYdU$)YhhY#Vp#>@
g|3+v6J{b4ybpI@vhBVfaXw5@#{ghSCo0vULAD=DXx(Y>KEO>cSdh`-Sz>1ab<11Im#ZojmZx6EHO8E
9PE5pk7ERjok{aj1>WmjVH^c;BS6L8hjkRW_(3e7m!fk_y%{;Nr9gBYW@eFV=@vSPnEn^jV~?DV7b_0
MACj|J_!<{XHnIveN-6d}ru^9dIsM0HcUn+?jv74T^&Y9gSw(1yZh^y!o1xH|y~jWU;_mRuBbpA+gwS
J?iJ7M6q;oSiGT{6|Y|tJ+5!1~haHg4xT18$p-K83}9A=-dx9%tg;^%)^cf~;OufFi}Rf@->`@EQ%cb
PdFTJDM{W}0GWNJor;N%$bSD>XJgqn@Me`!HU6!4C(NSOKL?snRRB&N??!7kBUJlaJZ<DC>{OGP|jaE
}8Deyfke9zD6Z6f?xmo_}B9Rah%7*-3hv3fsW8b=jc#X6xZJb#L{(%At+Wr+%1wnMefi&697l?G**yz
6>%x|@I@}@KgapJuj?2gYpy+Gny_~6{q@yUHt`F33tSWwyN{~0kTLOvnyRQqDk%gu%6yGhh;JZ{29rj
Oi_zh#<J{zc^`qBf9bft1Onz<pZGQB^j1SxKp*W8}dNbhkp_Y#*ThA!uPDVe7`S=O%7}3iyz+z&eZz6
3=aJaGt<58u(dHD?fTn1%g*sDp;A360{BYActdQZ&A1P$gV)}m9%bo?B-zdAIc&2!`vdrM{d%`tY)sl
Zw;Vi0(g8ZvAQ4$|P4bU=@QG+!%s$D2&CNjG^^3CdJ%OL1a%DvjWtM7cBLqu=#nI1hR{>Zwls?&Nf`S
$8Ts<E5aTR>e}`QH}bg{gXyz9`)en^y}o9xiCGvWr~HA<cKb$_9W9{HVW0B%PY(-WPcQm4L`gtsvGC`
@JoGmac9`?ndt#fM#r8?uHQp{e^v?Tm)hN^w29g2x8_Wgg!n}}e3xFjq33)J=zf(S|2$K2G5Llz4EMs
<2i^p+_+*K8vM0|8nMJ(4&=z0InlKbIg{eEPXU$x`^j_?dOduj1?=VDXe5Wkv;=N;TaKGynUMiTp$u)
{>tyBbRAaH0>PnF!`y_LrbFn6Z-s>w!Bf9RC*uyaze05_JZn?uepxTlV>0NQo)ec^Z~K%c885(-17>y
FIdeJag_%g=HnFqWFa40;6S$n;VP`xa$#_GerPo^HEA@ZNy+LHK1Sq=oSfTo<J=l%P;%V9~ug-w`?He
bBLI`$YXqNaHzuvjf#TaBC7J2S3xk8mM1sWBGKWt+KyU>~o_v#&=V^Nt4#u%H}}Nf0}U8w5y`YIY=L0
g!@YAHJ0+sapGr)@$f>Hd~*w;jKb=*5pwgO_tF+@dcuaN5iI|Jo=cI6=tT#+f<1G5ofN(1&&;tecET0
neU095FuYFc<0rpwGnnMq`99qY9?d}ipd}W`1HFnm7raB75I9~ni+jrMUA?%k4m<9c&|zNr{)KU)2Id
%E#Y6o{-1JmTb*>O7+w*MSCE;3d?E9X?Yge0_gJLro_|g;AfImknRaMtTTUVSEaCgqImOraU>3uB%=H
Yt`0YEk$H`!Y;`D%O8op--t_`d;AO9KQH0000808W*jQUCw|00IC20000004e|g0B~t=FJEbHbY*gGV
QepNaAk5~bZKvHb1!0bX>4RKUtei%X>?y-E^v7R08mQ<1QY-O00;n1m7Y@A^2Uh_0ssJw1ONak0001R
X>c!JX>N37a&BR4FK=*Va$$67Z*FrhVs&Y3WG`)HbYWy+bYU)Vd4*I>kDD+Mz57>;*h4|eBK1&Jij*F
9yJ|13qH6ER;7OPUY|A!D^Y1%0fskxJd_ng3y*Kk_OqONeFi0hXggt6>GLX^GnLRbIGY-5NT!Wy<2S@
b~qrMbbmI*<<H7<bhLhPLB!ICYjBWh(_Y0-Xo|FJwdX)QVrm%H0^{MDGlv+O!_OC;%lPRp*W2kKOX`Z
%GU;=zkPk~6wT9sUI3%sOBCp|;L6=x0SYXs)U{QD`e~DQ$X=%RT;`CSY$XMQ$Q_<^5-J*aYLwLI{Ps$
t`5I(Z77odj+*@4s1lR7QpKP!r9^)^7}$oZwx8m@e{Ds3CAvfxv0RT0)r>L=WWwUO}_V_&^O!~R6rWG
FI$Mli$w4P!{D@s(Bho0x>BjBq;ir=-zi>&-bNEPxAo`gQd|epYLoRwv3HLXDqF$6Gc{Lpu6n82XSI2
C113}<ZWTuQJHgV*(2f^l+hF!}Ju5%Jcf+QHR=%C7*t8C#y&fd&_$+oK4)X$T9a`zG&8s+EjY6juv0L
%r!-?nK=yw5Hd1NuOz&HF1i0e+)TH`&{)KNH(DTS6iw44#+(MJaS#Sf^Q3C5}9(*H4@dA3bS#&)NiW}
mWRCK?SIr)@F))ySKVpW<p<T=6ZF-kFR06Z(Ia<ToVuZM+Fy+U(N!@ed+(wESsE=S$4$CY3_`22e`_1
QY-O00;n1m7Y@j%K`G;0ssJg2LJ#u0001RX>c!JX>N37a&BR4FK=*Va$$67Z*FrhVs&Y3WG`)HbYWy+
bYWj?WoKbyc`k5yl~qk^+%OQm`&S5u5F2(ydtGo2p=l{JJ%rpsP_)+AtHzd$Bquc`|GgvaTDCWvl<vi
7G#^hh@6D!ZdIOFN?l`GIf#FVSMH*epl2qD|25Mdo#OmIZK!mi;$ZhYPEKSlhO%mC5+BhFlOI43YZIh
%jx+R_LD3i*8QM{qsUN(Y(dL{?ID{r_~&(dhsf^w&V;CBgKC^<%bSJv^S31F{{(dJYbqHHX+;QG#K-B
=cik11OI1Z;K*b&a8wX57^FgLM72Gr9yDv6KjeP3HGQ9kd-2(u{$3c>W>{lunx=NqhsrkYem4t-<{Ww
u~{wTVO0tl0-m7SS6K+h%+%J$u|kX-x+a32OE;%uyV4#B=`*%IIpi5Nw^{uqt`x~AoQ4kNJSpw>5-06
;akZDJPwN(?}H^+15GL)sV!}gAQ(S`L?n7pP{O`Qx69I4IL$+jha`N^OKCUN*u(;cOABu&o<)a%BK@g
nZ<-!d=^h`9;QmD0YZ^oISRBh{v3O1{$>;w>klttm#O<)RTERcCyrvYp)^fMZ;eXM6ag!fIHppBPTHb
NDqrbFNQ`1*dAMZasjI2568(4c#{JwaU<Z5Eh8&!J8AQsjQ%vYQ_kL=p-2+!~nm(pr%9f;Z07Ihcy1m
Zz~97P?InNoU8=5L1=k?}>Ox2T*wQrZpcEw>;rf5ovc=vCr)q-}9^g%r1;i58~@u{&Z)7W=u>!Ct6Tz
_zca`CZ)hO3jOt%=c+?j%*s08l=+k@`=|#&h5o2Mj!Qd>_{@3cwA6^g%r!}F~N93eHSUNpLNvPiqwtX
B6SDWa)qTuac6qi=MMDQ7x0S@6MwiEvv&|j^BiR{KTIx4v)+PXrB;=!i^z=mWBsm}m^n%DXxT31;{mP
~mhwduGg>b1bc^i}On@zmi*9f`{Nszm8==o;bbxktpiN-S37ONmK94r_ydin=7f?$B1QY-O00;n1m7Y
?q|0xvm0RR9}1ONah0001RX>c!JX>N37a&BR4FK=*Va$$67Z*FrhVs&Y3WG{DUWo2wGaCv=FO^?$s5W
V|XjEYbbX|cosAyrxqz#@<kTkRF0$ZaO6*~B*E38g~(cl?p0Em@I^<MF(iH*cQqoh63Owyid;(D`b;X
vp@!Cl{hHM(-VKYg8xlqti}SKhe~dq(k@W<!gB)<s6cq5Ze^~Xzk-W)pbahNNpG?RFebi&PzY+9N9hk
8BBvQNYzpEq4I%8y!7E+wJ1a+j0Cq6bJ-$)PO+k@jOwwfN+Cpz4eSQp)z$HU*j1TlAs~D)>jvOioDw(
SnNoPC_K#txi<iX|F|9{dwPID(nsCpSPEXWg>|Om&yxgRxDO5-)OL*~SR`+X2`j%2wtJT}c9jrn4WIT
uN5BOsU4SO^UgOAJM1H$%h3xQ%D6-FJUNL3z?2QnU<;sdaSBn0RN{IHK{&CqqHgk%Z#p&A{v55mxh`x
3g#iBCF}_ZarGQ~<OGV>v<c{B+9G#xJi-*0>wmV*MUHYop@KFc;XsbHBdHvXx>+W+#MY|Hl%=oE^Vro
s^6E<arxQ@H=k&4-}(X<$8vc^It4IS>VExRqkBmqug9I%hrm;1H}n@;ks*TXJ0JBOGR&=u-O$XGsj<h
bPRXt2#PL5M<Pqb`h(IP*4ZZ4+9ciM2xlp>0nW=D@7Bv`CHdWIQ;Y^bD^QBRP)h>@6aWAK2mnr%o>It
+j%^wQ005f|001rk003}la4%nJZggdGZeeUMZ*XODVRUJ4ZgVeUb!lv5FL!8VWo%z;WoKbyc`k5ywN~
4X+cpq=*H^F(3QLGrXkQH|59#g(0gNt?qJ7yc1X&u%Y$#G7sdbEn|GmSDF7zc^Ac<dOk;CE4nR8}D+f
GPLm}nZxn~1tsq0+9<yQr3;CHm0e7V%pfs`QFHbealYu*jKov`cf!HAq}bOGZ<LXE;bT91|Vz+%H}_(
`(99szCRh7J{jK+f!Bzr`zHS<nzr6qsaF=0G1cBQQz>`Z#yYUP-7%<MDVwH_>kXz{O9BC-KUjZC=15&
$=WT}Lbip@OVPFkuk2N;D2XBi7f6x~xTOu~ja`fLoEI(RIa);()Tb^asGeyTL*SN>HwI}~TZA8#mQR6
^=yliYnHgF{$=ccsOL3Z}3AuS^_sqs(vADPQ4{iwME+DL)32jUOEraVSP$lMf0f2b^lGsBUzG`E<{KM
aZTYU>$t2KF<dpv&T%g7#~HQ_>^WaqLOJ-*Gz=+PUHKLv-SH3Nn|Tp<kncXbV=rq8f}XJBzc-i^84-o
5|(!~gL8*ef76H_srq0{>}2)K2W5hU*keJ}!oz0<YAb>Rr6VJd?@#ypHyM1IB4k^=VX}`Ac~8_%h?}(
ZeZG8<JZuo_7dI&Y&sEgOie1i;=ZspP}h>+G%LJyrS}iaKph1%Ri6JL$jIOAX`8AjCVjxPNrJszs(X^
ZeL6iLKgBsTsOgdkRw7KM!LTtf0>?Olu!XSj+Sz&+H?X4X|2!#s@T3JbMo4ismiTt&^ivPzTDUn`1?i
e<1_cY{34H}lu)2^bVq8+K&5j|B&n01y*df*d3z>J-&n#bgm6zTylnP`<S39BJx+U`N=9g-R2gueKg#
O&ACqz`BvxowaDq44?1SX3t9x8^Wr)k25X#J<no6Y;Y%IsCSgpvcSU(Z6x%B+VO#c;>$CG+&AdkO24d
Y<0MJLbrTcWZvFYgXkx0m)sFH5*0)P{*|!E#~cb6t}zq}QxWO4auW_Pyf+*1G3iQGP)Rm`Bmzf-S63?
80HP@a*x!ICV%n$*WQCUh6eceQC_<o-xNeostK1C-+n#s?wh`lun0m>~s2pKpMaHkulLctjf3?;+>tq
Kbi%2XCeBd5l%}@xt-Idx|xIDZhPLDkEtBVr3`{*a9Ds1kTby<S{+Gj15Ud`;sj%6RPaR>&z&WtP{eP
nPx)WLwr}F)?G)bBRoCQKwOl!-_#iEFa3_$pAA#BFH&@t4!uqVv_R4*g&FFu&?=#5!Gc=fV4PQ&>G`X
`6OeYN0A5LpC7k2Riq!e<I1U4QSyA?0*3+!2yD{@#23r^U|&F`$=n%^*cu&Xd+Ato4mSVL&66tdTcec
(59qd(XfI@X+M^F#JbxIFKh*|kcA?KJaqe`?#OV`mCH`VUY`0|XQR000O8PL-Zg;oTH_H2?qrGXMYpE
C2uiaA|NaUukZ1WpZv|Y%gzcWpZJ3X>V?GFKKRbbYX04FJE72ZfSI1UoLQYQ&LiL%P&&M%}*)KNi9|=
O3g_uNlj5G$ydnCD=taQ$;r%1S13qK&Q45EE!N{wQc~gq08mQ<1QY-O00;n1m7Y>j<lb=>0ssJX1poj
u0001RX>c!JX>N37a&BR4FK=*Va$$67Z*FrhX>N0LVQg$KWn^h|VPb4$Uu<P(VPknNaCv=`(T<xi5Jl
hliV;<{M9TUDR-zA;`cNrtrS`F^ybcV+TJX5G$u@sq+h8ChyGT*cojZeleVpg{0b5aB0Bh;Qu|tr`I?
;8)Nm8H<RcP%VBtr(z7TutkzCev<>_|VeEYI^y_L_`?j@nkLHfs#^;4a#~!&Ev*>-O+NhoPd|!!P_hp
sFw%&01>4rE+L|l^qA!)g0A1b$<@R7j>3~RFBHtYZ{#FESr{)8l|eeoqP4|mbfQJ)L9-soO*llf_zn+
w#<cT?K{(k<CIyNQ~5CYB4=4xBN`}EUaUoTh+4t95<POh%d)J-CY=ROhf`$WpQKWZ(;p6e2yx?6jQO{
9=1=ss9Ua9zTS|YiYJ-jZx3Z+8S}Z5(@m<4Uk^7(FR=TzG=;Moqu(y@&8>1XE=K8|5aHl(UY01-w^}U
fZDy!lREpc&5i|PeyZfP(T@>&|K9GT1JgS)3_Pg21c+ri@}_)ZFA#q<7k%pU}VnW7DMX1PB-)&8n{Bk
RDUGK3Xa|AyXd?V~#x8roAF<p>tOSehRHM@E=b4HXYR2c-hk+uH{X8Te=)_Ayz{Oy~@FdbZx9cckbx`
dPjPr`&Kf+cq4QTP|m#q7jUWR3qDRKG4}P;#W=-&T>GmjNHxA6=dZ#a?v!!@G9MDb^VL!T<6jZ&Z38B
b6Jb4Vv2WvqgJnV`8Hu!_FeWLP)h>@6aWAK2mnr%o>C_yPYZAb002=C001fg003}la4%nJZggdGZeeU
MZ*XODVRUJ4ZgVebZgX^DY-}%VWoKbyc`k5ytygV}+%^#Y?q4A`l(os8en7y5mL^a*8ps9uAq|e!9($
FuB}bC8w}kxn&PaZ@@92jvB)67k#`E$#GqZ=o;T|fH-<VX^iMkd}YQ<WkbFlWrBnQsESa4m-+fnEXj}
C`J6v?L5#<5ygl~mR6sO|90-fUDF-LOJh*Ev~RPXDw1I=={2L1wgeLCoD+v@=}aqtc1JZ^<K3pV$L@>
p<lY1>sh<Jd?_S!CQXrWL;#Sz7N{J)4^NyT^g+#P;O5No^tT!?V$DNEDLXq(PmGr(FI^AHorgvgXV*O
+7l0f_emPWr7F;=3{Rg|X{5~uc~G`9kQH**qag3g<g~7B=F>6gHsTSo*=1kFOqj~PV68j%Fc|EZPAM?
iRk}-Nu~PKV;Jv6`h}%KalG}rkkNEtDG>|)OZc#*O0mIS(M7#ob@6X~aQ=)+^OQI;sYk__QsP;8_CuE
H&iQf)IOx{EcKLwO5LocMuve-gh_UH6@MG%8GEKb<nuk0_aV7wwp-U@?NL2nSbgbp-Q>X;lLt9{;LuQ
Mc32LPQW<AmE!)|t;<uB!D}?1>F<o<xZVGl2p5lfXqc@S;F#pp;K9igXq-{AV&N-Q3t2p%HA{a^1AD-
n|T%pGOg3A2Nst%i3Gk3U`@_;HyK%tVUu%v1ix7H(%`?wUODgyA8R0WU3YUBNUm{oyk2{0?Kxb()$Xq
xsg6WD~TR4BU(7;9x&eBPzewP=8$lm_DSL4%mx7>$r9`FBXT}H;FC7RAz{L@fg2M*ow-d9!BG;=N~{O
v2j8YGrv&q_TB>-kz(dZDJu2^l8h20bm@MqgxsS$PY7Oy1aa-Zd^%Cmo3i%uH6@$_>qc#ewT%@b#9R(
y*>RGk93QS3R!fdXm`li#@9Wf+i>RGwDTJS7gvTh@+bhyp6DrJ?9Oxe0UkTacVx)4gDC479##zMc)yS
H^N4<AsRrqz1#vr-%OV_@sg!|L7hC(nRs%*DxRqVk(<sl0z%SLl;BMLGxOHZ5N2TBOgnfQ`y3QL@A$x
RG4&giYMWD}*Imzr+0E1)RGoK7R1>jO5ub)>|xfr;6ig4c=s9=@omB6}D>TG;<eVIfjd+a~I**6>x<r
)X|M~APEImM)A`8-Q*JsXB2xUY70}OVc}up$Xv$r|9N19w6Hs_CtqH%-y9l|mbKW)aPZ+PF5){d+vT)
%lwDnqxP!vK4}sTVNvY-Yxuw5x4a2oVg<*$kh4#ruQZb=!xIN{%AUtDa2Knrb`6`_u7brEeHFZOFHON
*w33rxkOv@}CX7rVNNnhO4%+&QF^9%X{0SdN-T$VTVXmp5=(w;851+@VkO^R}ND%4T|b@7r@P;tU-TT
ACp;~w9%w_uY)yM<r0V}keIMuc<E&$wYi_M{*koZNm_V#xhDNu(8LyEZrjAKgsQLm=)-&3*;MVFU6Og
ZtEOC>|{DBIwD|Nb%Wd#52lVOrps=no*czJ}jj?K60q4JKFP(t0?f??|=Q2Uu1DKwB+#_>+l$D!|gjQ
T3L3u!;hatE1y+tl`_Y!ANVHS4EhL|Wv4xiPR~MO?-e3{?AW-xf5jWSR;>UVE&jkkByX)q#1rno$ibG
jbtw3xop7v1Bd|)#<!MSmp#A1IRNRN(*A$z^h}=(~|6`eF3lQCKgsE)fMR6xsVl?qHJ$tnCdV-6Ec9a
>N<D#W<FY7gE7^vxQyuifx#?t~ilaI+Vd~PwreF)RfyLhWhK=AFr`o(L#1I`tu6%dL$uQJ;Krxvrah+
5a<y3drMsl~^C)G@qh^gLm&86Ecp?TP%+bP)XuP)h>@6aWAK2mnr%o>B?3!*%&0000Pe001cf003}la
4%nJZggdGZeeUMZ*XODVRUJ4ZgVebZgX^DY-}%gXk}$=E^v9(J!^B@Mv~w4D<;(45%f|}>}0(uU9@{n
qGVm0*gnhN&937@KyoM{0s#aAN@iTnZ@+%c3jk$#b6Z!(s>CEP)6>)4)6=gRO(v7`ZPV0kr`C0=ipq3
(Sr*lW%Bz)HY>RS*Ke|h;CO4N_mlL%ps=VE)CSP9V7aF^5@-97?OeO~h#fCsF>$23#uBa>HA8neV)Bx
N+sXG0pD~pADVy^91{wH`>))yCmiTzodw8^_m`?J;do4MR}g&V`{90E6aTLA!bux{&(TI5DQ{8WZf+q
N|MT4#%gpXzE^uQWH(o4hE~jWz}+Ds8{xpWLG8blcT+Y3$qOWnNTswJu6{v(8JS=L$#)Bx<-vw`-7~(
mXj(@Ok`nPXE66`?Is`%Rire`IpB}zTroYsvUp%f~am=ehGBU7p3N3Ulq%azdeRg{d4-&)h++}wlLD_
iN1NUYoyWB2Kkhi{Oer*yaf_y`%8Mf*ftjE%L<zF*JX|nXFRcAiUwxw$n=k*`5J!C@yp|CT_13(rfAa
aT30I+Hg4HmU1Y5`^|oDVGia5r0Bw+i)GXVg=^UZY>F0O(m2UU<K~b<BE_9daH~2NvRoCu@y&^<xx32
(HTP(Inq+u6Rys-^+Wwx!(p!M8-NAaG6Y_@q}bVz^#B)<ikr~1uO6aC$Ik9h^=`0%W4>vpVLSugXb7f
x=I|5Ufxrl{cm*Sa+^!mjTI#Je;=q83(Y29ob)`uO?TmoKuH&%e#SJA3iyt4A*$WltV`cQywaVB42%c
?&$Vywn@V{d17w@6NKnoc;ZL4y?jgV||f7CPlG<h1%(j?VhiG%9p^UtlKo%n#8EpO$pETL)jE&=~iLh
bijZWaAQ?(JI4^1^jux$=2Cz*dD|7;9zrqLZH0<%uw<9pwnYTDo7`OSYA8&0Q*@U_l`(DWR+g?I$?Mv
D*#Sy8a@N(^O0V;632X!UWlgy?&_*w}onOANqB2l0o2-c6&GutUD%vfqyfr$bNAq}<Wvf7{Gtl7N3iS
6nRzfF)$cW;4*4AAOYW{$!QRc=dT<?i}G2^Z@|8@yOFY9)dq0UyP>PcN`r4A9MK2gu<-7{3@w#!PJZo
Dzz?OK7dtuFLx&}LCv#2D6EnfzKOMwjaVE&SLX$xI#nk)TAc8<^I?!2#|)x`kn66G~yZeM`@hEUWU3&
a&CTfu9B<#40wK`lnOe3EJ6#tZ=>h^8ByQ>l<iH+Vz!hNe$<$X<q?{>G$i`fC<i})hNM9Lk$<83a(7?
i$1-tKL1=j_*f?BCPt6|22GF$qDKgkTEf2lT*GRqRKk1T3Z&x#=s#Dbt}eRE8CeFzjIBWtz~M<FU*->
f|1g>1&X15TZ4a1|TV#DaXVjEOfOb;`aynJN8}7o1W5#95JreFdOIMm2Oi@u*_ouV8MS*UT>FJc4v@$
0<7kHh>d}cyOFgLQI&aS{RxG)K>!x7>U-Ef0tvcZ1bC)<_Y-2mehK-q3UCm7Y$s%h&+x8+X3Kb6WA@E
VN*7O$crgX*GyT}0uysRbFL{&tG5rYF>5uBMf~0mBR*OhJ^UL?U1Z{@!-$qtB-AWM1pyO~$(=5r5yLX
qC9BkaksvA2qw~vaS?rGWd0j0FJx*m>*Mfnf8lz3+jGNvjXGF*wq-%<xqY9{r3tsmZ#6ZBB6kt^`<CG
RcTnbK&XXQ+h&!6W~BD8;IudI(!w|yn(>Mz#E_^WSkrbfok2InGxp1SU9@NffL=J2cWJBh6+RIuB37(
bRd>E|ipE-JaFk>*wd9!g)P`{AYqam&3sBLh3vjrdNxi~OMVRp^C=S2dSq>(%*(laHKCTN3_;*Mad}n
lHflhL>EQ*N-(DJ$pW-PNE5bkCV;iT(L3wuxE@R^Oj$Kj#{hhiaeNP9}w)^&$FSOXg{XpLl}yBzqP_r
+4|>R2=dsO^LFOD4|&;?ZMs^o$`+<{)h|u!(L!AJ5e3shV_v#6++lyAKV%rUo@=l5p$m;}9Bqfx`65A
GPLO#lK$*3>b)(H4UbCH1eY0Auo8QoI++A>I4lv-N7F+b%~4*QA{2FVBmp%lUB08&D8VdVq3hYFSO|O
WBXJ6MeoSg^vE2lr`r~QExRLhl~$1*tjM4>t{bi*9)@R~c5k`>(yG>`nu3M=24JLtq_UcOH;4ataU;J
n)073E-6Uof;v+1I?3nZnM}1b`w!eusvfRO0z#azXBtQYA$&Oa_T6s|O0L4vx4SgEajmS#EO+g3PXF}
+HaS-xoR~lS}u<01sn^?Oh6D6`rt&+)Uv~GzSLH}1DgQ$hS@4r3}Q3D~kMm32O@_4Iy@e|mc2DkfKCT
e)y!xpkF^~ri$kyn1um$zk?c)DNnj(?5&lr&1O^Kz?=)l^p0_I85?y)H68fj7q%vOvYZ&hiDA>Q+88(
8?Lurq3R|_;Vu9`m5FYs>txy#DD9{z6!0IuQZs*8&s(vrg^nf)|1RzP0AnGiNg?sIhp|*wuB4PV9PW9
v2sCywL;Sq=Dn#~y$>`?R1NHEZ(!w+p&9R!vJXlBlfGDxWh%4(rmeS)8)>m4DIoI<zU&leL2ctWux<-
x_62qV({8at?*y0^glJN6MTno^tjs)(y{0?Y^hLBCG8%1k_V}wI-XO8)9`RUqH-}%S`x4u;zo%rff7<
q_dG>UO=kv-B_d3m2t0aIovvm8L22F%|=q87?0xJZ0$ukjutpJ_YT_XE|gu*&z6G|gC#}RO0zjBCJT*
2$!ECJu7aJDGCf}NUIMPV5seROqQw5*|%362wK1_6q_sgvDe9-{y&Z(1l*bh5%@n_~`Q;AShcEJXJn5
)Lme3ozMg3>1(6A?~OK!6d~MeC;9(2ptxt0`IlBMr)g+f!J<@Hfi2~iLpusWa-O5jPFde1i?XMPu1HI
SvqlI&n}65K6lSi_e7$Rq6ckai*JCOhcu&Q2vDL~QRjE>Uly{8?JRCx#$Q`aBdUZRZ_GtT79Pr&Uuxk
@;eS~$TRWDWXJE&HpN=6AX?rRUk^n%k(lI*tD%vz*GT<;JF&MJ1?#I?JnamXIf<Y!?<h*^S3NuMrpZ0
*j&gS`{!G?Z6Jc9s%3Jzk_13$Qc(w|@-><@NwbRTwy->C^H_z8ULHGuaKw3&|`IDS~Ujv7v0z(T-@2H
I9l-@coI>02x>fdJtqkWQk`jx=tz^MKEuK7vh|n~qS))*GaY$7J#)EYo78TLqdAmnUEZ+Kslf8lC^O+
SOa|Nc9@pcqArhBy1bBgHQzkva-3&!Oz#~=%}iX@W~O=>Bt5hWgast@hBvYPJQ_p5HOmDrNM-TcVV-M
XoFZZ?hFd-x=^JfG+A?xR^X;1Pn<2_#$>4zW%_HRjIypMSGX@h2T%3_q?nwIUnfq(e~@NJ6pEOX@rZu
v^fMFoWI%{W0En4Sp1wFcQ7DiSnq&dMBuftRNd^MgqC8EM5}N3bzy3H^v0P4Ab~pKsgctmC{icDH1JV
t)28g)=@|T5d4}nn6_H$~0zvGCttZ++V4#LV*8?Z(S@`6L<C`xqlLnRB{OP!dK8EW*rEPjF24SQBw-<
U-H?Hi9aQ}U`8j$=cTv|;Q`gw7sVZBOh-K_~~u!96s$0S~lUQl9E#RL>|PItS`POENOVkSEQ-HhZd`B
NTi|ek1EDT+o~Ris?YxFB;cubHV~f%Z=;-6vPgUB_pGr*})1lUOzeNa7s!d02q#eSz%C)RO7M+!7)u;
ttf<*D-PPij5stC&PsuysMWKxXX=wbJfz<E{nH135YrHZt_06V;WkGIBW(x_##DJiwCJr%GH34$3AzL
uXMz3}5=CR=H8=7L4Q+O8#H426ded|}dC`wQF{8>I4S*&(STiL|sw#Il3R>?-phk0yb55HoEder#ppy
VHKn<8Dd-Mg+MVFf6eQangYs`Nj8^PP#Vf2H!=Wseyf39yd@SDa!=*ETuZ(xC755O;HTYghqTz0@BTt
G;ydI{@VbvK30%^ij&UM0>grA8af`k_~gG;RxuU8C7Zu6hD4JWvWlaM(>it;9zv%m$fuUVvLg5TlvKo
C$aVs5sA5gJaG@ZhMg|iQkRiuj>NUFviCvd{D70AW1B#P;PKPV~0*H^5qp8cGU_bR_mi9X?EFljX60!
z5s2uU8KN+<7U_7$4${37sh}Cdi?v(9)1?;4>5zBwn}{FE(y{Um^9+}+^NJ@XOcVOU^1<nAaDoxM!ju
QlxW-;SPhB37j-2ax;k4M>J}o<*H}J3Kq|^6LS$A!M++Tb0_5O@tov4D)chK=P^V~-j;0JESDFUwrD=
+F2*}zx2rr5vRqAg=wSt+0<yupdOISgmKx}6ccZ1-_eO>6XW;t0EYcN=J6^4?^`T};I5~EyKX3V6gU3
S$1Tn-w;CLKlwe;AmJBOQZjh5chARgzP-JM<Z+@a!OHEloKZ<VM!bTuqPTyalG#d&wgSf-`S9w-@qOz
Jp)C-3$VoHs;^sVFNe?x#}3k$O3pDhO;2%irE#Ec(P}lh0M#YE?4gTyyt^BM?_pI+jHJ?zru8x|IVEx
6%lknKds;DLRY9Mqjs?yR2B<%x}x-BpSWq7dZVFlPDH!W39v2S_&J@ZN3g9ooM6q{<t45M*=0GRQ`^R
@(fQp$D1^N@k_An)B`>l!xlsg3d!d<7MZ7r)ml)dl@NlO7s6L6;0_R6lvF|`Acm`y^ff{5pr30S8|5`
8`?8bSb{@sAsAW$D0f#Kt1@tCaFH<1rn>6>0BM~Aejo1_PH-XA5-2lasAUd{3p&pOVM!kChn9ntDNkh
9yoUzZxiN#1|mqx^m9p{CQA0S*P|^Pu17!JtnpCDuysqdD(QQP4(NSyQ0JuAh@gAdzLmt!F*AtI1D(9
|hO5_hI@T^nzY7BfVJI==90^h8l%6=N#-b4sOQ~LR}aoZ8Fp7rAg%BFb5STm%L&LL)!H3H{^4mkp?P+
YBRWK&E>i%(S#~wX{*I7qGXW6D!jH9pv?tH@P-iV8`58qt-0BDz;Xhq+o@5u(kO&->e2?wy4fY-?Agd
Z2!@p$j&ce7a~QOMy`9W%u-`c00th!;VFwd&{bW?|BW_w`l!WLG1r)l$Wc{I8LJ?hq#(C4$oFGYXg2f
t533LpGgUv7m;!N5V$GGur+U$s;twuB^4v$Hk_B%qD57IwS?8m3h4;4J4@jgjE@$VG;g59=Trs|6=S@
NczMg#@A0RNBuL@O}pI8ecl&5tUWDb;MMuGj#(X;QV=R?@aGLA(ls00J#n_ngIb&k`8DS;29T+N3l-c
mp>r7;Guh+!3tBpbFL@utSQreL)P=6=+g%EgaHZ1wj5Qntd7tW#PQ8EqD^1-5~~ZwIFK2q;E(zt+#}T
eP^LRNI!<b?If?kFQufsji}2C(y$VUWKKr7)@6KTp1Us4ql8hfEwbP?$=vs0%ns{LY9Khi;%07BtQOp
4TNMZ>FDJ}AklZ5G={$sibriYq7M)mOmmn}pqlNK>Ugj9w3ziki2rU2<u`QbBEEXzb%g`>4>!R(pIjG
v}!2h&W90=1PE4ZfWyq=Tm4w|fPF2K&&R#=c3vL<jHF&EJmD=q1TQMy}qnP!VvIgQW_#IMExl+AOjNE
J{G!VVF-1SjwaeO_cePICk|%TzNE8>?n&bWsT-(4~M8td>h~RGmX>IKzg|msG@q_En3aT8X^^76Qu?y
K@*5gUh<UqGbf;(~m!%Jvo2*{OsA|XW7$dFCIUAa{l9wN+OOM?cDk6ye&woIFLbbFcR3-r986h+eX(h
J?=NhXqJN^PxG>qw$em_!h4DV6~O=d^zXzOAnVTB{YUuF>I-K!P%}5^-qD6b@hGH6zn_2bKq)w>Zi(T
CGzd|>Ca0Hlm0n&}yg#7&9AKr0yB$L|0We(C1NwY*_VuHe-@XW@fIF0=T>({4AqAQ(CNTJMc6N$(!r@
edF~`WwJcN#7bOf6+TEtU$0~QRq|JI%NjU&5%GMN0tCdqubyO+TkZuQol!hx~wPyH?!FUYvCFCPWbhv
QR3U43+_CZ5!jJEJg&0U%Cq-(k-2-PEOJb|#fY0%Tp+RE-g090CaNzw5Yb8gx(Hb}}Pu{BZBQ?e0egx
dI!m)0D`d;(|bJBAG+g=}mM1s*we+Sgl+IWgZ;VNn!p=aIz4?<cC%AL;AyN_NUpO{tX1?YUXogt~Z11
xiPx5P+whfpHM{iNM+chFP<aa|Alfo6q0a!k>C-OeydzW!yNUca)8xd0h-?dxepYnhybIq6%ENk77h7
ci3<TFM?b7s^jPp5q!9`14ScI8isJkxupAsVk+C680;hGI*|E=;N%fl!xhbc8l4*~3b0_JNskdoK8<r
k|1P_uc>;F+SUw~bqS6E`tlcOjgOu6W?j4Ipb{W|-(ucDvRSpuq{87Zk76rRi3oncKpj*||{`Fl^|=3
yzn`yMyREOyYuevMoBN`J1o^(24=fa<wl+#eVA+cQY^ttELhcp8H0&vNF696L*J%Q=F>AjeE@qgWVa{
>zSb?tBe)C@0nU*ccvj3jo(*8~S{YTZ5GL!UC2548CKQW{Ort00eCF*to;btu<OP?}C7pJ4q8(%^U<{
{S6aefGbtL<Fcu@U9;_Yh8W(znUi{<a!?9eP!So}KJB(zx=L^cw$SUEr%s7$g;mG41gX+De25TBPTA1
Mgd$b?VO_lmGY6DzV~-KDSnLLYBcLzX2xI$)!j)y6ugIw~moUQ+8!oU^3CK#y(UxY1(=?{U&}O~8xKv
n?#izpn#<nfXV)03+V0~_l!CRn!`UdpI6s=W-X>eeu4c@3c0AO~T1=#Tz&Fa|Jr9^RmMyYyPl|^-BsT
D1%LrmmjfY{QrUPt6aF9DcBjVu80jF(g@Qio)P4n?)q)(IqjmzYa#c3#qg1PyWB^u;Sy*fk!zLfi*Z=
$gTz#kGpchZeD2yFn8!i;I^y)xS$$Dt=$bBl{xxcw{g*Zx$2kfzRSj_~B!x6z{@;fTtMoTv2s=NQUt<
T@Iz5dGf&r$A$!x9fXfd-nxD4+a7M&3aru|D(sO>!gc7s+`nH0efDe}dpCv;)Y2h#*mJgTnBZ{DK3ac
Q7>pg+GrH&7HFQb_2RmnbIT6&-k6~|<dGQ3c4JIj52P%@J$>ZueFN>88@CJ6y3D%1psYfnK+^+{Rgg@
%1R{y+(y$n3)FV`;f&ga0f$brwwq;-37+y`O9tyD8~OrsyMm34dwYU2o${83oiNg1Oa5L_T=NKpxzHH
bq}1@^4Xuj4rdNkG#4gOeahgw(!-siQGd>~wI9xCh2LE7UwlinEiBPg76OI9pEG?vWm>IH2A$FK5q+C
O8G11m6SE!m1%_ABLFDCD>uY5`aDl=Dm||BiRW2d<dNfHkimQ<2j0<W2ZIn$qr`$M_Z+rp2f#}^yn9i
ptyHp)dufbvkyA+QRXmt%m<k9U9*#m3{LT&Q_#j8S)v*~N%Yu~$-RyJDQsdx(8SeWxWm`4#asA!3o1v
iPQT{c1!AE4a??(ZCzFY2A{#Z9QZdO*BSBBp6U-ddYrF50f#O3`VS7jE6E^sS%Cw3(OuNu@Za9kbNoS
_?2^}t?1I+S-j+XdZb8GJgMV%oOAW6nq1ELx5i))RxhFv#4+9<OT9frZuIU?!g(OxhS0CvniL8F$uVa
!$RI(;NBf>esc-RXE=M4%CQh~UADmsgUd3XYG&1S7RlQ6-gkC#0~LN0T#IFDr>F>($?o{C;8I<B~Kaf
(LO4#u^pZ@i}+B5~h(Mgz1b8ERteThUcOQ?$KX^#9t3Q-M?@|_8B@Cc>as@AbI&cPudqQtZS~daCxEA
@C17jEa~7_M{&nvhQwjcKhx<*l(JOXvVM;e@x!LDabr_iUF<U3I!7y8#CwHD#%we@$SRAOgrWTgV+wq
z-X$}r9#WIVSX8+?q=g_t<AVUmZ?@5cD_iVADRuY}7hm9+eTrev955dgx8U$x@h*72+P3|LCxBhDRkp
ccYH$0eBkoY1Lk3=#1cwlAt<o7QW}$7!?R8>P`eGw6H2I<jdw^(;C*dfj!|L-+;Sf};LxT$h_q)6qtJ
*Pp%69l=8Xgw}+V3x!@JJ6TC)^ZY$rN7$2muzl8+Nv_Utv#b<4LJo#+?O058QSM{ba8_?JBDK9Hfcjn
ODHkt>P4)l!ZIe&+zbolUkSgh2&S}(h;lC7nEYO*?3X64^lkW<<3Kft|=WL0aL9kmPH2=ZfeP_qjqI$
7&j@*uWcIy$z1YYE8j7&$}H{})r)R+p%-xpD3x3Qtf+5H{avBaLB{gAi6_-0Qfo-^0<Y<4ec|TqvKpV
8#*Y|S>~&WwKGQxqo`hVb)Am_a(<m8unw-HU5pbi=RhPGD_wK{OR;vsbi5!R;xf<neL*U0Awd@~xphf
t?DbTkcweKi=lXF0ceuEJzRmV0<Gz5Y1DP!}_j7G3QBAB>Socdv-ec;>;QI%;}$0f8tgSku4*3xA(%|
xmWw>#dOI54mwAHW7WB=j)CD|auG<(G9dUWMy+PM5j74weFY5?O!Tk%Hy-3F+5G8Q-#khc>i}6NHEJ1
|`u^zc5l@d(pX&6;*`=VB>zbN_`MD?=hN}Qxu9%-WzT|=r6}nDtf-6$#N@S`Q5FYWq0N7%$4DI>%y%(
(r8zDhYBsY(J5xLy)*{f#nr^{Bqm`v(5s-|>t4sf+JV)PcUW^To*6<8%9C%oSz~PdL;~F>`2VFqN7q5
vPiA?JloBB`+l2rRhKf&^aas9;cmTQX;jdWx*t_t-es0sY_?f({U{BQ;kyQ5d_uF?Tq$g9b{Lyd^5*`
vy9;#h}We?-P){dLs3JjeqAn^2aaRXt-e?0yir}M{YI)pJBQ>J^Vi=TbkT4o&x$X<Q~LhRfF5oyn-*J
ETK-m+mo95eCVaT)f{vnJtCv*Fb4z__cbzNwU_t@DtHf$vm8rM-6ZoC!Pk@ovcFfSp(`xm|<@>xsepV
3E6-D;uM92qtge&2HiQD6~)*!j%*0>H)=vgZxI}*}FRhe2ka#9e1f=|9|af)z^@*g&Ms4U$Io>YLsIT
|NC_M#+$Azje@1!tpdk{p3|mjUk2B3CV@H4XKBQ85BFkvJXifm84gA8Re`|?;NkS=!T1L(MfA_;u21#
)qh_2N!UsLvqi~~i=Tq*o70%`dUar~oXP;&ix%rSVv2S8)*?%MN?NvE_=06xjisRK@(nVG+-bjEa9P(
-vy|y>#48><p)BAjwTOugosb>00wJ<#~8B$=spbXoNh}l45`b!T>D8>!MAUY-%;t=ft&-<|EBh!q<g|
4?v=+}G%_{<mAbP~?Obo^>qEfii;g+#l<?UZAyLgN2k<p&}jUNvMBH~a1ZizM5($|T^Gyf-%*$@HN*d
p3vv@PZS{`<y+K>=qs$$b)-=d~hoaMIVOrg3fsG-dAh~ONTa>J?YVXcj*kzJHb<X#?ddADI(v$_l^R%
0vP{!b#nBnH+6KmADW;49bn%7_)b7401X!OhoRU%Zq;ue2BR)2y3@%~{>ZaS7&y>T9$Zl4h6&B^IS6E
QCguYc=!njl-2y4x07G>&6!AW2pU1cjK4R)i3r1nwqCiGlb8~Bm7Lrj3?{ysJ=m&w{u`+{sZ>7j@35E
tLpxG@mRz;cL&EFIE1S2=jiSm6@`e?P~%QAEv5w=^1Ee2}cwFh_%qRbmEG77+1a<Gd9gr_jGL6Nd)B`
Ro<W*ij5J$x2IIp+%rMv$Q$$6!s7&P~CoDZC}GUTx*_yOmyS!^$*1U(bh~`4~upmk1a`_eRxKT;XLr8
u1Z5dp6IyIlA*_?))Wky=A`Mg5B4H(X+FiaTGU;4P^;X_U;=Ufj%30ZMODl4B!ZaP`3`%;9h_nE*^mw
3oIAe-EN23kY9L*vcJbRyhaW|%FV9i(cu{<5Kb)YYm2U<D=E?tMqd%S`}<R_i^^e*XPEMml@(s;dZ@m
XY%1oOY}Q#2Fmi+}OtpI5RIGy}t+x-*o9x{Ip733#^nIk}%l>r$z!Vg<y{g9aPyJJS+mw~7YdS4xznB
gkM|XcRCZpe{T*A+xOLI((`qBRhg;c&0h#zfEn@?J`;Z1WfFunmqDj`jcRh65q>4NkL*H!Yp3@9||C?
s-7^Y+4r?XWy$w5e_WPekkNXZ)$zE~y&vRP7<l?f4-2l>cAaN)8~Q?&$jmU;*+ch>SCkh69d^ei~h<d
pq{-LYB%&3vPcuY!TPqQL<@od;G+iC_BdZT@{o=+6QR=o53dC!_yDzVaUw_wDTmqcu{s}S4d`otAwfg
UOf~S)JXo`USDT5&KZ|fW2tIbbb*_%XgGU9^jzz^+%j|jvyVUa*rdy{UMvVJz7RPY)fIBP(~DRSO^5a
>DS&g=d&+@LdxkbIU0w5`s_-%)*y-hb^P*nu=u#guhWn!E7Te{O?x;YI(3d}x!BaT?<oCzH1ROS}>g{
y;&d$JAS=&-ThoHaQRG`WkY2&8iZq|hTQJ@8vWdBnbKL|0#YFVs_?a_SnoClgS-@JVMTh4okOL^<je#
RlVcDV<D^56RpjNmQ0y~85T1L+OS#yFCJ90$5Ut-*TW;kdIHkUh7u7jl1O+rcf;v2pjzc@Dw^ucjx&q
Ia_};$iQ<>(@&8ap>N=_g@!$%S<dNER8T1<Chi%ddJ>q;%}_;usQg`^7e84@Zm%CAL`fW&w|)u^#AgI
=_r-2o4kTKw9bNa1PcFV!o7R^rwR6^-0$6cRPACP#QvEe?}%_{z5fSQ`a_J=!i(YQp1~flyo3oS>y)D
|BeV!zGTu3C<G|h{56sqk-D0(KgW#$_s=1=`=q9oVnU3z)-kfmei_E5vpPavV^zFB2&!@rl_&qkn5Q#
?q(K<3Y<L7cY{sK=>{!mT(D^AY+^}zS$i4(*-^&Z~;SW+$O<@0Y9-QtP2UfVSj{vn?+arW=;LYIAi1Z
Wn^Q;$%+G5DN>e-@Lfhg3i>|1<@i@sq)GjP4H|&=pjZAn`SzXCI3Zf<8a{@0VxiFV4OS{usyF*VKj=_
R6C>36ldm?a_&jlEkp&C`tb|F=O^mEC%3?4e~8Rd`<4)+J9UBXm4Y3mv>Pwxg3i2pQX8`zZ0R|^>+x9
WASvmW^h!IyS?vvuiilO!75pux^Moa1Y%C@<y}L1ocbHPyoJd6;?$MM#Y_(>G|{<ak1{T;jZNkE@L5Q
?S7k)@?7e&OpO~56OlPz<q*c5w_}UuO?`pGau;^lqmvaXf3)+Kn?w%HUY44B;044m#n$pKlUvb$!UC=
46q<d@kiW$|=`AWF}5IPRz7CLws<l;*`ZtC_brz;t~mq_cFu9pX);vWfL6enG$^Kdf3YUak$2k&hiyU
Ud>a>e5Sw`{3g2>NqI&Tb|zlU|MZzT+NlA4MI?duUVyKzkznlAQh^8;rCGFD-Ui`N`MB$e%IOp2C0b2
ulw&@RU=Omgs^r`5SVv4>uTleoJzCE;qz4Gd?Hx>VY>A>;a1pJzv36{z2y_29q81{(pbMg4BW(V?~uI
bea-gJp7cfB~9>4FKTsH$+e%cGcn-@`FBc89LBM17VY$xeJ>I3(_jjNX3XkS;rQUS=cW5LGSnD5#~u#
52F&$ehs``k-M6^W?BIU@P)h>@6aWAK2mnr%o>DXwTW+oc005^80012T003}la4%nJZggdGZeeUMa%F
KZUtei%X>?y-E^v9RR?({5HV}RHSEvr<+TiOCxZpyec_@SilDu6Op|!`mO0<$A$$PVe{Ch{TY|Gcm5=
srr+R~YsGozVf^UI*LC9M(yTFaF*8K0JfI-R&YWxZAxVs8W9ld$!-1<kC|6?w;vt;qYqSu#<PkMMN_*
+NA=je~$}vL5(QQ!dd8LG@_4Fm-T0yX3M1X(_G-n_9zH+H(OjVqn?;#nq8(xFFa>KrW4CLM#NQ#}6ww
!WytME&_Z6n`M-u6{Vyh&l$lh-vaWA<a^h7HDUJz9X>FlCw>L#c5yX3WSPq!G)4-As83+u`L%*l$u2-
?nPpikm@#uc%$4~Am{Hg#AG3p=P)wd%N(%#`uZS}(r(JiwaYqMFq%c;O<na&kkCL$LI+NO2AP@JKMP4
-wI(SX_^Ul!evZKL{T9Q8BlP#R@=KB)uH~pi`F*zUT$^`G2-Bzy1CYS3<wZ?W$_q;!cLl$^09P7IFH0
OSO_D%VWtgA$e91h;PSK0-}j@-mwOMnLg*gLrClc_LeE`1ins>dTdh9ieAcJM^L<I|6PadYD!y2uOOg
_7)B=D(H0+04F_AJLr|mSV!4ggUYmY@X;9s+F=4U>^Pza8@p#JAgq$&%fP;yf7`PX*D05D73zrB7>t+
!sA99Is9pAxP=s8xV7psppLxW{8_Wa<&1iGqLt^<0fv17SI{?m_Ch9!Jp=KFMg%&kr)eszB1a(Y)Df)
5UL<FBbtav9kwUS~t;>##a$xNjd~kl;EjxiJH*u|6q^^lYyMC`b(9r$GTU-2Oq~eFNoXGJ$a=EtnBu+
J#y(*SPcRhr}9s3X-`OaLQ$nWN%+8R{kq5iD6EY>*n7r2?CELY^rW*Hn5;KQ``!tFVFI~0)?g-NB${L
Jb3vslAnXIxBd7&4D6YI9bj=&)eBTBK_7@TWze*tA%NQO+hl`-M@t^Kd7X_*xu7M+aul?tRs4$S#N?>
A+oV!~(QR_FP|@PkMwTa?25ffjy-(9se5HV6DFGjbqk#IltDaB<Ph$B{5E&8ZS}FZKq9*7pUa+q)bf^
s3at%Oifa*(x)2>R<o6_G^JU<npMhnz*h(Pt%bpoxBd^A?9b(m>;G9vI(&0UWr-Qv7NElx#>qb7OuKS
ixf;#d1UpaYC)FWN&z#Rh1JDo$x?k@9dS+DYr%E$!;1~M%4$=RKB%aQN+oIgg#e%EZFo5ie#P`vn8No
JuOD(3^zfem91QY-O00;n1m7Y?u?StD-5dZ*-KL7wB0001RX>c!JX>N37a&BR4FLGsZFJo_Rb98cbV{
~tFb1ras<r`g(+_v$3e+8>+E2&;9agd_G1)IioY{Y<@8i~_B++75&MD5C_l{TXG&YQ#i_s$GSiKL{xa
}uB}x`2HvaX1{#_YAo~5d4j2*JZt7<!)bzov1tBl}*ixre&{d+3~9SPW*HzTN(=`yWwrw93;yc7;O((
*R*o6c()a-%mrs#(ZV;$x-IYEKOqI8+KHTTw&U*sYqmYq*Q_a~(aZ8@v5?J@?V1}T3sCGBuX833`+d`
Pux>6`F7h(t9boMm1=1Wk2?QWsS~{z^l#8vX_CRVY09MkT)}re~%MNueT3Ei$`MRvi?nr}xiM2v@3X7
n%651SWgTuylg4Z3cxfbjoVR=zWaZ7u?ExT=5vwgY8akV5Xaf@{ZYd6JWyx(LI1i@kftjC>I&1M5zHj
j-o-&(OK+GfYP<6cV&-#)L8OZIh{bxZb-J<5z%OZL5h$9D%1<&ynS!^?%53S=eeji~dcP4*yhjw>ZQ-
d+P64936H<EaVlKzl#yb$!FDGPkz1WY)tebaF4UvM4PQzBg|srd@AR5KePwk)ImgTIelrrFhx4O}k`!
{GQs>+I%Q$Pyt|9B0gk-SZ8g9WJESVxTdD<KrJenl%PW&%*40Hx37Wopgj2P#H^|W?bnmu!1oiNpje_
Zu>Zn`Dd7Ea-!|_>))~khzZPl#Hr?}XJ2eluga6W^tVF*H<Xb*1z0t%{@ycV}1CtM32|L3zL7N9TmNM
mSwk>Z2(KA1DSIW$qq-o&mN~C!?DJ?bc&{q9o$dR;bQg}Bt;U=@m0-z;>SBpiO!b)k%R_tQI;1lS@Q{
p1vNx>_1NJ_Ar7zDw?fSRfFvj<;XEf#3~;Fwm%4I~@Uy`gten$~<L(llN)d(m?AxB%CiN|N@klWTF5Q
M_0za#64p9CW!)#fPrtGQwTQ=d}JAx)O2DA^?cl(=V0BxPYg@m*CUY6@l+ywN`+)=(26phCfEhlQ_D(
xcKq%>gvhmRs8#KNj!}SS}g}tzHMqjZ_0x0)WY~7?$=G)!|jqy+Z^`Mv$%&DjeVwZgS$O}iBz42ThSf
b+JjhXyqY}_!EQv`8UCn0K8GB35U;?+(u3Jr-E<o7K$%`%iY|(6dMx9Jf_=p^v27}dL;-uEaU@l93nG
u>#G%zyn8<uV?K&+}hyEoa5t|*TEkFn&vzHKNnL*4f-w9EyYlgi&g-C9XqHfxQHT&VaH`WWi59@_lqf
x$>hMs5WiXo!fPJ38X-qcUFUAI5~<db#9xA^a?R@|J4&1UtgY1X{GSo5E+{wNP?a03FflH&@bD`A0Dz
3g!%7qS6!BD#7OD767&2Q{*}yU@&iUBI@<RiaK|hGT+PPNAO}6(gI2aIZ25EmVVitc$RmYo-7dFN|(A
GQs7NQo;rz2SIEx2b60M9v^U-3GbV-j=Tj!f`fPw#@^Jd*gS4709uo^@|$_$Ln%8M8ERrm+hzd(m9+(
OGZLwYoOk#MUm@EALw&#?Qww@}0$QSIAfrnl9n!LA8L#m@<Z0m;q4v!ny3$g4jJoIS?tVNW!4#Hvk=Y
1eOZ@8zBzESxPi{Cy$2Jbq9y({fqYJ2pkvrF8rD5ljDSi?QF6-zy#36$u>6%>?C<VXeQt@-i)`xE3&z
LWS3E9T7L)(JIR!3vM;7ycrbxl*rr)!Sc^7>F#c@mEixtncy3HkOY6^md;+BEQU#@=C)O&M{=xKxz^C
I4G^;uVbMN6-LKL(L(wYajrsgnqumZ5=#xR^Us*n4|OBc<KbmY&(fgAPSLz=V5HeC`@(*MQ~UIGd>S{
0zM2f1iqn^$r899RERYyj*NwBud^JDy4E}z{`j!8oY8eRKwA_$^!ct(#YvimWtj2X5TLuZsnAFv0Xw&
O0|=)0Uxatw<a<XNnin953CJgRFyvYP8kFc-QAUaTAi+T^(9hr?SZ3<bxrRMM?SjgM8KH8l0Fhu`C_y
K8!ZPzYt#{}FvhC<}kAVo+=ZuQ5$@rakmRp3cJ0`cyp#pf|n!u_UFpy`0+Lc2Jn(>O6vH~Q+**{-=k8
yp3Dq0K3R%^6E3WIlM)Aw;Qz-nfB#z0IPX}{*E4SW7^ObTAm-VjSJI^2SvuaKIB;OZf9tpxZc9nFsna
#j|&*l1srX&j;WOl`sf6B(R@%-Z%T3+VNpGQ3>mhfJi{u_z8z3cfBnk=(&wlev6H=q1xL$?t>3WVkD*
UMJ_CH$v)^6@sxcV{FRw;gT}VJW&EWhbO+1i09n)5^_j|`UDF9st~RpteB-E|F9tom|^dTbdP8w(8Q7
f`uQX3B~eC61-Wy?Ut)>o=A(+Vq@UikN7w#IoKP{<L=FayVn2?aXL`A!Y$cgDq^osx9KqG#!=iD!Au9
F>#vkyQ@o3J;$Q&R$c)K}}vVz8;9p03n9-dzI6Qa9&*v5V@fC}B4;xnKVjKa*8f+jWX#N0$wrzQ5hD6
I{jwjnDjzQOf$HZ?c1Bk_{%`$;pXY1t*?iLo&&$C^~PX1e9$3Q*P3NiNoh&6vx<3#IHzz~LWch)OWx4
7hA~hk1IImUYpr-n9qeAe*X5wQP%kQPvvXp_dLlv(sDFjsd2C51@vnw>eV*Q85ohlwF#-`;nq5+*sV&
eYoCn^kty6z?I80aK_92X*3VRo;yJ|50^6&R5Q_?V&c6!#VM$rvZgBRjw5v;hUSt3rh_y7aR*F`b7km
thx_brqS_v{bsklA`w}E5%jc_w(gw1R78};9lePVjWMI_N!5$kc=kpE@<^fhar^CtdW0gUh*|@Fituh
mdi$Kq`g>?>wfJEGf!IaS`im6|8BGnrAP>8`1S*cQAL@{D9M%Xj<6h0Jcc-9>tyRpwNARVY6n<N;m0<
*n6Wq-DiEHg7<Icp%bqj@Vu(wO(uoxd12O{s&RTQlHp)4kaL`PpA)(X64o(yb`jRCpw^dc`Yg!y<@^^
Qzx6iwh4ER1@%debgi<Hu19V=J5iVZHnhJRXMl3Z!JlZkhM%Sjdi97lI?Bd0ZVk$V~la|n1t1KDTC{@
BsP2<hTSbXPXmx4iXz4E8dY<pmL@H=*6evZe0A0|(jUGK!@a!C7i&l>uMxQZi!J3S@CG5wU0lVKtm&f
=v`u(7pxac<n$KW!#~y(UYV++hDjX4r0`nOk#ofKdXR>e2QoA1Q8{bvaT+6g7vB!d)6>@+x4!c)lNMc
`LVkz0}R!~`lsS7septuPLB}0^fsg;_VATU{wN7;#;&YItC!BO`SUnQ$HN~l+1!`cy5N0k#mSi}UAy+
7m|z)9zQTa|C9+z!tX^#Ug42md9IQ@lQ!BTMDUkYZ3N&_{K+r9c$}{$$9P0<(MYe>hGJ9~S9)(B$m^g
4IFa_o_O06Mxa;$(zoae7h~PE!g3{6_U~@Izv^RA=bBL<HRW$tSSLlgOt##_>@`q$(IGM$g!g$RR{j?
BQPR>-A4$LAfBI~pUKe~jRS#V=SaCJ(mDKZ$!0W<ygaF&)1Y@a^9oCkCDu5ZtCoBy2~0DZ*UUN!8<<U
qB9Uwo#6x{CW*Vt6<^EJcE%lzH&enl@O49(KQ2xBHxeSC}Rv+7`f-sT?&;VK`x!qP;)EIS(L!HsZ0=*
X>(NK)&^=yExK0kovz9NR)mQ@8REwF6q)Ov4UzGa_({wXyn?4%JjLJMrzo2P)&{=!iv)q(d~tyqDM&L
DjtOJnR7<8WX`0FP?^1VewD(y8CIeFMlMB4OWZGafqreov#u{)gNB4RsTJfQ;>ajCVro?^5s3KJ)V%)
{_&aSprWO^Gz0@%oCz*7lmJiOZKd%tP*ro(F4cq%N6^qKY17l)`q?K^va^=Oclaf<FF?P(O5EAkFcqc
7F#4xn+jCB-oxV}79Lzp``9IB=X6Kql&+HS1kaOMZt8;embchx8?+*{(j4}OmJLBlTa+q1u#Hb;`!I2
$859l?wm;MJI#|A}Cd(ykmPBe{{F<sO8<S3Oe7ZVWJ}EoHWi5A#A63((=;l`}{6cTgtH@oL&|tLQk3x
i^URR7M)Dk)ia8z+X&}-zdo;z#wE}=8OXmpk~0`!i^`f9dUjq!$EKvjoFBgB)<i!plLs?`B<pc$oY@3
5bs&$o>6gQMAz<@sl4B+1w=_j(k%ejA}btqXS1NJA4F+%Kn)Pu!Cjl5jdLm<sPYw%Za!;K>@@r*9}~&
%h~!vhTU0SuQbrFEQ`J3o05l&bFP^H{g`0&5zN-gkSI{(x!(R?CPL_tyaqDLmd$z+d_XHwc%xQnS2te
5*qKx#Pf8IdTF*xcu?fD0I}EZik>lb&x!8+_{4*#Y1C`s(u9?|6Q$4^XGd+03=#zsQK=U}fUh)&-z;%
-p$P5>dqVAs)k;6<v!eUpgw35{W~J{C{-iG^GO^h(bG(rd<+YMHDhUQ@5O)Xlf`^F`oVCDG6tkZ2P$N
BgIN1T4+Q;~8MXQ^8d85C9H{F#PxxR&Epzvz)3XSb!2pnSsrqwzUL><66k$2{BLo0$lUo(MZGP6RIe)
KHDJA8f5BC4kDEFAZ7IFObO@k@~%IXge^Q}xMS*dy9+4!Ti4`=LhLxIl8r8`&h!^HiU$yzbnTfUu1F?
PkW4)yy%}6!}VFfVwDLg(I@i%Z%1x>a4OpM$LF5bS9_X_xIW2iF*y!_E!G!r<sU1L2^1g!5h2i`~Dhu
g!|U(q7L12PW95(;nCb8oa}qvIeUbJ-9<dQ<)KNKz0OgDm-RO#Vb-7?#*>#P=C^;wzQ(#8FI5}!<^|r
A9`5L#L)ic>;LFvs<kJfUa}{_<sP!>i2DxooP`>q%@hpRSwZ`;0<9LeX#@txtkiHkhzJ?~IROOq%lB}
>BGb%Z6^aX9nZ|GK!hiEdZ>?PNzU22USZY7U}fI~<*C<FW-;p6yt52R?|5<Cf4H$$%cdkD5*G48yyxv
t|43-1i7`*6Z=A1!e068j5nK%;AXlWB``We@nrM;$Dj?)N{Uv)`XK^>=cn+w@d?^qK3gY0XoCGVUh-Z
?)#Fm^X{NZ#@0BeSCz&ma6{o1)plot3D^!vQquSUAfuPO$2TVjp1md?`xR?9aVSeaxATy7mOOxVdox$
lSKd{HP<2S)<%#EnYHDbF0;^&I?&J1**`WpodW@M8v3R-+aKC}gBNJcwTq^pyR>MAZm((PSYxJQ{uSp
MmYOd|2N1@X^gCl(L(MaJ@bG_p;PAjf&Fp!^*r+B>j%Hn%<#79wTRs0Ww>II+9_gJv%Gv$)Uc^bUr_*
bvr}1!J{n3Zl!y0sit!js6hb_Vs;wJtwq`8I6!~8Y`Klno+s!L&J)8f@HHDk~X^K+qjsQy<5xJxX~)%
~Yl*xsYM2jQpQ-gr`ru4*XVnb?9;n7#Y}Qp`$B<?>Pz1YTt>hYLM)bto5mO3Z3B1^N*Uwl3s@>~^RO-
Wr_4^=#TAa>!gz8&>Km@Ner;5W!rK3WG{E46;M~WdTegW?$Ccl)HP4S0W5N_1F3=&MEioUGICWgT_S0
@+RZ+<rBX3fn(rb?qAeRKl|ERWP+4_Z`tkmmthXs|E;d0EUfKdH_4pQ`wr!S`yS?FA)CBL;L3Mpflo>
O5#m({`|#r+97m!DROwOrVrlkN)_x-6{*N;0fo+=vz*<bd`Zc_^(`yUddi{%-ued!_Y_p}#bqc;d1qS
~Vsm!jNxS95bM#ctm%5EO#(^jRH@#H<4a!#WCJsE;9Pu_(Y_o|G^SZT(ogp~kJUzbsy;Gq;&fw?bdGg
Jb0-_0bT1Zlr9PWs<aO9KQH0000808W*jQYb~N8WI!$08mB%0384T0B~t=FJEbHbY*gGVQepQWpOWZW
pQ6-X>4UKaCzN4{de59k-zU>ffwbyC7TsxJH7UKQ{`S_%dL90rCMsPJ;|l0U96T7MX~@Xd7tC|y)%Ok
0t8l;+{^uN`x0wO00Ycmz6aQ^zWQqNj{mbS1;62SC)uj3IBN?b%lc~a6|_#uo3;@hYuXN9bNejKH(}q
&b;UoJhh9`wd6}s}E79Co5KQ;@si=A`Ra>`dVMfz(`uF35{KcORUi{bL+dt0O5A|loUKCYTTvmL>UY3
h)#tu6!imnke_PUhteAISjQy0~Yo%U_TCkk#`wpm`*&=;DrMOB(97B|a=M#xx4{$asYtLcAO%MMq7FA
s#kd0oQ20=gX|a?}<BdDAR;B{Rtju~_GF(X^HjC-m+FU&Th&yt`|}H4K#!W;dgb%l1UQxo=S4m6b(86
s6?(su4LL)Ado*X+Xy7MYD8vr0BaQUvhXEU7{KUTW+Vi;$05Ufan@1G(&dC0YqDLYv8Gszs2(jgU=3o
+q~mlF95~56V0+;@Fjd@-)6tdo_(hw!>gvQHVm*puHg(OSX|>$yN2BqFcSXP@L-W_(cHkK<z-ow-G<$
j-I_Jkk_+JSZn0*!Tu9pIX2p&--MXRaXnce*%>pMw2cHmSz2qN&=@-|<6;K)<h21dq_7%OHO!6G~DbL
wHJDZYR<icU7>H7&vCi2zmvgQ)H8IC_A20w#2XH0hDJ@mvb#C`($8A&-i!&WU1_<g2D4o92-?cW^a?+
##q;2Ba0rb@*0AIZAw+F$S=`3tIpbUvM7m&0`O;^@trgSV%VQOQ4kIhWt0JK1l(o~Dz@4ts;tg=O>lw
iHc`II-J8l(?{6*=<10+|pujgQs7AeDnAGryt%O{_x}LgZ$~IsoJP+%>k4d#_Hk*wi`AJ1Rgg9wv1Sz
Z(A-F1!$IvcR(aLW6ScY1a*cyvgT}>PXSKSBjG{v1Wz+|x-LQ8HC5HzN$PZbbaMDNAZSr93$bKN4!fu
L@9^N@fSq(p_Vme<Z?mT}fc5Oj({I_qvP5-|O%C4vgsYFy<v)-A0PFw${Oj|N_#ILB{_Ka{|9P_eJb(
X9dj2UzdY%0B`1t7E>A}nV==k*T=<Nw|1@YLRrxb6YP|e0I{6i;-e0zJ{sK%fHi3vl2m1NN7a$`6npi
bI&+<+{fS7m)2j)7HNmUSUEK@0BUwzgLA6&KrD^&<0iA%WXsgM)XS=p|^8eBFTA7&rDHhBd#-R~+;s4
t|e%1oh0E?97=Jt}M%D)}&?1`k-L#Fbxa!(IpyFDS?gP!6j(8<G?(BiSIfYo?Jf%E553l%VK*o66TAr
Ah}s`*-cT&ptvb{jjud^d2n)y%ZI*6lcX7rOi4*MC_>ReFwbOB0eu+huBBs8l|=v<WI3>I+2wgcZ}1~
|wVK%{hpID+C9J}BC}nQBbs)oK(^R$#$SapQs&l7@3uBOzZ6Gwg_un?PJB{&5&d_O5IvBheps*PSqQZ
08^kTucjzu+21Jb!2XF4UYgDKnnp5b7RM6LjnTCz`mH-|pZ&3W>>4K#vY!-L<+u>QWG#~6koBf&5aek
X?_(93xmaSPhKhqDP<GE}}>HW;U=8>i7-Rw1tBmT`cl+oWCEhq2A$cGDmLG%;U8y48&)S=|I1qj%+jT
QZ2xitr!S>N1YcVyB|#(QXcZy(%gh>Er{#32h%<!4h!c*694NEhgx*!~UDIWm8Wfm;tW>y|$aa>Pm2+
*e(Ze1ODSg;LoApFZk@qdj}uMAA*3Q)MSF(9r}lg&+p-C9W6L5PQakXqC2!z>3H6%TK(sAoV6p`%~ZC
?^3*<IG?s+aIR7IFu-<N98x&j!PN{_zo?%rHEckG2Q}SvVS{6nIwO(+UDJGx8nu{At$~nF}E-*|G7`3
368BCD5BQ>RIphILkQRYvB^i+LSPzgP74vZsI^x#q68>}}#jmBWsSb4Y8Kyc`HxMJY%0MT_!57crbo@
fPBUUT%5i#ldhU4$_qfPYCTw<g}eP|tajC=^rbX*)%OWsz7ebpWI~x@v?PPW~iEFG97eoI*12{(zCAQ
uR>41ZD@^mK7&Bi6?r_1T(L}@Ve($nU5A7^=CGcWkP6QI+BK;)K#d?+8_w2n~wCouM`yf4n2(~5WE!)
aIZ`N?T%ZVtpEWjNPyhv(d^zy3sLY4cNC;+Mq=`F1B6BVrFs@B0xy^%x|YJph{JH=Ir)hC0a+Ly1I`H
;2Q+ZqqZ5ID5IQ%QWD=K0eUcPo+d_2vPtyUn03{C|Vv?)T!}~PsS6<Z+0_NbuC{22AXa1oDs=(82ZsO
2zgr?c>T5pzSJBKC?3lh&c+SxiaU#4rf>Cr#|PE2w{a1f?jt}-dGb+CBMu3(ObQJ%(%y65{%KYn8H9}
xk*q|*!l+!Wm)Skv9b6xkemxDEzdK4=tECGOcE!StwoFy$MmRbuP}Hkg`y1F720B#v2kovK%WnKk!bJ
j?FJcE06eH|8VTcn%n{VLwCcXto<^rsUIwojFRBx&<5HYanOnKH=g9G+s{!$^9|be$QdQ_DB0S?q_ZD
Xs>1?#pOFK${{0DG;*I_mXe5lx8@v^fl4X#XagV;WwPaqa#aGwF8dPH+c-*~MLFpSOzq_+0;VCkigy#
cDYS6(w$h2SXJC_PW*dvIi;fj-TWx|!+}VhHh+jT_8bSx)A`EA@#<3Lq`jh~~%@Di5EYFt^1?D;F+3@
ulj(G3G87)k8(LR1`^gshYj9N{VxH^LN303w-PY^#%|DQ20evBq{$mn-)LvZK2D*~Q6S3n$1zC8%M$3
Nd1asD6q<;GFjI*)Z^1KTnRQ;jALRKgA_)kRZ*iMN8-w|9kDjx@<Qk2jBP;HZy@vHZ6IV4cWAvy7~^j
DsHc!i*}fmq{RtE7Arll<O$?U;wORMIN3S5uME&lp6aid8c{7Q<Df##Sl(z!{l5kIY42<@NOW9$qzf-
hIawwY|}`yxlqphp6>%7Ci9GbE=Jq;!3sx@^4fCSXtQ0>L21YnmNsMa_3H3%Zw^2dJ9gLfV4p6*D=I;
Og3Y+*yoFc_q|dmzIxFQv&~45X*25_1?XKFWs#z4(;ARZ~1ji!dEzKDTZ8NVsrDTmH40F2a2K=DvTb3
AxH8R6FGk8M1l$ht@QsQ45RHf+%fLaum@BkR7<B}36W;nXuiJoPqR^<ag((AtbLn*=Qj)F`>>t|4m_7
9>mg?|Q?9{E8p#AN^ztcPiznyWN@-!4&M;Vu?^w`QuUS+j9OhadeeQ)3*aOI-eQGHy=sci*l1CR;GsA
J<bXDi;3!@OA998CW3bqp97;NgyB)8q9+Q5s(gxmdzcNE}<7}3NIvvYf&IW;btp1uUGPby+Zwqr5me)
-FgmH{LUgiRMZhNK2XH{8E<g0T;}dX3003Y*nRb9<R<)Tk={VT$2bZ9hP}7u-hsa@C-)~p9yAwbo2po
VB#9p1sRHbxsG&{v74E0X7YeYBFm{g;Aegf912@ddp|nxOUu#-Sleq~BoM3LY@N@{%XzO)ZP9;&m)Nf
6&y?A{XO|W?>yi>abwyRYKn2imX{MrpCRc>H=+7Q8*^BoU?Lx9v-1PR0rvz*Q4&wSCD08Hg_q;F8zko
9UX1$b9VuKj*Vo}HcsqiC8|MNycn0WW*BEfj2FG2V-~*2OI*V;NtqU^ObF7hD~jh=x)s2L-@3)RFWPX
=OYLfWzHLn;lW+(##l#%5I8{+HfwZMtIqG2wOQ*lnPqL5nVRqxP1Y>Dr6>{@4+|I^0aN`R1t>N6SN2h
cJ;_TlIx`-x@O6?cHugZNl|s{roUP<&{}}xg3jz9CWMY+6z#L{WvX@r^gVUgf&{PBW-1(AIn;U}$j><
ByFW=AWXqKL)F=#wO-HCshLou8B`UT>Z02Lb=rAH2vQuG`o2fFNSTZ;oZkm*L#8zvRR8*ylo$<u^!wa
9EtpgdXboSlpIGid{Ik`vGD|4gH_5;sJwfjW`=V@YbQ;B}UhkYj9@20<JR9T8ukr1Q7HFio!SKwLJG{
=lt!{b;DnYp9vca@|k@l{BvLLFv|1z+@A%M=5OkrBTdzALTYls7vp7pMAMIR!r;&0$20Dl#JDRz<j<W
Jp_i4uM{mYH`ja`7uN!IM`8p1RJQ6*YWbh2#NSALg@Ixpa#PhFX!eC8^>CfF0`QBtFMQ}Z~TM>;d>`{
=<}Glsn#7KU?a*aaK0;53<TBR++wn}>)IIU?6E-|Pz(WM9D^OSq6O7asn8^wA;3k<B*RmxpF`d~ON^&
XDcl?w*7Qt2iyoRX%_-_x=w(DUrBr#F0AoAby%_%+*m^;Av@?Fjk-XiAfgZEy;56id2dFU%Gh{BG>~U
^ZGtj|_vFao3^Q-B+d}b?@s#1+}<ocDvL!Qk_{WQ8Q21bgnlR&%X(DxGUs8O{82%j$9I4s5w9(~CPKY
e5;FqWi5M>MD7>e`(=R+WA_h|UVhBD=A}AfAQLcg1TmbisiZ{M^VZikA=T+oCEx)jC)4^QZIrBhR2;B
ygsq=Jy<tPhi-H6Ws$FuLD<&NE~&^%r+UqZ>MR{61sl)*;Yv~0sfW)52K)YOE69>JMyfCBR<yQ-NN=X
Iy}(r^!<?vYc;<!XD^U1d9he4egxK7U|F9Pi$xFd0mPY-sdSll=5NOjeeq*`HC2ey$Pb(dSQHR&Ak*r
D8b~PpHdm)dBi)DeF%0zl$VjT&8>s5eB+R0zoZPqfeqb_Bwh%XbKzsx*u5)VD4O+(RNLAs<2h6mBgdq
vtdQnFg5(h5mVY5&NkU3r9N%>^rG!1;9xoz9(wjBF#n8ThM1()?lgu?pPNe9%JVODD)!)PK|b=)^&m=
vX$@U8&u37ysb9t4=^D8064hf}xQIwQ+T8B_qCDauo>$3~`wxaLBc-Me)O+=-@m(FoDEI`g6EYU4@#+
cnpms<Y$`DUwgwG@Y2;9m)tpC07kPo9o0G9(KStsF_uhSJ$Rj867>5cn2Yw?oLx?2Kf!p;&Uc#m3<Rh
LZXJwO%ps{joVY}O`AONPL=?Y${j!mz*+X$M#Uyv3~fMiU@kMIk*HA_UR1{SD4a05Q^o=QHB9QMgb`~
JjL{);NBf!GeP>P{If~01TMJTP-bkyNqLU<;yj}CE)$*gxA!?!2sex6o01u+1vSOG*`X-*7u?*z_*$k
z=0qopWB`PZR2RVvSs~B9h>Z5nrRtA6E7}YY|sgoP5e9@hk+ER_<{)7C1AR8IJ6Gdxw2QyZ<)*djptC
_v@mib0W<OukFPN6G$1H0&3QdaAcGZ0}-asm{fw@0T3b9S?70l88Z>Rt|Tba_?l%UuP#;oZ7f>H+FQ_
mt*)dsiTm{Ux4K-)rd_*B*k}E2RXhv-j+`&wlT43Q@``b3)Il!&6o*)X74#di<E#h~?drYFkg^{TU!h
bJ9+`Vt5<se7OFEF6V98^eSo267A{Tq3Ttam++z{!ZXL&(oAKOahW#dU0icw41}oav9?Yrq>kTxi4rB
K=uPhURjzf$D>4Kb_3h|xiM2Y9a)@=bMJoYPXcc>Yu9WX^@hrQ+i)CXMNke!@H^ciS-c6HOhPR|68&p
(x#Rk);cz+G(2M&@50BGDn4TEk7yl2Ek6DXY9v=}=Odh__v2j61b;G7uU5@tn4fyvMo!^|Jf>22zxVm
fb!@3DV+leZHm&UVg|HzG#L4850DagJ4(U>Ox_8UI7F^U2nodL->1MRUEN)1#M1bDf=LvMs<RFIK>4D
Epb#Gxr=*{SswEe@~D&F2mPLeHfVWo3`7yxlS|YQDUt5#}P!?UnWz1;xirhb9T%-rV(<-HfB?_`rIkq
FCo}F-d40RRTaI(YRX~Y)m~EF4D9?ZXpGykU>A+V;0K0X=-Se$sTYxD!~7EkDJnXPLU%5pMv7lHU3W3
QJ9~k)QmHo9-C^YnOawR}1mS5$JOD5JVje8{>kHI>cqA4=!*U68z*09X0pr(|_%+pJHZ{{{89PwZ=sU
T*UI2az(SRQcwCfN>Nf?e7E(fZBW6(CG(Z1>kIn{%~LKWx=EP7Q((B|txS$fv?Rb`2SM=f{0{g0==Wq
*h|1Z}a`mhB#n*~4z%U*viPKT&RDu`UGoVGxlZxxEX==8~|Q+`lAD5NJl2u<b8p)_@|q5>4M`jkwx_4
TmknhP~&%d;a|S)91f`{(KK6S2Z<(k=RYy=@Vdd_Qb!*Y%enFc#B=+7ydowFBetKc_=V=WJlz5y9_!H
x0&fk5o~?Tj@qL~hSL)RBRKhkDwDd03Lp8etjC#YS33wLhKaLO|4`5UnjuK};r(b+k&497Gp9UuUp)O
s-pTR(hk|(fJIt==qI2P-H1XS<{q@~zJi|a>h;i^uHq`PHJQ&td!Oo-@q4kBH1mwN1OFW^U>5vIeRKr
Sk*zRw3nflF!Ij9Z@21TJFU@bR;f^r2=pGCk^ewO;L)Ng>;8&F?x*~u`Z`t=8$c^!TZ0yiPG6=K~9IP
YwVBmrYVf93SO8)@jXc?<g42HC&}72Y_x71<8eM&wF0k8L0Q`bB~Rg5oQ_%!o<oTgN}>y9QJdFbIL~h
h&@%3sm_l=VvY)B)v?p`Uwiq6N(k5;u3t^0@REz9YfaI`R$DauNfB0L?6#HdEb*E+52HJ_Yn?%xny+K
Z2E$ZI--!`s=^Z5oP7kaPL9`0O%M`#v6FuRP)h>@6aWAK2mnr%o>EwPK~!2H002yW001BW003}la4%n
JZggdGZeeUMa%FKZa%FK}X>N0LVQg$JaCyZ&X>;SomEZL%5UN}R*A(LM#z{&soweuKOx48Wog>-WsVN
LZG(|)pfCWHlXqEo^zN7DMP?B@3szxIM-LGH2e*Nxlo+j_MBH6Tc-QHBqWwLH}JJF2Eux<BsnOumZ7r
XXalt}>(+nq?dwu1LnlZ@DLKkj>xot!4SLw7h&hOw{K<5}B{RofKx>P1lx;^d^-b!|T;b$fXUgQ$<~p
#B=R`?0F^r-Od6-&dvj`{%0LRJAzS^zAMg4;`W_Uwz*kmdP_1d6~Q%MPFRhVwt?E2KfA1qOwfhivQh<
W({xNH}L3$0d-ZE<=3Jq+g?HIt}gRl4DG&Oi(#1z)#spT))nik0w<I0ivCLUgX;We`gp8E4|r5SRUot
O^~O9q)^+H_y4qCMaBtO<x8i6|q_6I@E}FKf)<s?YEb^w<iDNylVKg9@>iZY|_=p}|(GMai2L2<zo&+
GeZ=U=vyXlLrvu5}cJ^oYMUOg@9I!ao5y;Qen74qW6e)N_am{;_`581`Os>@t7*Q&=4_~3bSUG;5)3$
aXoY+rZ&(-<i6c`b;|^yn{}VFYXoeE7WY+dkH<Zr6p=>r#yQu-*!1L3Hz7TZ($f>Z-X?9bUoTv8F8$k
U{e_vz-`=vKR|9QiCl-u3kI}N?wc0Vtr7+(vt*!0+6`m!9&?~d9t`?#EL1HiLx4TKS#%ujdIlphxDI4
dPH}iSM*7)=Zm7MLEil$K=P@LA~$#-w41FEwFfMxhcN)%q3hefiS?Lh*;|ykewvT%4n*RvxDwXGt{As
5U?8#ZU%qeDBqY%H>cLOY)0IHFGfAGT6kRWv-BoAxNR&sqflvg*_I;giMQw`(>kanK>xr$vaJI#;HL~
GP^l7@a)KiAoC2ag0o=$h!Rm0ll&0@GBg685gh@xRh4=+GS?z<e2=g(y|baio{hWg0}!1JMkUBfa}4D
PG_fFg7hOS$jHytITJKiyWPK;rPHUX%q8tJniNL@jy~-4Hw-EzE7vbWB!ow^8h9a;n!m`236(s_j8T<
7;@EUjaprkRN32xG!o;H23=kIPDS`uoQi6-p62Euk|{^pC>1{n4(Ws%KFG)DzE5Snv?R&^To-@Nhvl-
u4tKRaaAhp7w1IDQ?xw9d6ELb7s=UouAadbv)Sy80IR4;3fGdz?51FH^<+W8-n)jiDygp)oqE_z!89C
z^j#$(hFOo`yR;p$L3A)D#+MWr;DTH9&kBBffg66AF#X_7GPW9ImYjnvcy%s07IZf9s~(()1{k!+CgT
>2lDZmG^>*P-WaZJo#v%=2YpkCMSk7J52qMzD?QxP0vE>|SJ(x<>M#IU#G8k^EahuLEad~-GHJf%Omr
xUO4Hl7)U$C6Ib!^t+vza(GSbX^EBXt8!EzEGm09$s9Vu#NpdJn_yCA9qqU@4bvb~YoNrI;YTRl}zmv
|cFvM5zn}x6&h<_lf~l>JNT}J8fM9Ih2KD8NTNZtG_|*Fp!OmZpXMqVKi>R3)vM1^h>1X0nY@?EZE>6
`RLWQxW<>TzjlSDPjS)i#{{%xFObtWVq9;DvwBgB>jE4a%PLQb1~yDRw7_@GSinFiJE}GAS=;Pjj6^a
NRcZG(dzLpXN*0h$)tKjoq=Tq8hFs8lX@raNSw2|Q`Ka51izWsV<FPK}+k61_SVl<v(Lhn=5xZy>q>H
w#bt}}Ws~_7&#D+ra(*Try&}3_Nj7)pbVmX`qlU)!M)1ew#T<P*S#>z5c7jzmO^bV0s7D+Da_M-SjJ<
+_lw;%eayf6lWy{dqC56m_mpC4@Iz8F^N!fK#=UV>>8xX*`u2mAaO(JZN`m0Ol&q}*^Sz7PXeg{7cZ3
Hr<fQ5^j0l$hA!Hb4;`IUJ8>B#5WrvEgZWYd-jm6p5&j`rtOwuE0vOxZ8k@?p*OnFNy(_$%-cwu3Cj#
&!P~EVm5LH+WzRq)kb40DT8ldg9t}7KpzVhIe?;EA|3Y)+FYW{VB3O&4jwZ<AscK+8X-z-xdwbkd<HV
gg4DI$zUCJ$f+f!C;y~zFOY>7Nz#A8R2Gbr9SqCp1uN`4b&^bfVS2g$dr>Gr=47~}Q!~hDU1K%S$&E$
;bH(~@Mv==B^;qi4<=-KB6d)xlei)T%4a>blY05*Zc7KYg^mL}i9eh$6xSyllXR(_{AGD_n%pm*?(H0
Xmrs#S3@P$L=zhaeAN5%gJ{*fU|*U+z6rQn;Js{~4I{E}o~!PtSi!zWM6+$@@32Y$kMC5zG}u5>g3f;
cXahL4UV>1vWGYN%_#BT-YK90)oRrUTVHB)?3_`GA3xDDecdqIRL-jH0Y`VUjRQ9HL!bmI3pJdnOizU
9#_x~%rzMw$r>~jq@w;5U-yZjOfUV^Su_^d5m5XB<rMv4Bzz6MU@4AuxeYkQH57+pBXVk;((eWN8}ui
JZgHW#QSs-_!eNNbUXKqOJzdzd)KO5EJ6#y65h(x}ICWRjw2*(<eDV&YRI+XBlI89Z=SsQ;fEP-(DDR
V$ll+ww*F{yk;(>QKh}2;N>N5usI>}Y`&>yV<{<;OTRj`{^Sph*bo>8)@Ao~as71-ZISBfT49B+ZMoq
RBWVL^p!iMliOB`1vq1XF{kjcCzVpxaykHWcnlRD99}l#`Rs(bJ=H*m3@Cy1W%5&i7rv2R_-L?LO?+N
RZ9Gb_nGTtTZ+?Mr}Afv}-uRh|&s5q>UB_EMEdx{|PXX{|I+T^5LTk$+aK>koN%Kcu%5WY;zKTI3EFo
^O*qL-aVAO9Vvch!}iGbAUwD+5!&aK_XEL|WObY;U`z2Cp0BGB3<rEA22}qjfugH>stgpgSjilC`syX
Xx!iM(1o}BS6O^;V5(BAi*R=zH9^0h_O=OoDMi&Lf?ba2xm4XW(8M|@tc8Fsy!<3!RCmzd4Uj%tY{^>
R_*@aa!jgT%3+Xg8HYc4MUWm4l$ez%MoVK+jNScQ{F^yyfg0d*<RmxiurWd2o<Ny!WV+|r>>4*xUWq_
CG@N)k*AS_;S9T%&|)hCSK21&_?}Y4Ew%7-_{PItY{wf(>GviE^T)P=hvAJuJMn2%}r~D0N3ofJ;6Ci
>;*`bC@UPke6e+dIpaPh|8YC^x&2=Xrb^!I4;o%7VD-0*$X6EU(rs{nkR6Rbk}@rbMCMLNnvo%L;I7L
{G!$kN0pieSXwW#%`V>j$t%xQ_sO~YnK=iM@0mCE1L`J)5eGe8k@H8p6NxL&uK;le>P|EX+l9Oh+6H9
Hbx~I({s#6ZYNE`uz@ZUBf-6gYV10=o0HGyM2@qir=}r_FU`}R4A>3wSQ|#+;W-%s7R_S|b3CE)=bu7
XAGk|eWj<h{Gd$!oyk5WRbjzpYIU0hlT_z_(`Ou!@Aijt-tiY^&TVYwwg1jdssr*Zoa$qv!Bm4Y%XC`
*jPBeQr6LS1w0n%i9+)1ISVz@B-YVy9S`fnp5MBrwTC>lba#u}{@o*Hf}B`G~KUe7Q>I9O}Nkn`ayuO
k+8b)EM*V2bodGCZ8CC?b&;Q9kZ<g!u;DXT=(5Ppp0XYN<STW*#}5d220<Xu$^m417JEEy;uZ;nt;r?
Pj@T)<27C4f-S=3a6&zP@aG<vEl$4spk}lpH0^+IrlzK;xS30paci31EzH8mnE7CHJ?x1`vAu*b|MvD
yx-RFia3(~1`>X!$JH3vfTbAb(Q_u5EWwe%hw=9-!0AyhhWq5fhF7}rXM|L)wecynyayGJA$9Y*2?Uz
zMqV^R_dPKk}?PdcoF~yNx8d9;>ML#ee`aRBu_CCqZ)HJsOBQzScaS1cKy(7BK6xp!v(i-ps{`rv|WB
e0$iyVeVHApNX3x!Rr#k##EEbi{6)`{{YQ;X%UC<0o|mdPypTU#|LeO@drY)*KA-eF2a8WyPhSe4Oqz
{H>&E1LMWDZ#q-KR`Lbl8pz=35dsW4mch{v0}pRHj)H$;>hw@Bw(S@po#;^RGmy<tSh08qwSPOc?jr%
G_0w?sv+;HrUA}4I+zouH)-G-83q8C26NR2hofC!M1ayrWI<GBIQj*}YKmQlWo(%JI+Jm))#^$1HBy?
v{K0wooqPu>A->tH>M<!J&CEU8q_qIf)9n|@YLz^3V$PbeF}qlexDclKLKd))$CupBSF8Clf#0k7oh5
(BSIA|che)d&wOo6Rlue0ITr;GT{P-9y1n?*-Ngr?!E9E>qFAIjrV2O|^!ORqB;}s(thAJ-Q_Qqr`W*
BKoY$6^Qj;p&oBv5M2=gUyzTH&;~hL`IE!-Rom8$za#PjBZm`uv=+xC?{LPKeM)^_cx4ks<4QVhe#0p
WAVZziTHUaj%;8ra8N8+cJ^GJtzYe50)Gq;0h|UvA{dRQpELGUE_M5ok`(%CP83{-5(S@2NoE)BT7@V
o)}awTi$Ka?Ix*$b4i1+j<pSVILZHGzo#M}EM^ho3P~EH5&|Vk$x^0}Rt3R51EYl!J**}$_yJ4~jI}#
R@|=;E1d}<#B){3;k_hN63X9m*T>m6%sv7J)oSgxW4vE-Zh!SISvOqWp+$@Qqv8@JV#r(<Af-Q(8SD%
5Adk~IiXXGf?yLK3pP9XNU-3UhFWC_u68ZunvL&CQ0Azb5BaS^yUHwD!SsaTa2nXn>Qie1VDIc&V<hK
Z^%OLpZqoI%(YUw{1@;zVd;tQ@SaW||O+OW@>cy;VM5vo9~f2@@^Idm#8t(U%D^c2Qrp1IB7BNH@h{N
M64o9k18ul4b<b^BUY_O&3}hYr)RZQ`>ngc5cGdEx$6%kff(DvlV57w=Sc_){W!b43@%k;G)RHq@Z+A
x`^)-oNO*9vkF6?V9Iv~%XGIBQk)Xoc$4C&Xqb<(<*ZKokcWojxkAlCDjUQo0|KdT%>^&XhmVU43znP
Gyb26P-YTgD(l*1jck&A?Fd*X#GB;tvH`N*!psd!Uc~OCF+Z&ya23;~EABIMpMOWe%8FbUm`M=zO{Qv
Y6=V#x|lP_b{3!#t5!Bd$<QJ%L{0Xnq;duTsm(YHWv3O8?Ei<&zPF+QQ<5>yTRJ8<1(y4&P#Eb}5*Ge
6HWX^Kdwu}+lij`7d^jql~e)8s84M;Q)ao$LlK`}*~`>rn6%@OVcXoCPiDz0H0A&R>I+@VMlZ=>dvi*
h5q3-RyVWVS##NkD^)xq3&K3brMXCGKxGuQD)AoiNu+cAq(v|bm3M`&20AO`G4g<ynp%X*-|Ew>H`?i
4Osu>$_akrk0os%M0!73DC=7&)CwxRs3=6*)x}zv<O7VpM>H^!Z&hqM)H&7FuA@#dnhKBP<w*4)I1HD
$uq7%376XrE0joxZ8V6q~kA>FU(66Ocli8C21=r~9qgI>JR1FSL!aggpLiYXpm(NHGZiNhyYa}gbRAD
)^$quwZg&JD|ly(8BpbZfRjTBJ;PqnCD4M$itw82Rn7J}sZnvLy+NIgm5ZVL<eW_GJS-Q~A<lq$ntze
yL_R(!sjIeDg+|NZCZ=gCW=E1Fwi_Kg&br{xB!Q00*@#6iCKW0G#E6e+p*+0N?d)RLnL$ncW|FkBR$Y
Dk`(=c4V5LsRpos_4mNgT5H%mZWrrHH?7=8{oM;fRTc0tR8nZqQZ&-E|&b&1+&)NKA|Z3r1Y#XnVnvs
$G{RoZO${4Jk{kMlc*%f-Mr_(0W)n7R><rOjj@C+af8*VH^{=M4bB*f9ZzEgkr(}?O4R_Zjpkrm$j#p
>hizK^AURe(rQARjgI}59-PcE@muqRoB$*ZPvZNEmSAlA|<yRaxn;hK+rVeJuopd$jU*tI@<S|_Z9}i
es%Fa?v(f8)iRYc9&4c(GG-PD@VQ_5QJ*J$Qh2?AB<qRnr0-l_}}z^<+3oW)BWbU)1G8Nb=b#ZsO3^Y
&-k0k6$gD?^yj*ivm)GcS40HK5isyvVH#e14b+Y-lupgq=D2xD1-LUHEKjhHlG`cF<Qd95`f6-ZuHJ8
dQ8IzdvH?thUZ)AD8?7+#K;a(MN|$F-GT%<J(KmVYv@nNRL@YP}Q!L!cxIzyO%I|F$Z;kI$_DGVUFgN
B1M+GYC!=Ii74zvb@r7NfRvJ4HgH#Z{-5EtBi%0}njqzqx!a@b+j76Q_?z3yst2O(7vM6#s6HnL*j0Y
_Q*n8@`T{+m;*w$#+1!i1EA_i{X}L6SEEaKkg>3CWuo#N6`FXXGN5iDuk9k|JIjP3uK_6eHy{PcOLSr
3?aB9U!L8)AyDuUV6)p|7kJQ*u~YJMrpB9)l3bC0c8xfj%zfm7VKU0;DTvh&ryz}vKfGF%i#XSA@o$~
*ez=MJoKI0S5Uj}BzfT&E}SOfjA-k!L{?Je;*b1Fyk&T6aM6Gd%n3_<yH(L=B@q6<ewpI2kalzcUMkx
w00cm`T^d-+yZ_D0kMBRNRM0+-!>$3rE_jbf=V&P%o8K=ir8L&xmL0NQ;dec9RCRI=T(`iNf+?^gyb`
${Sl9>sB4)=bQqNW5pHu?)DF0TFNiTHH6t3J(bi4w8V-AJlRvgyf}s$*|d@?LPR5luaQDfKR)1W-!Md
=4yRe?H&cg#kw}LbJ}ll0ygi~QmMNrDrzJrz#WFbRCwlVK!*K%1zNo;)3=X}=YvA!`_E#)}Vt<KeB>g
Tb0YnVI|5z7Tje}uYY&@F=1}@4K1_H=X#I*+nfj2!M(AzsMgP29rvH=0z{bU_-TYB$wxkMD6`!pVide
F*-U5}q=crak~bIQJjRY<HIZwl3uxd0?JHTW`WEv~J!p@Amj?h{DevyF}s%I)ebhL;gHiEye(WKkE*>
eBm1q@twAm?#92URBi9a?Td;sr@OW2b|Ir(vt^e9$jtX_`DH`r{PBoq{xwpVSk}<$(4D9w#Ixuoy5oE
LV0(1K=eBj#`MulHnSgFdHe}IcOvF3wz{)&;BrXc>E|-KDdH}ZxjNc3x1wr#Z5ig&G~HVl{)Lm3_(g7
cxM#kWts1#E;&Bf5D*(VDLANLplYv&4j!Qq+&S3`dB`Q2iiQ-EJ`K*E=Q1ImGf{>T>r5cz#V1bZgC8r
!LrkYY%J34WP`Q2*0uZy1C91Y2;tkgrR%E&#Jo?DSmm0Hvlw;B%Lu%wHi5gs5WZwN^hb1lH4EID`@x0
pRvl1J=gYZPu;GnL4Wj__!tm9t^}vZdau-Ez;a#W0WB{9!?>D^Lw%dtn8qkE82U8TV3^L@(I|)1TE@t
_YHWj~A`WrvKfh(JFHFr`Oakxb`cnW2-qWtMnx8*{$pkK{c7Y{ldGf=TSw0FPrQ33VkKzm`iZL=9_)9
rcCZq`I)*fpfu+^CVfP$a?J`)XP_qO5>19o-A@!+iTXgt%01r^3pH7rWOd)Zp&lC5)jew)x)thBymKr
iY$wlItaKCu#m{EOm91Kf-?>J%wS#REd+ZtwSx(W{CG5k9DhFCc29GkbJht>eHum+^b1T{BpQfQRgX+
YFrM%vwr)AFRtjVD<Cufo^>|{D+!<adzV=@nl)Cop~NqG8fwYtyb{s6UMAA>4wKy#x}x`;^M=;<5I8-
@$Iu%jm5ud%j==GTau`Va|7FB7gUQO%GS(UjC>keaovogaoX867_raJ0%EdrZc17oIj@I;tHgk2UFl`
J_qvFrNFqIr!7u76Td>G8Q=3^qt2R$lS5Ea&Bf~vrgY)w20ZNc6YO9bf2SmNAI1HkaGt_gomshdYrfq
->wtPu3np1l^b23%NO%#C9{bz*?cL36_Hla%w;s*jX(1@y7==8G)VTN?R%@iFufV|gTtpP=H*Fl^;ft
LoZM=N-&^)6Dnx?LUKyNp-I|Ui+eUR1=g6TGy-te<P9{EgT?dcV(ibgAHSG-<CLL%Abwoompsc^as#J
r|)a5)VvYXL$g-w1{-mGG`wzKp0>xb6t98*b!cfkibFm{0}rjY4~A*bsLtK>r0G^jW<+W{NDP}6LRp_
z|d{Fxk_abzi>q0Bj*JgiEpjHx>7jjsJLc)MvQP6A=7d+67?hbjM{@&cW#HxUv8<(x&(`J^C-B^_KcP
WU0t6(1aSi&kz0{2Jq#2=7=0UNI03BYB^X>;`=Yj(yzPF#o<QQG=^ikC3;=<6p-G%j{{<U}qj3_^oS)
ifoGlWyc@vCyK7PGGW|zwr_|hXA^1OsnC@hl=X5;wkioO4!TFr*k=PXzQ7fev2zS@%!8^mKAMaIk*?>
N)8&eiEafp2uh)a+Bf=-r^vbV;jUg|OO?_nS@|EX`H=N3BeSU~cHIV&wk-=IOAGH189EWXXUKmRY#yM
V6RB?SiUn$t&Q6w4I{L9m~SXaE{h6QYBtAa(6*P0*3x867U(5&iixhi<3(sEa}RS7079=pT~6XfNWQz
tO3fik{^$X89v1Ujq?P;=<2?apd(EowA%-Cd=w?~o=OZta}PfBK!eeGAmvMLS59F_q%A6oGxKn{(0X$
Eax2t>jGsRt|W*?@=Jtx-dR|Wrzm#6F7$5IH=>mbO|_ifhFCwWySsJA_kZ^{5BDdPoM0WfBJ-b7^5*3
@Hc|1F)4ONHA)(+gxT&#Jg9)m>C-35?DS$&eFkV}8p^oc4~FV2FVMT89IecHfuh&fDp1%Cs|+;+IV9=
TNC#O@FO{WzE2){Syy6RH!c|O^yHY2zhKZ9QUJ;Rg{>#$ZVK&>dL1%BTs*bKp2a66*JdDa`*98OF%qn
n*$w^la$N|s`P3JG#ePc4wj?OvfIz37q8dB&r6C91g0)tg>moV32lS9G%k95!YlKRx<JiXh3YWxTQCk
i&^MGv0gwN+)aB#E|^YMlf`-?pP$xait+>X(j{nPtXd*0m^_{O79UK{&<8T)yyCh6gr?zF9nla59)&K
k@~m3^DoA+z2YV#WD%i^JYfYARTP|Rewjt2&kI~7Do*vtXuvc&(<DMud>hy|NDT43FXuPlPBjNr&_`~
QoU(vVGGXiujf&gq+%S)?xql~lhv`7%e`Msj_I!gFS1(MsP9ZYzeJqix50qCTIL$RjQ{BA#evQs$LbV
|YdX_LAUSr#7X=%@b^vOSRntR3V%j>IgR0Zj_2x9&Cp6Vn+fR=QD5=*Vgq$-1lSMrG8G9ybkNL5Bd+X
t~2)B1<w|5z=kUm#!m1ucIbJx0VF#s3i4*Q^mHL9Dp@Cue~cng1?Lk9){V(s1i9r3d1TQ@+}(K&x=lq
G4kxCEOC=9S(ost*32haJ<41>GSIjf%wu-f|s3aIStF2i(Cv;(n*|3J>bu;I9k(Rm>N`K^QYnSe|Mg=
Iet64ih-?jyns`O$3mq$L7yu?X%V@Q!@)7!73^hVK=-7r;7+qr5HxK{}1M6ZgW2ZHZqauLd}1Ww|(wA
)YGuzqX8AdVRGgVXs;&_X&hqC-^`K)q+1$7+(*SCLPa#`fbGZh?1{VG&?<5H=eRII(GA98w?`8~enU+
5KUMbv{&(r@VoyA-+rRuNfA;*vtMA`Ef41b)ngHUrzwryv^<Sh8&CtOK4DUWryv{XTbpI~U`%?1L3q=
=gRJ~l6s;B!amLy;J0*#8wJ#LEnDh<zCSP)3)R*i-culB-%exRn5&?+zBSxwQNvbQvLlyY8a+@<DSMZ
+fHywwk^1QXq20K6tWwK4rNv?JX9c)KNig+NZ%fvl3RK0kT>Ecy1^<jHSQb$`|V?wfC>`b$p8Zu$!EM
d?$9xuo)!7`4^n(4k<pP;q+Gy`sOI;0pRblHwYBPo-+Os=*||9fG9>M|-lCXmC6Zw2jL9m4G(Plw+=;
x$#}^YDepmY;(n$YWu)D!qs<8dG~}PwI};H<80fVcvwp|tRL2vvR}ixuewpkE?LM;+&1nMwI08iygOh
8Evy~^{Ch4MR}nPp`;a095bpO4NM!q!gR%RbXo|nw$FwN;%YFQi%(|pK{}<$<Lw<S4ji7cBw0}G3@!H
RcZ$1hogU|3m0~e)8XgWUcdkBp`E<+tzEc`K-CWVWQKaa1pcxbuA!>c_e751Y_ITj&*$F92#DtLW!NH
K^iGM%oI@h-CVEg1RTN)xs21i`skAz~=oKw{t46xUcG=(t`w8tI<~7T!pHpB3zU)z-viJ5%f#(mB$K1
l)@M3t!{+Zh@&yG8?6}bJ0R%XKE>|{|XyL)j;fFET5|ua%KLEVlD4)QiWUQD&2n$=bt9;UO#({x0xJd
R^<i{+Q=I<BT2F0k9OzhVEZ+t{MLqnf+I4Zi|I!dR#!3_Z_AY>EUm57Fw3dRbf{=Ym%EuuS)#Y%*lCs
5au9R>5Z~DD_DH}Z>wAomkK5L{n%VS|B{uk-p7Np-jG0t)G6E-B;6!P(<Pz*A`(!d+9%8=CK}~@}<?t
CxUk%QIl0y=v?o*8XadnFGc*+P<K)lBqiuc?s<=7v*JT6~;ZQbhqK()Afq?%mar!^-G4g5KxG4Ii}k5
Z@)k`DI>q<@~$MNxO3%Kuj@W`)-SMX*(OL*EG+{rX6Zz{2ZDxj{_wg~79-`V2$UnXB~Q08qw$T`=}@^
|hoA94VBsID~)md8DJ<Vy+n?x1Bj9693+vRr33P|LyO+2#Wq@$Z(T#zg66LnBCs-onHDNEZ;v((vIsY
=SHk?qxr<ivKfBqSc_HE@*r9vuQ*@xrCng7tJ{(JYWp#pWl>0e+&c0#FEOU0Ob816)eOI~tom$Sv(BY
F)iCV2l7f=t#RceuNKwQkNN%7zyNHq92|!l32th^3iFH`Hp*((WuFucWg~P9m@xK`{yvNv0ft@B#scL
>h-+E+n{75F&2VLKSqQ?7~WFA5W22~2waEsOQeS@#cu&#k_Ym+yy0dH7e0KmZ2_pL;{DhvE{-NeJ;d*
1|OL4RsGVVar?La&9qg;8FhfTt+9i}gi@6I*3+n>a%u`gHG(!XHmz7FTQ@;Cj%Nhx#~vq!dS&?-sgF&
>YZBUQ;;;Ei9O0IGD7>VaN!u4v*1{@~-ouNs9HlD(M&*r{M9bJ|a9Dr&K&iV52ocWxJ+>1^9Ib@3<h@
gJ5dkKqmqEu#_=Sb=zFZZ@U0aC1Yq{@(h`m0`(#b)*g<m1ix1D$@+FPvKkAgGUMntr{JXFMLkrdrw%^
qDr_@7kYsfKo4m`;fiW#4q=5MP$ya`WL*3-dOnLHuP)h>@6aWAK2mnr%o>ILs9T<cN003eh000~S003
}la4%nJZggdGZeeUMa%FKZa%FK}b7gccaCx;^ZI9cy5&rI9!E<o1jH>E)w?6c6*8)Kg36P|?4~sycrS
Y0sTGWZuZhYJQ@0}s_LQ=Go6juYuS|aCt=9wWa&aLVUlj{CnH214xr_QWWQbJ{fYBUpW{cTr62ldaQG
H#E#w77p<ruR8}ZJ^@^2|4>kXncO#5)UqO_MvYjtQ=)4+M;}frdD0i^6G(;;G#D|PSPsgs76#=ir=AZ
_&FdI4T?do1$?fc4YYjSXv3xC^zt8Fr@9o`S=AtQ@pJ-^BjK;~klNhAZ}bmeSk954cko*;IyggPQpBN
6>fEAY2O)*Il!o8y)r!0h9ovuYFYdwoV&7$@wYx00tJSKKTx;eDdk<!}S~2|8aAYM)6s9aQ4f2??>IB
t8sr#11LS0%z_5MTG!**wh=<|vq2s@S?l#*Na=O5S`)xfm8Uax=ZfE!>u5?uIuR?`E?CQpq!HCp8*O}
3py((|1*U7m2`$B<##7G#}Xh}7vD@?l*@YTbRDb)iJPOR3>`7gZgcoARIa9d4OcB5B$xm`%&{$#4%ls
*d(D(JY-;JaXBCM&{zk8f9o>ff)q4q&(Z^0lNpd>?J=RYEJuh%km+41$|*CbG`P+x1QRj?;5sYo8pra
O@=0AL-ucdU41pTzMDE||7bs5_sbvXfaxn5dFF<~O~|%qo4-BV$|JfLrVgJF6aUJdE7dpV#aBPm+Z}t
x7y9LgP3+KsYvG<kD<>g)Yj0WF7iC$D7!Vq3<?kglSrCeF6DhOb<lhv`g;OZ5yspbc9SvABz#^@rV!k
Y_CDNd&fbd93?s2oh`f@cFylt_QWWFAu?*D(y7g|pn+D=i<SRDwn7FijSZm+}XozLtea`R|Ii+x)Ies
g?1+I%)T(bOhOc!!U)-^$;UA3Vyj(G#lA2o9f3$F<c5G}gAIN)U}>gQa%lsgM*!VPjxtiMwmSoqK$jt
Fv<0ynd`}-xC;5#{G(5Mvd#m9Mm29f}dlL?AV7BFo!TlX7GE!=)^I@0cxo6yU;<YV$7f}W_qDnuW{o6
Dvn<mwzh_yduasP&4wxnDmSWpt>hz+@}!0)mPC@XCm`&QHB-3IJqhHEwZr<BJqdHd{Gn2Urn&_Dq-Y+
rv!F#NF--MFiyAEVcRq$|91c9cpw8NamP#Bc>I+&n8vRBYaJ+49;HV@84ARI^<P1*k=)%5$eIGXlUdY
)a?rkt)N9b_sV92nDqZX&+&Qc8dN0D<ITmaC6K>dbW9U;&Fnn%&8#zyzdy9emBC(J?rj$wugmyBVzL(
Uq}fP#*OqKzOZBs7_bV<0EaB-~3#$;tl8&Dx0OcU~G3i-o!oi<unluh|JL{)EB8z+kGm&;(Q7T#K(=a
t|i6T3L0lrBx@y)cZzt-~#7KoOunyj1PO3v>f<laeO=+u(@bw;{rph!WL>3eNE!2b$_pSlZKn`^#;{!
HiMSzqWaDc-#TA#ieWjAG`5^WvTfvU+xqVijcmtQI&e6BxM)seY|c7PWr;}%bbKj1!uKazyLRw(F6Ku
}Ty_)^|B%^OnC!r{P5o4YV%mB9&>Z!|bPJU@UWmLFN30y$KTO#ZFH+d!_m{Wt$s>$=+%$5K5N0`Q20`
q7FA}WS<cnVxLc3``483#M-ksF41rf;#J1BkVltqnqarB~t)_i)%LMqfWyLI{?tto8wv6#6K<873&HX
CeA7iZID2HPxtewm7VPK?2P8w*@*kqu3f#X31qF8p@IJ@nc7$@zhpH&}%1AS_TIUQ2l)O*kGgFE0D$m
|mIP2(QZtqY<B?W=Wjg1QF`Jc2FO{JJUArseVuVk&dH|*$hg71^-U8M}`CzZyQ|T_ncC<sTa`tWI^Hp
evJ?my18KPj@W|nTt8HwWlMwoEsV1R!t!8qZL|)C*&vYySn<(5Mi|pwLQ(J;CneO-w&cB&Oxd3t6DK3
$!8A3t-8j6vs~Pq$xY$&`sZppu_M);<%@O<4xMzycKFXIXX+_b!E-+rCVEG&Hn2m;E&7#0tjEZ4Y*ax
Hd`1U4cN)4Y!YCUF9IOG<XgWv6A>UlA7(8mP5;p8w>UkzRBpH+Vd8vwf(kAOoE0$Mgsepq_XFS(sZ_s
`#TFWdEk(}-xn8O66gUuI|2ioFW{m4@d=O$-7B?Mt0gnJ>_QV(9Vl%HK9EgbN`hO|lWN5GpLdz*qkY5
PSm+pjEKJmcZQ+1qXgqVKH?vj8`-^r}1NPkaRMB)Ve?0!MB4AH6(k08AsQAfKVJ?pI}3{>>}(jKxffS
1>FET<>=laiI;vnz3Rj5H;QwYH0@)UE3-kh0$n1zQeztH<E8Wj#ki81Qx=%9tbst$BwdPmfuqTZP-H=
FSFTK%K{?;B?SC!jpX{({hf~Ls%{*NsH_tDd9b4A#T6pZ4yA>x3k)-b=U4jr-ESv=CB*P^dXOB3xBAa
yr6q1!cezS8nCMGui2B+MCjOw3zhU9iKcH`~fe2;^>@EdN+@C4`EHK*^j*0E>*<Wj>|X|x!6rZcTazE
E{k5Rppv)#++Q1=HB|P8>~bdqzJPq|F>VA2W0nlcjHNO_re9vj5nnWykbVd;U6{_i8xw_tB{M9*l8kz
46R$)DEAb<6PJ{5*nqh!e6m>4o(7h``AiJ!H2{Bc+=vhk)Y;ZO?c<p!yKa#uY8S?*hRN`r{PE(-eB7N
Pu!DX2HJZv`eEnmuOeMF#rj3_md_;hvqcgpzi^f56;0~?IUZHN&h}eZncwIMtfnv8o$N(lu-o&sMdfi
;&W`IhY82^i=FE6C_)P!f*t8z>`#WxH@dS36FMwT9O)_u)9CP*8uaqgtU(^1?B=X3v|4_4C{TEP60|X
QR000O8PL-Zg5#5=gqXhr}ClLSuAOHXWaA|NaUukZ1WpZv|Y%g+UaW8UZabI+DVPk7$axQRrtyf!b+c
p$__pcya6qXB>55*pa02$V`=@7K&x-@$-0)du}Z8kEgl2l@E*ni(Sq;9n2wAdyfh((_3cdnBAN*l*=t
sER&Dc3U@PIkiX2Ct>wZl&6`uiDNwM(>$BR$y6kcxyxsYmwjI;%Rq}TrI&{nY)x-J21j&ld|6`C$$n~
%02^L5L?RrP<S>A?3Ju|Cebv5RD7=sC@n9gx^E?Zz~57(2ENiC9#|*JvL(L`uQ%|umIn5q+!S-|B&u<
+ud+g#&O3a6i(EOHew@t+5HRerMTT#|eeh>VmMO7^EL+ZIv!8opdGm8Glt8js0UK6Vg>aC8ddQmFthr
8JyvTP#ZNV-tW(=Qa9_$O2SZ9{(<xd@stB+d2ou_fapc!bCwj5<jLr4bZ&*A~tgD7i^R|w4xT6&=h7L
?KHo_iLhRR#xX9ioIrnS1Z8UVlLZlBFlHD6_~Kp_lBhzk4ew)GM^KiRUWtr3{bmf~^~E7~zyM1&=`pl
d7@9a*6ocr19PRW{&;KsrD5~x<ea+N8z=jhC>dOWAEX3WsEl8A!fq)-jIO`B5kb?NJnNKC6q<*R$^wA
gR5uk1}sJom^N}tw{3I~gg!RBW9ac}8G6u$K8%s0M{Y)JcFN0`iyo}GX;eM3rG+tzuokdlr1j;ea!6v
`J`I+H0XellR>zTu6Od#6Z`T#_W~Q(5%wcOn?~>D6iVJDb7j6SX@YZM@7ZnwIviNlUDZ9D)J-fYm{pS
7E%_0=VqjbALKjl{k={`G@hRTFxxjXcLVN|?qj0F{OjAWw~8Bi^n*mj6y1Xk3Vl6$F&%LRJ>vhlhxtb
LZe5^fhAjdeWHm`>cjBs-U}iqIT+0qc63%&(PnQk3#fDA>A|Wx>2*G#G?q&+R<*zAk5-43FVB8i^+(6
dTWCz<jl}SC}JtiHSHN<{~JfJjt-@OP6Jdg>uuFF|5&(mP<kEZi$6wO_b>0$qgzr(l<tn*|O}#;jmkc
CsAKmF?w$dU?d{s(1ie7Z^CluQwU{nYRVn&%NUn423(P}?=YatTX3~e{wgx+;DL@nN{1~vbAJAJX13e
GiuQulFT%o=@8fuQ7xi{(3R8SBORQ==rDwRm1o|oTIOk`QAumCwx=Mz@pe#6MRB=s?(fTqamR1=r7n7
~Kr7aAhziihrZg=9<s~-{)!fR7zR4KZ4*~W-1g%Zm+$2BQgF8K})g~U<XPU}Hzu#=HR{EL<<>0_8S`U
dukqG)RazD}7vPUJB-^ZERBQQ(>}v4AnBPnrTB^7TET87j2dk@o{je#I4rCgw(#K;j+^jzAoXI9&FEV
#~xDF+v*bvxBM7E9!&ftF^7(CT^|DL4$gR%kB|niGsRVw@;A;oLz62bj%M{8+I%7d<~x5)22)Wp9k{L
G*J@8kp_BY^wxm2SYaB8KWKelSAKaRLL;PwqBnoE8u|XID^N-AhVPr3YCNrde^-tg)u!TP!XROq)#)8
N_EEccx>m)+4pm`rdX~{nut!gDbfAI-?uY|V*Ff+Q6z&4o#{~}|8&9}41Zih&Ja9ZBLzt3AXB0CG%p>
4rWIJqVKBJk%>cQMYb8tJug~(B$d~E!93U=~|B=odW#l3#03}-%4c9ZUW@=XORWsAo}%6u^+_vO5Ho0
mV%Cu4{~^BGT5igI-@izDMW)iT}pRz{6}fi;S~=D9s7N!<INn}vt#%)~*D^aK1aed5N8I@2nAo&CpV@
fJ#O{yT@|&1Cg`gX+{DYJ-JWY2_23g{~8TowHUXGCAKS&f(v{^i&9f`#uP#&VD-#?f7|e>_>pp`c1j)
^VlVkxhEeG{_fiz%v%pmw*@n`t~{~Dw@!Hp|0=a6zK=Ucx>9IQ`!BUgXa50EO9KQH0000808W*jQo@A
LvwRr<0IXX803rYY0B~t=FJEbHbY*gGVQepQWpOWZWpQ71ZfS0FbYX04E^v9pJZo>;#+KjxE2atxiK#
^Q0bJ~Q;oTNViVgO*y-3=dT{s3qi6e_OMY1GiS(}^xzUMJ-j%@ih!0Ll74QI}rIdk4~hUK<xx<Rb^yR
(wNu6OlnXqu|m4OMe<Q`R^7XJa1p2lwl$sn_Mr*}7}Cf?KO{neK+NQa{BiUu|TD9kRaJbt}o8heHeCb
*CTd!(6<`t14esaxPw$t6?r)53=Lm^lfOmx%g|@!;@dyp=|2Bnv1s*e*U^^D|yCn+p<lwJ6RV^r-8S(
H(4in@_y7S^&aanFJYdpT<&ll7jjtxDll^@?^lwrFhhQ;%eo(M4cPpu>zXb$uxeJhH||Cb*|My&wv+4
fer|s6dKm?P#O>2nvu*Q1!+7`l=a;{{dwaaQ+D_fStP5EW8MGcBvMu|S?ms&d@X7nzIejUBI+;STF9+
$i_8G3Q;wE`>lT~GXn*pvHZt^?SO}EXf@_(h%qmy;MmA(409XbgUB*zgQ<hIR<((LyS#qaqFmiH^Pzb
rcmjNJiyc|Xt2kRq}ZmzvX4p!;8`ZI)$-K$azEXJ>_6i>zODWjj!7KP!j@ou)ai>1J0Z7liRM<ZXE&W
-brGfC1Qd2_lw=#lI6DUqRC~4Vg?PFFKhIQVbgjvRG9I@y8D6vMyyIa1PO|`B_;3ldh<9A(jUk{t=|G
Z$MB0iBAgIUaUa^aL7#wj4nQWK)gSENNL0yIqW)ML4008JAy~hG*_>2;{95Wwwp+xR*N6xR;2%>$Gfw
HS)l6WLtUBeb?19YB!%ZqpCU`7zc*z)Q^P#6^9bzIXF~%bylw7q;FSh)t?^gVVX+7XrFq+eE|{6wzY<
dra5+t$IwIZXb-9-P;0y%>m_O|NCqi8CYSZ?xci{O1eKIHosUr>uhiZo3)#V>MIa}8uPiq~0m8PlH%U
7Vkudj)*AL>A$zBi^O-FJE0<0Py;U}81z^Srz1=i>SE+r7hP1_`nj@P{V!rZ9bb2|RxZ|Atv&M}oERy
P=E#Lxb(A#kxK+uiixLS2w6U3B2DyPnzaMF~hFO=<%VHRY73f9pEJc;lEc@KU0Koj0q{n-W9v3lJV)`
Y8U$dKQuqUB(e8rU`8N%;4EU9_n=>({mrWvzr1<5*q6hm*$oR|psQ7LedYk<kwar3vyLkD*i`%oP$jq
l0!Fi%F%Rbg=taPABs^b<ye{xdgPpLkM;0!$;!b&LV{HEhv%|I$*%LA3x2PWT&M3?*1DNE3WI`dIdQ?
GO1ddP&DzyNmg{wzXkZt9V7x|E*{Q|8&WqhXz?<*3jYxam^=j)YFbrC>q^yfI}>g#LE90x-~S7Fd_kl
`NbKAV!*`utV^taa^7*0)tT%<!wvdAO6%ZCzhoEWW!Q>5UP(0GEcKMg!7KeP|JMPlVJQhr~*UJen0Rp
%2+y`+~&P#OEl>o&n|IB4=bk@{uROG7h<7q-|N3;B1I`w_SqeZ<x$%?P>|mU!QjecMvi(bGK$iU^MZ1
Eza|EY(Ga{rQy0^Xy6-icskqzD!_)z29UAC=c1B1n5m`)6Ax`Py5E4?0vHkPkT1Daw(j=I*7jw65Z7;
pCdi^h3e;CPLBXV*i(7fPtYqzQ6hPfoMb_VzIA>lTW~1#*LEO558Iq8o#tyYlJDWV8B#EJhJM0Q3iuc
#wVP#2jEiQ32tv4Q5V208%?BY#F&(NZJcGlvHj5C_lg_RYhie2!QCm}ZIGe9L{zx1EwPwjH$#F~o5&?
QICP&#x29(^rA@d6VrrE-J|rSg8=ls%2z<_93gs@fG+FP5P8_8ZB320y{01y1iJ*pqrCeO^~%3nA}hr
xY@1dQeoizG_^7^k&-}S>mJSLv+}&eby!yqGcw-ts(HA6g9VMY0RJ+4AUB{|3<EEVfstWmLCHhmVkz|
koEBNF0Xc=iIY#3g9+lktO`*1#X|yNJPgD?BmML|kNFnRo3;=Bn}>=$MkMgm9e_*D9NWN-f?4f_%cdw
`BWO4zaiwfOav=~h*&MUvz$!drE-}_pY;xeZ3T@i~I12b<143FMPr1X88_OEK5ZwZ*FJn9Yu#(Yz``r
>IJ*79h7##;rYS`TR3_zBBUfnV^{KYx*q`MYuvz*!8#Qt*&xEQ-%5n2|cR2XD3nu~CHbf)zqGvPdI@-
Gow;&2=o65nOo!<S|U?hhIcq{Xgtgb77og=y$+Ie^%ApChDN{lM>A!I>6}@$vx;41z%S3bY^SA<aY%B
pow4?v{S2wCl`r#=;^O?38Iwi*mh|9qOP=5z>tJ>1H^ZR5OXsSI7)#9nL%@4g3Y#z-W~;%fMYjuR6=-
4n~RihXoo_=itt^yCK8y7y6&7)+yI?rMY@;_&cKK2keSl_AMga<G1~$1UJ}t%%F1HDkq<VvOP-ABR_y
~bPYxCnut9bI5ZH2tRyH<@UUq^U;^}hR=4>LI~K@CxM@IA(6_krxVb~qE-KLdm7^z=x2y)U+7Q#{Qy$
8|2I>M{DeOF8+?O{H>mC>-WaM&~_JpsjVYN6n^P)9i=mJ59!e5!<XuGlvdPt<L(1^FP&<<3-#2A&Oss
eAlxAsa~g32ZWkW+Y9?L+0^kdiu6d;Jn<*nx8>HB_P$Vdc(chEbcV8%OSzgNLX0eYbvs{`Djf9ixhm5
6d#(@FB}!_#^>iFD5Al8H=)BHxq4(eW;pTC|la_C=JGLkQGMOde%QuL~6Tc36g-@4F;wGVr_<@?Jv&H
Zvd&?5)+c=?E#|1`h0t659ejygS9^Y?q9zq2${BXg=be#l0!?VtU=;f5n#2ZlV`zp=!ikJ7+lE)q7~r
;7bXxvzEFoM>w@fya<K&@g}fiSTtn63kIc9&Z#I;kWg$q-HgjLn={(93TUj?sW{Ql=#K^Sqpd{QOfJ@
n$vNof}DF)yM>h%a0jksy_6yay%SXE)Zwh6XicC%Y$k053QXYBgBpOL4d#;9CM$QehL@=Uywq*O>Ju;
W~^@<_!G1twN-TXmQgg<(_x@i(Ip(;U2I{}3My6pu{2fpdXTOq?NT+$Ya&IWx>HB4C(SRSsPEcF6mUE
W*6Tg;sDsxb|N~2BK*(*F%R1sE`qab|p6OkMk;^jiC>y`-9E-sJLUBYFD4KeoC)EL{_b1zA+iVpF#GW
M?dAf8RTm4A&No~O*mk6rPJ}(egfWtAPN%J;QPpqg)icPAX;hGgK@}|ulezl#SYJmt|-aw&2#NcG;37
GVGdE&p1vh)r8)COIV$Bn<s4^WH0Bb5;xa%Jh!7%%0}-jKYl{@6`PpS4)Ywz76vsr9S!qTaNYtM*awo
<ou!+n*Xtcvj8Gc?mQ6h;DGaKkN-Wnx1WoJW2ov{L$x9P2>?@Kz6Lt<6EBw`iktEMf<NGth6Uj|$OJe
NUqY)XUpu{#7|x!O=5UG(IJ?T{rwoQ?QAPW<wg4&IK=;6uJG>*8`^q+*gB<F%`C_=`wgqZLzq><YD`s
ve}A<MQ^LRL^JGZqk2t?$_w0v+SV{M@|%&?z<8U*qqEZsvcxweTFo0`K{+s$97XOmsT9a7k>87r;+Kk
fglu6sEQ1~IsH9HWbP{%XX~ilJRk)}FvS;_2CBdBBUTF_hMSBKu15owK&V@<Rq@(?$wP$Mm>_-cH9op
_Y=*VtKg-gigC6iz%Yy9Yy2LQ9K0x$Z4j7@(o{#1{M&&1n$JB^Nkid;n?}$KD0gI@X87pI2yzB7l0qB
S8?_b!_t6c~1!;sU<(U6_?Byg@FB_|5%XAn<Mu7omkYE>L1mJlhSEz;`N8kPT~M2+YVTRcDqQ8$57Bl
5cj_+Z;WbbZh%MAcCYc?TM%PhEUGNyQ_2-fip3!EdEz5jkWq`wXE5T%%$V1<BtCSWTvOn>i$A<9u*qM
vnq<l%^A!SXLwhtPekD#?EI!fP+q~O9x!BPYF9H6hBa}dpYgM@FC$Hb34cMjY{4IqijkB7z?uvY*{(T
*QONQSEZVR(PU$B*Fg+HjdKuw&smF@o5Z8QS^j+o;I*1J6a^Oz$OV)FZ=}()27{L>bVtSF0|r8MTaQM
LG;w`IK=@GF^aCqs5XNoG;R#+RpZ07~cD$2Ju{<!|lrB>~4#%^u5TM0_(9EbkI?wfVS&HeTewM`Dh;&
uSyxz65&|R<|;DbJ^U3u43)iPh*K5gy4f%_>VOOGvFAo$VhTf1h$*<UAD#-x}|m`#3Spum1#_U~(U^S
|sTbMd@&1Q3Dhjh)+5r(-ij4YQiIkjvf8Z2CsFRldThzwGs_(|IsSG(rsmRKtiUX@OQV&*C8`^xoBe$
5B67c~g3#5r@hZO%H&4Ops_=&)r4iAn%WoRAQgm<i{N7L7JokE!2P(qm4X{h_@q?SGwZug2&1GPy;JL
R?Xjo-wE;QaIk`&*V$<-k9AU^;=s0<!%~Tfolgv!P1<#7GLy!~^@|}ek*Z?%KX#yDw-A#Y50&R4sE0a
UoZ<VnxRz5+a!u!~lj~hCPwn240gVUAmS)4|RXt#67>uSmkV{%yM9&rG4EjjsLbCyptHlKCfM<QD`BU
EhyV{Gh>*CjLCsEdIeH-f>&P?t(QDi1{Ei!NXIr~m?@nep*w*ffazU<vd%AHklpe|i>-49$ICX-HEm$
&~M6bvAhN6I)HIOtpGQb}4hdG{>J4OnxSxx+x-dYjsDoD1MTbm?5IFe?i4f)On7czCZ0681Ug0<2lFP
|zvl9D(vMkA;8adi!;qI=mT0h=@euEL0sb>3-zqup%6tFyW54<CrxqqeTW;feX(6@iTTpU6BhD;!H=k
xJXrI=2S+o7rR#EYdmwCDpJZ~!LG<~KTMHRm1j10;1xSbjvm#q_U`ID_K^3AL$1D|x(TWeir|hokIJu
gzTf5EtQ}0G1CBA`3Hlwh!r=%rQzmQ7(Rwg&L%;y~N%G*9=}x2CI|JC%-?4g&)!^}yD?J25(ulH)U=$
xtRAgE_iB}AG>+O;1QFP9CLz7YUe7C(MEi@N*vRgL2<exFhqgr%|h(pKl4aXU*m`kkrwH*K9gTUhgp{
8UzHv{)ZI;n~eA6&Fx2(T%t+Qd)c=|UR={J8%(+Mmgbyq*q@hM9t2m%>ua8F;5p!Cgg^PUi8grt&)QG
=2xQ$JN+gza*wLOdAz8Q?2(MRyH?SPd6Ly>u3(~m6$9h@Yg<80M5n}yX2Vu=4Rl(>@TMCF%pi7p)Iq;
`e8(Zr6kUVp@++i2op4Wu+i`g@LoYwI#bLQaZ1?}x*Qw#$f=PjgHp$DVR4k@i6lBYtVpv*cp5|)bbDB
)vGjra34;g~6LF1G=a@%|CIW@-;pv1h@ZA(2#gS_%r$yo&f#-3++uaIF4Y|nQ@HcD#VRVcc$cu{XDl3
!m-g+t{>QcQ_wFg|1poA|dETG&7Otpnj1Bv1)56@Au5`}oGvWD5VzhN4W%amMGGA^?46dQh&#)&8!{D
fj1(j4#zi%lLBE5ieEUgZ@X;RJWyfW6cr)Mi}-7{yKpLm>-FR$O7zfMQAG*R`G$bB1zm>Q4OfBQE3s^
?TE(kbjhm(gi2Sa95E@3^CJlT!Mig!!*-(#DuDPVmf!hCr7&@VHFB9KDP%h-sbf#M=_)G`@{f43{C?D
1gD%E)=$zs6$0WKd(WYXZmk0!^LxNSjFevABWg4m9W3Sj?QHrtRsdplIIolc5CCU3J;2{-JxvmF3J=p
in`nBYMiGy!HhFymTmrb>mCdfl734q~opS@t=jEAPC&4u;shb6eIu4w!IOaLvP|9k7!u&UgSbCbqQKX
;KQwT6)4US|%0U;!;BLh4_Dm*?}ELW&0Vs^)=!a3Olk?FAjY_jE_$f_y_5|8?t4vXP2afwFr!f+5Lsp
|$vQsezO5Ho!&>}`K!-~H?mrEa!z*ffQ~nZgt#-E39$Pe`kTxd-3DQ}JmKk$CqqMn&Y_UB>XfTgVY(R
{hy!NtMI|<@zNoN~;uE-<4fcV`_==X(J$n;H^BwpE&m=-A{jjK#?z!KFZw!h|Ej#Y?P%LFyBX~#QUSU
?@JeCh>DYbD5`QfNyex|KQR!X90v{N({V5u27dZXn~>wl8%8(!X2t-XPTmy)kU++dg&R-ak5g$*;^AF
kw4KZpSg+Z%nZ8g9oxHoXk94OmNG2FJ{rD+`pHwb5P1h(DLvY>0y%C)PV(1@`T^g%3$MaBAWSq58sl(
LF?4Gl!#E#d&EscKL%2k<HRQqo(rO|C)VI5|-(p7H*^>J4VY?cp$y4RJdQV4K5r-;Xts|~!Ij?pDFc@
I$o)+7}TSUakr&JEKLa#Y@{M)azT)`3Qs*A$|2yuD0EguS0+BVfA@6L?@%3-GX3=zNDEB_3RcL`I@|R
CI5RnO%<8=V?6`8GDp}#z&$`V>}56o|Oh*RLT1quW%{)j(8pk?lY<{Ih1%g!c&TX^mLQ==6c^Onx8uo
5SXr+zQs7YE;!ah`V*gsGkSc-@K|s;F0UbxKRVO+{-LJFJXk_Jh>o|$h&>L(pNSt||MyR?F8C-s2VbH
eRE-g+TRJUUf>FH<1~n@XfSv=h#R6+}E4fetu#oqB-@iI6z@-OCD$W-R2;@ODwK)yJtx?vzMw&XZ{R4
0qRl^_K`1mk7q65K3Z-S)zDC6MA^fqeI<C&w-M!?45U37}8aTycsfnI9{DjwPQ>L?E>yMOd~l=nkodd
z(s6l@k}8gzQsuI2h9k%(Qi_15}lIQp^P>V9ivvrZTl-mg7z7+$7zLVm@fzVQnVO!5+}RpcEd@j%Oqs
l>-Gx=*QiO&(Jox5exeh{+flUpv{+^`;d=&QaR)K`Lv<moMBz)KX%25rZ~x%?kD9bXBEJ!srAG@4s{d
x(-h2IO^o+&m&<We*7(pQQq)fV17e=@XXw>v800lTIT&BQ!PRNcZO)N0$6iXTXRc!*ri<MJFXw1!>0<
fA3%w_+$rT`SY;|x%)9JbdjG=W>+~<HZ@yWyhi}urAV6`~2ah}N`DwOy98(dgoFyWQj*dM2u~*+*A0O
V1g+Huv^r4*?oT$$fCtGOlfyn|HjjWsw&_W!+$xP3uAhF@vLk@b9Q)jOFguLZuEFXJ)#A6#7WG<P{19
vRsZ1r4(j6ycOX=Ocf2oox5j2z-|SkusZeqx2i>kYlG0S(Ixugu~#^2FbyyzeExxX1@}DFVh2W2G>C1
#UC>n;$<3s<g7wXQkHE$AhZ@{ib6uGl(@meoEpYR&1s7h%OQjh}5H8IVSj@lc^Be|Cd+=G<hKR?Hvb=
w+J%?{SG1zJh68}GAwZt3-JQ)ZeLJZFB<d*sD$Ca69-bgwl$pU9Zi?|OPGHNoK4k><2deMUQfa`XST~
&DexoXu{kd`>4%5LI`};F_9yrA;G3Y_&v8HYkvBxSpBT$O^xCLo3?lY+s6RCYIcUp#n2xt!y`?J)_gp
vlZ?UrWFBs=W5LB0dx1eV?U9)R1r$OJTpHbHL3xi&m)fz>gW2{n)!|GxddmS1pD=u6}!iC@L%F&{owg
(sF^gFT`r^jbo2o*g9^{tfm83TLdRa{saHa@}$x<x7(O`*z#$&Lp_hmmTThwIHKC9leJ^kDy?<S9=sN
5tcSf?trNF6h`H`W=l|bO&yE7$BIt_NtE5Iv%Ps8ZUx+$9#gIMCY0Kr55ji`<i_}E<8gCxC8&7S6AAH
PG7=z0N`;)U(rpDRK0!$%eI;hYY6zlprRMwSd_>cOT48H!nGS*P+XGZoF<|oUFcY!OZ0Rmkcts|#0BT
r`!8tF_&80T8(nlIsE?9{7v!#Bbkw*d%7C5?8t|7(d8|o8ho@fXRVduai(}}Oq(ta8?{3TbrUxJ976^
K=ZkqSYymO%8O9VV96hnfJXslm_X`GuHs~Ug%`GqcBqAV)JhD|+n%NFUq09!0v27=dO^8S5~udsRFZ}
Lt~Qt|h^Dhna+^DSQKyx<O<>G6Id8W+9rG2h*tc(1%r#$j|V#u8gG-qqJZszNg={Rejy%h}~@`u;s0(
w;lI%#}R1*vyEEQ#W?nN#2nn7<BP8$Eu2YbDHgxsxk1__I;DIS$OnH;mI7q<J&{>j$TV*Z!@`c^REz5
A-<g_>Z2)m$I}tYG<qulMkS>15RFi!%5*c+qsK9($p$HAFl<w|oJM1mXV9NC3yN7UrtiD=^^{?>hwpA
#p4B7!;M?@xU%1knPBasy$zp1j{=2lsw+Ss34q&1xev?JVUsOX_fdl4`9$zZtAMl~wu1?2i>QzGY5(T
Ok>GG0}*=o7R0WOM+yA~q)b+!2B+QzkN5@=X8g`7=x!+P;Alkl{`4Af+x?_Y@{qdoJ@@~F?#rE6UE=c
H>XN|*>7hXx`rJs!5YER3bv;+l+>>Jy#scl;fX{7<=L8t32r5&i{^+jn4rnB|y1o?0y8)svZGUYAwD3
ZYthN{z=<%epD@&}Aod0clPG&o!c0d@_BCth0A|Oi4E8h?py08dK<khr@&P73Jq3`-otpt8(atp8X$C
O9KQH0000808W*jQUCw|00IC20000003-ka0B~t=FJEbHbY*gGVQepQWpi(Ab#!TOZZBV7X>MtBUtcb
8c>@4YO9KQH0000808W*jQbRK#KllIu05bvr03ZMW0B~t=FJEbHbY*gGVQepQWpi(Ab#!TOZZBeCb7d
}Yd5w_IYQr!L#_xU#!7d48eSpGt*w~>k#^{b=7&lQ`QzvpIwPSBTyCG$NvN3@V{;W^>`RkZ^(D&$vE%
-hXE8M#f+$LZJk6zT6F1JJ<7uFAoJh-r6JmixE(bPRTSL1b!hofiganQfaf;t&LIbJZW{5j~E>Ev5vx
ViAvwJ29JOJ8S2V@wmA2;4crH423j^3p)67CYckDFj1T0TZcBkWxXj!)9;g7&9rh_HBn4q#T{Ou5y03
gd)dP&*E%|LJ8Nm-#<EyVCMzliFDP+aDK)1ftk1{&4qA_ItA|3(_o2HAQSKy=p5G9oo9^SNdE=&0Z>Z
=1QY-O00;n1m7Y=n00002000000000h0001RX>c!JX>N37a&BR4FLGsbZ)|mRX>V>XY-ML*V|g!MUuk
Y>bYEXCaCrj&P)h>@6aWAK2mnr%o>B<k$!}E@000g~001ih003}la4%nJZggdGZeeUMa%FRGY;|;LZ*
DJaWoKbyc`tHhb8l>RWpXZXd97S+kJ~ts{_bDFb&zWtur;{dyARhm?;$%$Z~?NJU^a8}A=}W<5^Zx@m
NcT&9bb_DepSU6krd_b8C(OCNlRq0Sge<)ilr=<%h#e6bt&rN!hRI0sfJ!Q^<weqBv?7V>f9?PYu3t^
NyS>x9h&YeO2!pCG*#6+s@uf^p0U1Zx0QGh70mo?kexV-x`&qxet5>3y1Kw0f~i&%jN?q80`yqhHNT3
Y-@v>h@5)Lj#hL>vn)*=5qK98PRyTb{l;Ef7PojI2N-)lrWi#w6;V-#l;!7b~&A4J6hmj@C-DeD@0v8
XW>tqS64Et@c<B{)-_7n_|LfOqM53*A|2w<qo4SSTeTC&w6uqAK>V7P>R!Q%T)@UlNK8opjEm&?WC1w
%n=*~$6{`#j@{Or4scD%l=4a|RYc#PF~=3)VIg-oqgv?ZeOyoydU9`O;o)nd&<b(zc-u^J@2&S4u1v^
4vCE&#LBlghlMH>Y^5ht~tY^RRuDKDT<kQr8w}R>Pw)e$H-oEebZEKL~-J>*6;dDi@ci`ul3Z|5>N3R
Oyh7S8}?o*`27dN*@pc?z^|W%wgUc$3Mf^UKY(<bE^B#l&yOBa)DwA-qEm^%_s1OdbLa};*n2He7JH-
3;~Ws4=zxK&-~|ZKjQ;r~MD;yBNey)><fyOc?EfZI|3APIym?jO;a=X=st0Wr<%S0MOnhkix1=HT=D)
c*z3IB9i+)x5_n&Gtw78NeKVJG%Q=4Tri*<@Y2`c%;2u<V%{I#>Je$-Fj(!<o`b5n{+WtFV&?VR`U_t
ek^ER>TVvbGZ~@0<XC9IfS}ev@1aj0*pQ2PCIZoJM#aDJ={*mEs<zJn%}EId}pPD(GIHgWic5iP(jd=
o2i0?xiPLCztKHa(nw5{GD7Qc#2Je%a2|2AZLUN)Ihdi)h)<vFDuz!@}3`^A{|AayQ7{bU@X_p!n1_^
!_)aGXQ>Kj&7g<yJ|7gSQ4iKwgWm>m{;vQdBF%!=hi0DI#31#d7$>Rnmb7$3`-vVd7RWs)<jy*v3`V`
DXRAD~`B~)oda(dwDbN{<^0nt=VV37mKEu&#SMqs!4tIBp#R41`%QbVf>xdbxX(jn0_5wYZxD9;;zV~
I~jU#XM86>k|_K!OnFOMKk5wE4auQz`W{&TU`LC`*1Wm&dn+rP385Dw`L#s&QU_qYiLaRehAdHbUTkH
@q_usmX5vFZh(?@>a4;j}@!qZ=KlmPS%)s|hR_*wX;9gWleP$?|is@muza{bk$Zo-qQ$W+8qGuzLlvM
omDLG%Xv9*_r>^blbD6>Cd8T9GiWkRVMS7OUvyR-Lc+uV}{ULlO4EaX(vn`u1TrB={-T&Z4)3+v;LM?
sh=S0*zn2wCmHPzR61cMD?GC`jqkh5ts^Q`?w#*0ZFnm;Jh9#;IM!WY@OFw`SO+>U*k<pv*Zqfmf=CZ
WjqGXL&K`MJgHD8eEKTfTFFSUEi5$Tr(PPn3-m;f!xgoX93<4y_u))P5CiM;h_tg3f;n)Ki-6lub6Wg
(6w#<G75Vbn<c18Zgm&khUh^Cb@-gznZL%i>II2BFgz$Jizc(?it8Dh%TN$8d>+47}AaEs{fWw+b}M5
nR|UO!lXa7_`OkR%zytSyXtbm#i@Pu(}S2)UiZ0US8sQ+upmzu67p*ky+K0`FH(?9A;Z-a)hhh#HHc;
*cWP_`LFiwQ;pzhUSR^cPfjMl{yGp!0CXO0h}!@bo*|o-QV$@$#U2~wQZhsegV)AUOPZUj<*?l0{QpW
JNh{U`cPh9?AoJ;puglM2g(uK^x~)^-`Aypp`ZzDi5b&Y9=6D_DDg?(Y!$4n4wo&yTz=D(C;);g%RbL
XIV({e#^X2Ot@C123c%Un8c=$JLriIhJtBzC30He#E#m(?V(dFFUfc@{2GP>Ic~@|joegk?AWg0@O&D
kGAY;aU;`YQ)clu9^o4DEZXi%O42OF|;!-n?Q@lsd?xOn5>(Rg&10I}^5Hl(EOVHH3acUt7@(R<C~4^
o!_6nnMKoFa`51FQ`)!3n!);;3X<LX#Jx<PPx$5WnEkw}DHD2kkIf&HP87Z~ro?5#%pV5=bN7RWxwD2
uvo+r-Y&>(FAK+I54&&8ep=sow2I$rDsAg!uu^+Wg`9E<UpcTLnXxJ!zbbJgwep1#M9)o(S7bFHkF((
1xV=^kq~_IM+x}9N5>dD8W<iwich|D`A94WuQ(D$vI-*E7@~p%BazyS{<_oQX+>U|bxlL)5d4$|doCX
5q!B7*#&bE*hP(_}c$5HJ5@UD-h2#Ag(}M6=qI+<2USYIX;EcBdB7V_haO+QC%4Y!X4LDAWelE(ccwO
QX*)d;|o=@p;fycUPK!aiSP~%)Idcj0vMkV1Tb6&(>#y-K4QBdQy)Q1eS{e}JV3+A)a%Ed3gWaEB*s0
++xKE5NI3QP2|@XMdDEnf1TGyVXGP8YOf&mK*YZseg+if}pz4a;^~4jyA9%mV9pAirL;plkFFw+FemB
a|$?X8xIZ2+kcVl{<FPL9fzEw42c_KW-sybnH$eLnkXybAQXmicI(#f3DVURxo=VOo{fA@v_XlXL^FC
{I80B0Cl)nCDBDuz}#Rvs5_>zNx*BY;$`gbjq35JPaZ9=%2)6jQ7foD@sEml61*fWmxxc{3^}+OZ+6}
`?ErcyaxA2+)?_=%7*C<S;a(gtmwm(sHTfSn=R#sAQ64F*J;7Qvqmmp7YCL$)DdBm*VSm0Gy}+CkaMN
+ixu8NLOdYF^tK_j$iFY+Q6YVY?u-(K=twS{kve}t^Wa3K?`o7Yh*SNzREI3}BGJ<ueG$w0xyP4#u-o
Q-zesuToTTeC_Z_)f#Fku~l7jH~RUZ+mp>xE~Zm|?}L?SXa3UTyF;*vSS0*lNPnPY;;fdk9evb3kD?%
^aewXnyt8ffHSIm7-2ll5{?GgHI*~Y6ecula3Of)Dq}~bl?YPR!KCTF7iyCxRtKG<b5-upFbq<05SU>
8JsS-ckjUC6f^C}U$EB=R;gV6N#4xfeBqIn4Q7@ck&X+6%mi1D%s54t6T%6ZuO#?70j5BHam^SlG1F=
T63+LRb$s0Lnr^KEm>C>@Oak72aJa&&+^T!oj*xLY96U4g_;;L>%ZWf2?tIDX3agG{9%=9L4H;?iyxc
T|9FXk8sKU-RnLbL}OC9l8Z1EO6zM*MU+>s+ib+;kl-g;d<0F`YRFN$UW?XjxRiAp?hctFS5m|*6ivO
^EgG1%w=1YUTCJ0r&F^7X_4odjor*r6XQf_O0A?tCiJ#x=8>@;kQ&uszWi8GBWa2?$-$ni?%JuotF84
TOuPD{Z-?7&<B*0p}zFSA+prI)Zb<vx+M$o*+Iny`WhX%^nKHhOSc9QXsD0+b9g?h8{>Mebjng65Xh@
4S+9@#g>jyo?DQf#QPU{xadXTxkbu=0rXkvJs_wZ%Pu|Ek`W_x7~Lh=Cr*H=IFR^*gYOzF!1kJ;;m%0
<JI|Did=v?M-21I|idenxA*#Yau3$A3#N+8gsFf?L*c((pJn6JYvOYgf;*yU3Ly#eaDw7!;c*w;UICr
(0`kZy_mLdwiu0CUZ%X*aNhBGzXNCt$++dOMQ=S))}eb#;X+&(7)PH~OlXUX*?^k~+bQL7E*Wc-{?T>
2pUdsnTdY=%-Cy2;cfO-njs>@AEz(7GiE>yZcwp^rj)pTJx?A$%hs3mEm^_w_K^7V}@g1{+Z68wC{W5
)J8*Ux>~m%0=pgY(4|0dL<kBU!0A2BsW$NJB)crh<c@AV7fH5hUmMeJ<Rhj{1QN7?nsAr3vdr|*XZaC
N2v~l6e}N^;7-vtyMXl3DgHJ9@Fh+O{DLOD>&ew8C}B$rb>SFK_=uZ)L{Gkj6EF|q;LC;xPC&~@>E{z
3HM($^{_B9@M5Ay>EB<RTz6DK+OFX~J@+VeLfF)K6o&Nn1IO$*tc3+G*#V8e)K(Dx#kxkT<93opO@zC
wGD=O^tcH)6UQqOR@FWCDA@u|5Dq=v4KZ$7er|BpWtO;La?b2w#_32P$Q5#UHr&by12CTsP%!{0NI#D
&-Q({MxqZ>I<85xIE?{%QH2H6k0j&i!j>6K8dVX{&^){hfFB8c^XiCL;8r!IrU}Zu!uWbpq)1iK)w<^
x!u&{fYK*%Wk+Tq`YDHs4zH0&;U%jI}XvmTPBD}cLV)rZ8#bO(cS>{_mJu!<gd3xf25_R_Orysvr$h#
OEl&{KW}SsY^=DU+u>}=(^3oAdZ%0V)zSR+&pI*w#}SY01xnAHA^WQL@hzOQwpWIZ>@L)ejoJTB|1b2
r(d{%G@OqM%lWvU$9oBLFKk~viwHi8uM?rVF)^RKW?S*!vCb&wqF{20?(yJt@#XO3LoFUq&-e77%>{}
1ByYv&!PRE1Mh#b1cfQ#0y;YEb($6}PGNfOggzBxEzDW|mdIDdC=mm!(qE5}+1w(BWM5jVz@101B4s2
Iu2U1D5qqsOHlgN42dg1%z=K~~t~i22WDqant4A#Iie@zp`LOvOU4_{?-iBSoH4d;z=Y9<c3!QilNvb
j>3>U~wcYAfBZHH3i00#@-Gc<~(Qcahs4^Y~wU7G@3&=VgUwvmNkS|IrciBH4|DY2SQ57Cp$N=Az7GG
vOEhli`$)wB=6VUTN_o<VJs}ST9E2rQW@&#D1z&+=$KQnBRtL=7VR#UA8!e47R$XM@r_G;zq7jun;&d
DBz6?gkZIGzSp3GGyj{?Yw_2y#B|ru~yQaW06>!iTviwO=Z?C5a#JK5t@d(m3LKhaDCH}qX<WT}rphM
DiZjVHZo>-ysq%wtQHd?N%^YGp=sM$p75;N<0P81(ijli4zA;&rC!^0oY>reci+DoR>X!BZ~^o>+~1T
%TH$NZ`2k)CPW(7W)O*Z6p^^uRlbRh33NP6cXm)vQD*dmc0zY3k$~Ln|<U$?cS@ml;7d29BEQGy<J1-
4DS-TiQvM$u>SI%!=3<F|iE{h>FK;nX>DoAZP4(#L2jXLsZ&VBx`gNR}qu`9nx}Cr%=`7Cy?FGka}PZ
8n1#(05_!`a0{pxg$|vNDK-Ouz)Bo>aan?Nzza)AS)$A!L;(T7roz>3hIJf1<vU>Y!w;X{c)y1I|LA*
6l1D(y#s;iQA#^C<)Hr^DVLGs+pBf(<gGTAIfvwlkWTUzMc*0l>t)(ZRsIU@~1&jd`rfk`E%^vjkf{l
x;s06PC)-n-~a`O=a5Ilg*p(w+|KQpyaQfIn9Wt<9?`j(gW`O}Z@y-Dr;ky=d!w|&O0aD>dd`uG-rZd
_1(!B#K+_1`9`%(Kc^zdfr=^?W5a<#3AHmt<y<F8cf_aYr+mY9sDkA4fcHwh_Y{X#ISqKoDm^)h7fV5
hS0KuKaz@)KF$~?Wj;Pxgf$H6HTdMXYvw%mO)I2t66M?uySj4g>=ZIythlXq$r#ui!NvKVp0)6hv0=l
|MoKQDjRQNbg7wY!}EJI;!4w%E;*WWt<merOJWFlrUh^esX+k`RU%z+#s(Ow3YHM?sG5=Bkc=1rbTcj
Pgx6u81SB?e*YRk|?7C5eI%`eF<a6e4y4jPTT-nIG9&4c+bZ1zJKsqZ*81Q}oM%WLb>Z9*Z@Cz&mCoq
J09lMAo*O4y>D&Fqy(O8!M(qfNfQ2cy1TSj-7#eg)A&5yjpkKi00V#ziwKX`?JZLaL~!n^Xi-XNT6!1
u_^wc_h<7I0$t)k54gJ!;95-*@=CO}0tv-pOQ#UpRi|%Z@9}Ykt-+CWmI=vl}+X0~2ITIC-UpJ%J$c1
r$r=t_?Z5OmG(O<LU8JJh}#*7Ao)u7KobU(%o~3K-PDLz4g>%M&9d6FhS+6b(}!^(w!Q<0pQbM2E0=R
uXBC`Q`?ZJ;E|@Ir(bO-nr<W%!E`ebi@WIe>4f;ScJYI20>OsaNG53F!8Ye2?o0#Y=ZN5)?RE)>hHN<
fwT(J~*gZujTOL18TTN6GfI6%b-zb}Uu*7;t(5S5%d&L^j!SWd(PV<paudAULcJS8KBay}8G<QLPR-D
Xnq%U?z>DH-Rk(;5$cjZlV!G*pOkuvZDz8W*H=TF9s5mcrwL8?aSI%x?*ioUueNVU2%o^r$~l(#=)&g
X9~Xq-uz?o$nU0WgWJ16_=#9^M(u^%+m)JdLf|f~F(!Xa2Js|7U5OE((^Yh2N=9KfehkZ_F1&NwyLW5
P#N_r)NnJWOM}RZ*}b{Nde?Pvm)ElOZt$;Jh}o~?GHjI!viLA6Lzl3*Ot`rlcll|x(;UaP~QZSRBv9Y
8}nh;#;y?Q1OB+S+TSG%f4}TsuE^(^!q5Q>WkHl}U|%J;OSl8t#}koymm)Q}k#OF2%qkG7`Mu9M{i_0
AXB2Ec1^UB$;@SBBd&r<n1;t-g|62w@H&kkXZV+l4P!);bdK-E;`fPlXhMEvCUR{_Truvv+(4g<CSaB
(^T+gwD0d)2f#M@o;zlkuK9Y#p%uB{u>d~_Um$Ln6q70h)R#`Yg!j}P(6HFDA)jY0Z>*Db|~*8u;yZY
rjgJu<E-$GTznF=eSYqwGK3pe03Ed1G(mF^GA@g3k`9m`5=|@UD_N@bTg#1+`L)(l%#g$>?<uc7~6}4
q~($?_&kflcymm76{6r(k<LG@bfv>WB8M(qp-0F*=KgH^(95_T332vmcI-}xoK%a*W=ppL#H`>W$zm9
62Q!g4JNFo>surimJGe`9&#fTWAT}9R~cQ)sTgv(B|Q?85(cfl_&-of0|XQR000O8PL-Zg000000ssI
200000F8}}laA|NaUukZ1WpZv|Y%g+Ub8l>QbZKvHFLGsbZ)|pDY-wUIUtei%X>?y-E^v7R08mQ<1QY
-O00;n1m7Y?5kE&r?1pojo761S%0001RX>c!JX>N37a&BR4FLGsbZ)|mRX>V>Xa%FRGY<6XAX<{#8VR
L0JaCy~O>uTIM6#hR?Askpd;PnF(vJ^_g212?d>F$qV@F@0iMvX^uBstkh>AUaI#j-rNChd^2AtAP;b
NkMxb1c<TtcYH>jNcKqYK7F~Op0gV*Pt_Uu0hh<1~T%g)l6{OWaOr6&A?}l?~_Sw<XhI}#Ut=a$h@WH
J-tJ9xoV+gH3O-7&DZ@1DnBIIY1RaxOCeXZVb4%q(iIvmDHoiTcBtSubV$=9T1P*7T^Ddi%k|%GFeCm
Uj)HLv8RN`XqJl={4deGg8lN*_MpOY09ebn=aJ@@d!h`w40i|iv^a{@1>y;6fu-YSRqtBOAEg^vLr+u
4DK2Tn<ifXtJ;=XIisY}PKPtPm~E0Xz;wb{1i`Fv33aX@W0tFzrO%_oyd1vRNnLbQcGZKe1EB{Bv6)s
m{|y9vRc6T>KYM^dF_Ht=bNuk$JS{SSf<b|I??7upLuS@R=7cajsY+zyAV7j7~7st_2c(k(uuFf~3BA
dL5ZO(M0)*Kf10-{wi~0vTdRvLyc^7*98iO{W-o*-)j(2Z2aRipg^B8bAun9n(dTDroAA1m0)FCDC(c
Is_O1ig!fjvm7I4DCZ!%6dZ!QF*NKigGK*5UgAk~>Kz$RTBmT%{-4;n_cq8C=%uJac(7{qIxU->0a)J
#P&QLI%#1=!r+u*IskY%NGdw-uhuJCxviHIGk`eQ?%cE_o@AI(-V6Z<kN-Z!5I+8QI608LfJ9;2cD-@
ByzPkjZT6RkNtq%J1jH23U&yPvOC?w!BNa0Df7x`NunoU>CSUP6Nl;D0C#+@@8gWEosxgT-Bs*6JyX~
m)wwu;b8bnd5;=t~Gww$}0zQmZuEQEVeak++vZpRcfnniWtDTO{6H<L&mF^E=<(bYZ{6yRTn<hyq)j9
8wZT>J*vbaVVp$oOh;(r?X-4{19FDma8FYOcjc1rf^kN+^&7{%D#Q<N?_<M+blUDS6~XR3COqzgqlCT
CM%|}AeT$1$mgpIQU)g#!S1A&OcB@GA&*gssu^0fbil-?h1FG<iL|k;d+^vc2-n+rB)^*>Hbs&9|A5g
%6s@6Iqp2slR>q=u!j^^cG(Z*R-G+v=EP?#xygp;Rir8|3LK0}THeKEkP#HubEu;~5tjug&Poiro%+V
tjBGw>%5GK*-NL?fsLRB7S(kY~FC2+vC+}5N3Csz5+{TpbJV;VFjL8U=w|5=sA@t)qu4u(b<?K=nRd+
f6<NWBiU@{QLu?SoZj{0$fuB}sCFktJRcF^Uo*YC<uTU_PG&fg3|1{H<7BqvKrLra~4ABe_^OsBk`#C
Vlw+Qz9Ff$H~)@l}p4L0S`J{n!J=nezBP4c|OOvmP%~%DAj;96d_-m?_@2kfYD^aa9psl<#Eu17-eXB
T){p{DP)>lcegGPYH1x3m@~;LNctALm5%SHq5o`)u(z(FTCQ2WHiw8U{5%K}lxWb0mt-R*#&@z3l=<u
+xMtgJ>2O&w%-^4xqhoyh+BvF7!NwivB4{icdo(zl$&GWwv4ZtS1N>Kjm3lFqe$cQzkQ^%X8wV11gxd
o!@@yz^N_4V>V%%#z{F_I>O{=l+=;-0|)}JN%^>1Gw4fzLmUtb`D?Ekeqe)1%;{ofPpO-kc{-0=$Ib~
b)#S$rL~{#)XO^{T(JIl3EIr~PdWRIfSm9ML{hOq<)bUtvC~SclDrD<yk1@w1ND$njIQsGtS>IOZk8B
a-WpPfRZh-}86gJs2dcPyIFJa1A!T=sJRvrp0=G6w!Cc3$fa9{dNqe-n!lX2T)4`1QY-O00;n1m7Y@O
6Kc0I5dZ)PP5=Ng0001RX>c!JX>N37a&BR4FLGsbZ)|mRX>V>Xa%FRGY<6XAX<{#9VQyq;WMOn=b1ra
s?Hp@w+eY%cf5nDDU<zP)O^V_UzEjaOP21pdiP5B291Me@#g(-+MKWB<j%wt;-^}cr57|!a^nvO_B5`
+TXJ%(+=S7QkQ@0%}>(f(Fo$d+sQ*PznvaQ#w+cxl+>Bq1Cclb1W^25_7|9<x3`-DBNwh8;Lt$*d!E8
ZpSS;yP_q~r;E*>s|=@-ktsHw`}cse<1LTja9aQ;-|cq}e&Iin>jkd~ufJ{;6#ELM#PurP=dYb)J`^c
x46>X1~IwyI^fPQCcuB>UIrqe&xlBe9aM)s;<O>9%U6g+6Czx@B#b{tpBQ?H(1f+t>i41>PvP$3E=EB
Yq_j9?Sfm>zZJ4;#mNR)>N8JNz;9r3%HJ(GG2AZsA(yMCZCeAk{=>Vx$h-VmwSWl#idWqjkab<~Ql_P
-&J2|2@I7JpL}vW$M!-SrUVO3QyfmwS#vfyoTmCjhT)K9%=xTS;@g9SZfPuU$femjnT%7SjbR<>d!+;
(P&89ZOd3ueLDEj#$lGO6`1W6=4=~~EzSyuq_G9ev8tTIAnP860e>uG3KJ`BiH-XSH3hs>I7x3VXkp5
!1gdfJn`Dg+!NY-zu0AxxM@N5YnfQKtlYPb@=?Js=J$@XH)|zco92r+)73p&{Tcn;VOe0*cS+S)38rE
Sv4^eFMl@Okgsp_Yr}Q9+xf8i>>A|FYLTXonZ7-^KUSK^5#E0-rL(N_!9IcLvCaXGZx!#2aX{#_Ssj~
@Eipg9xKYDD0;o(tld<dSaW7{v|h4cb_(-oez<A2D03-6E$3QN@iR$mVy6tqbwdHc>hVlT`H~4qVp}a
dYLf|+W(O8z%ezfmF*{|?d-$TRxMt}(KjYb$E}g|CX?@4nO^IAppzq^N0Njq1O&F>WaeqX!a53TtGFH
`{1)Dl0ip(=0nVH9tVS`-&NIEJ}>ERr}gv9;?#XPV?d@vQMN;hq(;KE#ZHfl@aV5K{&4bYIuP1BTu7j
wI7@Yu~>)N9aa1nQ=`X93i#;mwy1{~mzU&)hsAYaH`7Hc$LL(Wd5LbNoHcGdHhRcg4IAi_TH&8&@;KZ
59qB!K%};KFLQGh0nt^E4ZMzHy3{oXU+nhKyzNV0<021rF&}b#3LAR^Yt|QP-_B??bHM#hj*t9J2e4S
B~%52_#~pf*pj6GCAz;0(cL9w=uyP@&$NX3&fiTXt!e9D_(FLDpacV#m$pv*S@!n%AhYYQLn$0ATt=7
vZtvOG>@rw^a{E4-w&HyN^ZBKs0p04tcwrjCUsnDPrYh#pQki!`LWEajCtEl{JmL}SP0kO?hQj|1xY?
d77CRTw`hky~hXg(qPG_)HUa>cChVb6JN%v^s>lL^tEpNbEhsToTOnLO+Q^IU6J9Z(u73;vs?D7^oXE
Nj`96kPAd5SuSp*g%d7j0cB&mGWV73YOyT@6dvl6Q+0poPzcaW7Mb4lE*!!8(E($CnYFvcZTCE(Z(?*
t!P%z}Ll{OMc2O>h|oP@JmPnq`1l7H8uLUc>{XZw1V8SN<|guD+6x09%IxJv`zEn0Q4_k)6H{07}B-d
;7wPUB@>Jt5VV7+3jskK=nWyQ_5k3-DB7a%Y-Q>rrUL4$haW+4Vi0K;qT@26ASqSnt@(qWLM)fO1!Pn
Z_2v!2LBv*Eov4bQCGdMg$3_oTRJ_RHI8%>Av$o!p1#4<hUc)MHK>|NSsVSyOQqQuG)Ly`(y3+{6pp~
gYvDr2Pe52D@Y9wEs7=*D_s6fNM%fZ^J5xlK37!+NWIlCcwxlDYU32u+Qq@Ek^ie@@qPfbDn^~NS{FQ
QF_rQT!{sG1pg4a_mH@#fedFiiR!+eP}Gm|WKnveim2%CgsUnx=FEQ)uNgE6w_@ryKEDgtw{t)thHx^
ts_fZ`@pPXb!^>edALaARIA4@7ypU97h#GoM<lCInW;-&wR-M6$8P*31j>qX26twJPH>#!Bp42`tELP
4?J4e4}c$ClKoO%L41kKyw|>;MX54f;RWcX&K035j?S{wq&UKB457`@>2U`;^R6!+eY)YUKwo$QuF=P
3aU3F(cycrgHUURQZIQ4VEI~WA)8lGOo1N5k=@c(WE6`fAi`mtK<>A-Q0eYO!IA}ckgn5SLYrIh)^4V
HSJjvh9F{_wpMvnV?43uhWKi_rSy<uoL>?EB)(rG`u+(^;%rK-WxcXzF{e2LlYt~OaEeGs0af@w$l5p
q6I<e}?swROaQAMi${1IL+iH8V!kjllXFPeIo@zI%hdxgD~}rqic6<qTVpWA_-PpG@$`m_v)YPNl+s8
OK!m2iPRAbnjVA7xCqkF|uYc89vrHjf{|-r%P}RvL*+Y({hTQ!|jek6hnE>$8DCj@|o{F?WQ#-NLZqC
PzX4k?io1ybc^$XN)U1M66k0}fu1Cjn-j7$k&gm6I*YSxtt%CoEmSPF+RPztW9ayp4DVskxF-mi++Pn
UDy&gfQZV$fy=*W^i?6O${cape2U2X59fJZyl=k(8?#+8U^=vV5c&wfiN|X~4a<m3x5rU3}&mAViu>p
DE6h~|ri4U}KToK3ge1u76^xnL;%^mScLmy+6bp{MA6D%9m;1TWn0EO$?ZAkZ+?-pvc<G3mrx;i1&CV
S#`pB=XKIjXIjg;yIy8@w&IRK-FEv|HsJ$n6HNL(!?AsRyW0fFvqm$KQ3NkUEaslpTU16U)|IN(`qV#
F4A|B8YPos2U<LxGi7>rG#|Eg!!2?m`RB#%Z<QA#t+Fz&o$m*g~<N&?K`C<+)0kq^0I<AfUPxTS35Xf
5ajzg0aT!BWG{Eo1$xzAJ9>lq^`S}e!qPl!?N{I99`u2H^^5l-VrGtf&Z0w|OnK0vLyXxNq1Kxkr~K@
Y_Bmh=WE4PAWy|y;Z!3_ESOZPG+m(41d5Y%1A<!{bN~zoa!M5(4Vq}b`(xT(7J9xpRzQZszWZ{fS0=n
udovZsOjz+~|C>KV|$>NxYAXsqx!KTU|@T>r;VT-r2nGqh%R`9ae!3{)5rBsmxF&f2omUt@XcJe`8p(
q|Jai*8PbsWEzE)DYv6QM(pPYi0Z@zvQyjfdA4aJ%^wlRW)XCrpBbNRSDkELa94`gss+O2{ZnmU-j4R
yT0Id=Q>vaWG~;3VyOVjia9=-Y~SV(CIjpJOsOw_yE%|>NST+E@C(-$bP~2^(*jprLG)$h0PwbFupf~
7z8NHDYIO6;Sk0LAqUjtx$4`A-DI2@^3=|rc86&=9WFDi0JLuIK}j%0gkSEp@6o}#bVK+AEfqZp&HjD
Uiv{f5>SR09>3Ldn`1Fu{`T0NKu5QuW|LMo)p>HB=h&nAAj$G%}>TNZh1BbRpu3a||0VNP48hQgNAzU
1f7R|>3=)nsze&(Yss;0M>3maFC@X$bjd~t4YH`PeipB7Z}5a5miJ)st|dRXJnC{yh#J8=JXyWx%|xd
DXYSvs_`_@U%o82!>BXL9C#%6fp#d>9;PD>OI8HW(!PI*gEv1swzgcM*z@xiK1cYrYV<5JLI)>PVhJ<
?6AFQkHN6CmT@~a!v=}QK0Y6L95e;-k<J(|GGYdLm$6BKUM)IB>!fuF@HuKF|-c6PvhSj$)D^492B2>
l{c$Np%0{5^(@g>D1d4qv1E^@3vN*nZdM7?c?ny^w*%QuS7@v`rni1rAoK9j#as5vM%w;%;4(NKIy#g
Ps?_X)lJ%^pA#h_H9=GK-4Zv_MEO1^#imKRxqru<7uH}|85R&qU(xdo<Q&I#r@SsWFv7oy_R6EEI@Ob
&{%LDcbdr-E3P%gorz;4ij!54597AT~q(;2VgO>^4j1;>INu<q0&N}h=((;y)1)}09suc$8uL&dNnJf
RthzsW7s4{gFtB{)2Iw^K0mt;y{b4t=O|i~c7o9V)-tuO$4|bwrC6y27e%XcO>0o^H5brM^yG@uTZ}u
8I1ZRksO5e$TZvz1x+=vWd+-e{DAcf#7(V)2t7nui777f7{h_z+!t<&!XQVcLyqju~q<hOl6!YHo3a7
RNt-V?JP&`JO!s;O3(qsJGiXmwLABy^nj`2eNGGa6JSsQ8cQXGya4ecJeYr^x@XP9iMqh3=MD=Ywlqk
+eE!OW+=p(Zst;$%UM%bSh;~0t8956I6>uo3{f_0!rD+M!VE<-JoN5cS7pdYnr724AyWr9=v}iiPQNj
MeNwV0_;Mw4NSTvo$fq${e&xscm%iB&Y#X`Wk9-B4%Hg6<h8lhhiIX>I&M?P4oI^v{iHtVRBPjb`vwy
evtzQFA-@-0X=L3x;hj;Q=T+f?H1hBI|f=`IRX`+%vhRh!-h+Y<fWLnBC70s=pyL;sDSN_0_F7ky!Ia
S3JyZc(#R-q52I(_IztcE9B)>m)cq1INA$Wx#Bk&yeBjeZ{Rkp^Lmyr%l)gD-pR1UY6DmJ0S>goGkaz
t1HJy?+BcFzv3{;fwMYav{l`Kn7sk{;Dws|1qp<wWVYz$74U}onIM{Gf3vC6IBLPv<vd`xYFh=mm9#7
BYsSg_)C#m|N|IvfiP2T$I%3d8C+7M`j}!MhZKD>53QYk4kSlV|L5u438qu(l^zhiG;U1=+6W(_0k+M
o={89RO%6?Fa)2(VBF(VAh>8|G<s5va#Q-%$tq7&yFJazKSL%~H3A%drsklYZb4lu_G=@R(W_4+lh69
pm*y?`xvr_D}M*2$0S%=^1Xa1VS)qa&T%JdhVPpbg<%@A(lyfHDv*SM_ZZ3gC{jRDyVQam1p8Jsgy1q
s#Y4m+z1LbgF_CB~kiIEwsm@5S*zkZa=y}MCX_IFN79}X2<+e{eOGW25n<G6OQRUJ!<bP3Q=O{^Y!--
bSNn`Q3d_7L5C4kGpgma2j-K692VDWMF2O8FK(@S(fHTyUE_Eh?@$cxG>&ly+)X1Nnvoq1e6;gmqZt|
+W-LwJcD#r~#pvnaXq;tT#G40N4mTgpoy2s(RtC(c==`NU2i?D)HkxyZNQY83l9PNq;p|Z+F}y<Wvlt
z{3g7B@bYk3C6($w+0uxKsX}`f@ceLl;pLh4?%>z;o!`Hg?imI;=X&8T4fNjx6)%tGErW7@o#(h(8@X
b2V4)R#VDHtd;&RcL)^?(Bh=GpUwsW~XKeuk%7DgEUIiEfxlYtW%k+-&TTCB51K$h`Bj;8%e`|5~~I7
^N$14?*|tr(V-iFovJ#fn*OP@r%yJ_}wnP*nc4Rr#d+a(eZB1>E>em5a`j4MMI^_LpW~OWW)}FJ&E+1
Id-HbhM4=g3Z-T$-R$q$L*4)7I^uArVVz&8kvHX2WJ2zv+^Yym8#a)Bm1aPBPrOnB%S()<y`?T58HQ0
NJllt$4c|ue+bQpx)I)G8I*!l1(!*Gu#`NQ<cD!pByOaw>=XjlJm$KH)Hu&o*W30AZroT3Hgzv#J2w0
Afhan3HKo8(_<3})SKJnLH;y!*Z)C%5U9sww~GW8!F9em-0qW@Nd={Si}<4=GpEM}^=9rZClLMyB%S(
H11$Wxg1eB+DHNJt>0;PeAr>;;*amZES^-tL2tm3U?Gsq;rPauw(57uH3}QxeP-zJ02ury3f)`MD8g_
Zcj!Pta>j1DxzLjapILlG}xsZ%J?C^)!W=&JueslHZlT55B;8Eead&Q<luUJbbu4d}d!Q)~H1Tjl@5u
75D$HRrD`S32Ab#Z}zL`k6fy_tM_zzhd=UK;-_rsC6qpC6D--s{{v7<0|XQR000O8PL-Zg;FSbgSQ!8
SoM8X}E&u=kaA|NaUukZ1WpZv|Y%g+Ub8l>QbZKvHFLGsbZ)|pDY-wUIW?^G=Z*qAqaCz-KYjfL1lHc
_!=HSX1+)!|`RabS#D&Ah!u{W-G9apT~TuQ5=A#x}p0s#g9C3Cg<@7LY)>Un^aZ*T9z)v@vrfSE>5Pr
thd)ppl*gIKoBAU_Rtb$wQ;JL`S39NM<-&5gRfxv83)vvt>Q#c<fc-$Fmi&jkD~et!RI@$$P@FTa2D?
hjMC^=-8r)L*Z=_OG(}Aob;&L3ZVJE!ox3cIxVF)$37zEO+=Cb@9V)sM@Bi)zt_2>s~fXX|D8)i~Y_3
y*TXTpGysMSt88InZkZo?TW>nY*uYo?8@bBi3=+_09kc%E1RJ=D|^%2m36iH(LMTH2yCh-d-2{3ej><
zCzsW_lAQ(k!Q6pGADg)!s@hI^*LGW2$Y15^UAdK0phwd-)sk*48n~5!bbGVtWZ&+)rL=Iqg}v#j>pg
BoJOzi>cM`bBtsd^s=r?eq?<?4Iz6lkuT?d<5EX(CanprRL;#D(rhpG5!BV|oDQq$z8r6j)SeO}~vzH
5iq?Y>!QUTgZHtm_h=yy`l`bo};*{q?SEVbwhw@JBh6t8yscG$1QIfQOA!PyW>O`yIYpuHGMpP22n#b
_>8nPiZO0g^7h!%}RdKyC)ZGyzI=96wk=lbTc)1+pc8Y7j@O#nmKRb?;}I+5fw9*@JbDCcPN)g-D20t
UD?S5SHD+Jl8Avo6iBY2+k-N3JX|Si1AqOxz-bFaeNi^61pxhZ3=)pkGo5_WWm=fnWW$BUb=k}D$?v=
Nt{NdS$rG$*y91J3S9LWU7DIVs*K{L?h283L0GqPkIC=VxuEs}itA6Qo_6k@JMlJekkPFQ({nUH3?~w
rqtp^b=O*Oe%te9Z*BfO|yeOGnEzN}?)XAtQ2O#_-`u}3~!xaV4+J=(s6&8$FPK-btmja-PA#1bXEa4
Mp$1682M2QvLl-N|xwcw^S$UO|t44{r}{y;@ZRTAA?nCwO@u+(dy1ZfVqdCDp;hvR~kO7fW|r6SG*Ow
pql>AT4CU^iyC!5PEy#O|xz_gp?u4HSW8*T2=!iTMF6ev9%h}6HrjV(EYkXN_kJgTvlt}tj}ml!UX`y
8QNuApDA-&mwk`hyar^4mnCpyZbnQL4E(WW&c+vDhohRok(Od-XJ_b@fTo-q_oM)Je@plB1sS%*0+#U
-255gE&t7JeGcqV}6CIRG+<IWjD*&eue_f)sIw(X}axE4h9M!N`<QA7+*6XRgQu=x-#4{v|oCPY|E<m
eFHZY|~&G2n`D;G>vvS~+Dmzhl}enEDXO*CHArL(J7b_#40DGyREY|=IOfo`oWI0S%>Mr>?Yb<?z+be
iYHIL!+EVn^FQHhOmeUxTy=Kwh`=cWskg9r=Nmq+p7oxKc}GoM$HF@N^>1|6L#;Z*vP{gy(v9{ikLt;
qflqH#MEn9|p0jV4Pa8Qx`CJMDgUo>L&rDkYAK(MGq2Sh7W_e-qyo#?>Z!m&jCmw|4uMIy~Qvs{opK^
e!Z{i)nZ*%^&SSnw1-ExfyBX=kyCdSz##v^lGyG_49PPCArz_Y$&(;O#wUd4jB*UlDH{AeJle~NdkyI
>u%pv)%NQ+yEZ^VrJ|<W;q(daGuBM?~y>c4~W~6C{NGHs^w}w<fSB19Q8->3pddYDt$YlGATn=<+G9z
~=nhKms55NUI<{9O63*Z-RQy=E9%et2n50aw~IMecp%Xn1u_zyr6{OaLgtxF(1IYLP3DpFLQI_%`I@0
zq&o;mA<va_hxN(!nT960N!Dm6u~oC<tCBTvZc#96q9IHmv?G|ykT!p1j1uyC?8In7&F;4k9taHuq{u
o&fB`xZml;WjDFfX1DC?tC&i`s!_egIXzj@ZS0;s-D(R3i~#VC8(oe15bCLLx7IkB6Bn@D{yPWFfNBz
Oc;qty@ukY$%=mBRH%okef2%pK(1&f0?D!<NPHK!@_-^-t#W+R#J<W78;mdG<~d_?Ofy{C7dTC#LT>T
BJdmax2OJ=sdt^w6%t;gg<}xCI76JDl*b@hitRYI{m=}l7rd;2#T!&jdBFRSiyX8nOx5!KKsLyuND~W
eJ+DZz#=BG@`B`L_K@1uq~YFKhbE4RwEa+&9(yN>F^QOw|d_}Wn6D2k`V-5>7h!n8R09C(~jP;-niN=
*TS-7d<t{Noq|e+^~rVn5f<>pAFmCe)6ngyHyU-#DIn#Rgye@a+%a^K9huR+Nfggxzf?ms0_Mp<5}c0
k?Jlzk?E1aGOChE|yr=<qbHk!*Wx2euPSLHA&ylXOd^)CuuPPNd|04$2%Q$EkW07%mAxZE0uj9s6_zm
+qQWQk6J*yLovkQx4bE<rbw|S#S<KFv)_eTp^vOt8M#T#34ha{O57Bx1@k)&=n~(Ff)_cfc@i4_i1|m
KTDBe?!8OJBC}j9KasB8J&ExYso^B0)ljyG2d-<`9Z!+6E!Tf!K_V`n2h~mENFhiDSU^|v&w?ZEIqA%
dzY^t?}j4{Grik<E5$mA5xY5cxt5l-y96?V@DIpW<W`7{+>eKwD#fLIE6VcGxl=Kl@e9N+OMa{OO#0;
)lFi!gON<^f=tqMz9+<YjESuiRi;!<%`<J2ybp1ZKJ#;O_4_xdsMe0W*bv42{OrBS6Bd6=5`Bbgth{=
G)X-nfZ>QI<=k@dGm?e3^4X!wd1v761b+nh+|D&w+C}ChF08EcVzWT1}HPam=)qX*-3FP#V>n^%a@zB
1s*~7U|n@^gC&U(SSNuhJ@<{C2~0w@<Wg)4cKbVsv)B8&J`l9`Dmx&k0)|e2Shih<cgQQ)Ry}zesMYA
@dsx17;0(T)wnAcEe&w8?vhN|FcP5^4wVBKG3t}q_GO5fbwz$x1K<U+c@h@NftBW;Jsi-I?$Zv4ag^H
j9j}zlv@-%xn<dc)`C+0zL9k|@Y=Ia$zy6pDfTaCy2;-BXhoU3YkV|8iF3{;o-(Cw+Lg~cg3q_Q!Z0D
t2YAPAn2E1vj+9B6x;hiYAA5CvdTVgfAA?3)^NE)B*+D1%|JUx|<B=ah9hw^^5uQ_Ltd$j<j=qu!<8K
xGr|WfK}mL7WR-YQf|>ik4u1J#DH5H=U71hn9HBn&==O6&Q8zVIrEOIhTzWVrV4nR$`%d0C%|0{dt8Y
FbHlZYYF<dpI>x)If?C6df`l+9}VaE51-6^Owv|ZG09xVZOI`<`sU*v1Y<I^CS*)#a~Z~%v+wgs7^U#
+p6P_Sj7x)8fp+fqwc9G4EyMpUt|iFJa@<+sY0?ol#%}7|{uK{W@;ToGMoUqHUx6lTP(RhUSqkxj2vq
K{n2EM2pD+R{vXDCYx8Kgh&t-E9vSwJv>Km0!UKv5fT&+0J*Z`89iArA;I}e^<c4c!T3-O^<fhkx6_-
BoZW*UG(;ZpC=t7;^Ml`Z1a-&VVw4B|$tw&)3SyvT7{VUno&2`OVl4wW&2jfuhQiP|)S!&i1Ss#d*@U
Rlhk=v&l3oy7an$A`a44_M{uoe61FI)<%*BIS4mX~z>4Le=bJ4-tFI&|aAqvtn0vLsiykNgkK}ad#h|
%q^n-NWsV7iGaWa1BB0LL=gMlhf3C(+*XGo%^Y)RA1!Ds@X0u?ihLXrs@ES7d86Tc-xqaHBQIO(CI;q
cs|`ipe9YyhZVTQRF>{`6+V9puL*N31o-u0MlxLh}8MutA{Za~puS*^Ex(5Q32!%B0;x-^1>Ye8xDY`
X>C9h_{<>fZDjvslu$8FQzH>gq&xbCRy3iP}K1Hk5BXV%Rgz=M~h^byMKro5Ay2t|m6p$$6p+JAysRY
NW^I9uxVcH#VO&pkXGNeWIn&(YL=X1sC_Qr)(<`yKJbR4hP0pbLi;AIG+8NFJD%HJ^&An+jK`Hs4X`s
Mb(K@|Dz2m^FM3bi>>~s&hjfyWiCcP**0A)M3AA_aLTaeP15>02E*^N<X(EHWE{g&b#d7bJ##}y}zM!
%RS!lakYI$XhOoaqnxeXr;GOC-E3X`Qauw{)0(B>8-1@`X`WM2wBD+bP&$<DrEU5ekE$(cXGnkdz|Ec
U=CLR^OXbl2C*_^3feH2nWtBTg<FYl-D@z5*?KKJ)?s++o!~zX5$OE@!S;L+<=4r7g3WGAmTN!#6$a=
13aJ?VIeKl-E+f_GJQ`Te)ft(a0lW`uEMw3Bziy<Q!NTc>EPgaic$t0~2j(YBXeZ~CJ)>>O?7T?BWtf
@ZUTbip(ml>S^M8-Uhz#VTU<`@f4qIJv@UOVc<K9iEVL?x5l`X?l%#>B_BHoB``wT@Vk;3kyWP-oS#<
F%5b^PNatJzZ{(Cb&)~ubu%=n6(^~C}}ew(7EZhDivkbHm8A;jf5vcT<fJ!&~r$Xz9?-1qc5*`DX<?>
$-tC3<QQGLy}ODl>Qj}f`5cQFD*Tw+5=$@2)hdq-2_{Ae=VRcA8U?V1Y*v(g@zO4DRKah#?>fpC+SLk
^HL!(Kz#*l888F&Y0MJ!NFDtK$EUE+Tc9}G#JK{pUCg551d3?Mhh=Rabf&hs-EwBrzGaOt$1j(tG%==
wBGS_LB&v23X&*O05k~~JfP<3R8w$qV{)3AxT+Ri5;mr&)gz4|7-o3S~?Vl9R6t5%2LYvmoGsbm0e(K
{w)!%SPX+_;Re?-Q%YRaJkj4+xCtXW$fk7;It6=WuN?qbje0a-Q^trwpFL2XNoOLNT|9CZ@9qK^?7mj
&;g?*76n@<Yf8mbGQqCjKiMfpM^i>{Em)UCKP@6bJkkt(nl&}r@~}iFbli0VnUG$3ieh-N;YSzTful7
t2D>3iBlNBJk*&6+_T&OJ(pN5m?9rBCcm!$E+$#ffg?>52O-Ha%LhP$N+PO16VW5}$<7Y=hWTK3W?6d
uO3x_i1+U+hD=C0&m$!%xxSTk<L-r=AQ;`i=JwS8sF{6GDhV<CQ2!oarGGj|hSB3roX&xRUfwFlFOab
^-QWtD|nWdCDMbV*nOcgaC#_n%@3D)h|3Z=9(H7pEde4ng$F$ozj23pvpGg5)2@vM*JPuZwc4i$eVQZ
C{CjOt;-WWHw+B?f6n6NHMq0pbDO0>BaQ<4^EF*cu^v&<9Pxu3R4gLNprlqv+zqL!aU|Ie07<rO<=TP
`ZxA2)akJqAC{-lsyJF<K3Ex2-A6~wqw)wOeMWQR&_0?-~=I32ZGt>M=-#juH~bL8*^j!1~cNSu0InR
qImvA{~U}eHZQ3H=b_zq;6B||UE3g9S%RrdnQ`QihJ7s5Np%45WmB(lYDVg$l6EM~$fw4p_C;>0PNRH
ITxy~C%Z-9kUUKw@de+W=G!|{zI<N5t=!!B#B91cC@u$~i?d8UTG}VR9LV@+VFAql3no3D2{`BKpuMD
r-_vjp8jg4>tJeL8$J)+E_YN-?7G%yQSvLc|Sl!FD<bKJeU!jnRM8vwjlkc2F6@QsCuClCfkB?u6+aR
8hhX5%==7?Nu6lB~-0gzM^NLtO#Q%~Z&W8vd@q=ZBqL-in+zEGlT*@^G!}5TFjbq<RFs#)VBe0D*}Lh
}uM;KBLa^G60r3GL23|gQqQF?V&QZ5`|QV9Ut|QWDAdF?69;*ayWJ_Fh9nvj^(&HO)FuSOjIG~37s8w
)!XZolD6TxZl8}1O@??ThUD%Ir*K0nKbDno9)QCS%mmAkY_$viv{vBILd^3CpU5qdN~1ibvo~#}RMO$
p;j)~q&@JY3IDwnv5ks8b0dr)GgVgL{kxH%KuABE`J<)I<J<|qK?K)nP+BRhu^}W#(u$;o_LxYSym>*
)N4HuXwIj{phQ=!gB#Z*z}U@ZY+U&eix!BHg3vbSw}EA~6r(yd#lR6IpkuxvS~?vEeMnMrffd7(Vuj~
|g}*c&p{F3Vo`f-zXEBq*17v{>ENM|m)VM5P!~w)oi+O0iE>HEdO_!J$TttX^nAfr8e3UsVl}+p4{9>
J~z#6)XHuuMSu$G!<w~hYj|(ZMybeH49i^2-`N4K`bI(?>jUJTk1CVuodMXO!@*bv@k%&t|SQawrZ+=
sFo^!g+bD4FVUhRqS(x4V?Hrd+p#K~<y(F#Rr4n?EkDy5Y|4}QH+qB4RXQ&8eOav0$9|Rh2F6HH-T8Q
U5Nz&!b%ECf0*Rn+BMdD#iTsq^XIT*|2K-=9d=lcDPU^%GZa02;M)oSBg}oxZ>R}{$A)o)ww%-5FLOR
xjMd7tY+CTEhcUzrt3`(KwFgCb)mK0vo=IRN@8K_3u*(N&r3;>plZ|e5CtOXt!rh>K0_wpB^)5k!e``
7rGf!tu;tU{Lw&uJ>Kz^3RY3UxT$$UaZbJaYs5R{|rWlr7~7yLCm260D#`d4j}o=%fJ9>C%%FvG^3A-
M8>w+fNu{S%mw?zvV#(u9AlyKNk~KJoI}YdCrSL(xQlb<hDVr<|m2~P(ho$BOh0l#P6vhUQ52s_`*is
D?Gf-0pzlNQ-aFP1g2<z59q0DME;)4z<t~Cv=3mTKR?0)+1_+MNo<rC?SAk`I`;XJd_qVkKdh1@J9*U
6k@G}6{uAc^8Yg(BtHbTT;o@pg$-*oKQe)83AFxSk*l;ceU=NQ-iigLnP!+H7R!C1%q?4^Q49(^6g#M
(+y>l9ZS^&V5fJ%=1G};-fdST_s6pL-E_r4&aoRP7wEm<hK?Lk4Gip+Rb=W4iS4uv0@Va)JS+7`xVPL
51(;C#g6GA&vD;WXLgdRbyV7heY@b?X_<F#^ydFTc9t-+OTxL!aPa+Iy76@T@-m)|u`P6b}xj`dSKwW
&hMYx}N-!IYBYI0VrDNOg!iXKAJ?|gT)NsWh30cIAUz4a=jFmpLC0}OX&^99>NMx5g|A8TO71dHJS^;
nx3N7Ts<{}QWAu%)S62tr#J6&HttJY++P}xiXt~w7gO>N8neeq7E0F>X~{*e2VGbD!PZiXlNLaVwAAW
TQs`wk6K6n498(`!;}W63kA*_NqEoZe6!lVk@yRnbdYwJM6;O|S^9RQ1NIEaq*C$(~G1z2zeN11ZJt^
B+I~N!a<##F*eMgP;%IADo7Pi6P<k0EOj}vx|NhfZXT{U3p#FydhB^gX)WlAEIR{Kz|kjaJjVZlUv(F
Y=&DUukpXE0(C<aZ4n{ks`x%Ho%{YH~A|QdAk1YO=_yW}KN~fP9_3YgM)xO*sFuhCV!kl%hS%0zaL52
3ihB@+#8%ic*|2yY%=s(Z9h8p5Cc{^HmksuyQ()5_toTPTC&H!dfIg_^IZI>SnBLM%l?;r)t4Lq6{XA
S#~c~Q@S>H|5^N;@ftO86pW(=Gb&2sn+vwBzQtBpBmaB+Lbts;p58U94U?5sPa6!jJyxL8@dQX*DneO
_Rd8518cUWKNM2$mz4An^oNA|?+{lJxw7f>Y9@A1iM5mo9*Yd_cv*g}uWl-QomrTAaxX{mg`go}#Zwt
<DQ=w~=jMCI{kGfuw!AIbEHsWz*(-Ep1Yx(#Aqu=|gS2bHoyOh+K*sirb){PR1bCFtjdcy1*g9IGf(p
q_t4fOBnydfSIq%RKkw!?y6_8SnB-v|>OmV<uJHIHoU+bEKugNKT2W(Geup&dKJ(<#@EnNmCxTUa+N6
aZVv(M}apLW$gcVq1@yb#BnT9r>QNqG|8VcHmJQ+z+q%&WNQpB}K60rhEhIzz;(qNaaTjsQ5Rs-hnl7
i4BS0LHIN*$k5=SkFdVUa*;jz{teHUvmH?o65GLuM`Lg!QUc?wo*Fhg{~BKSrN~IfWbl`|54ZjET`Sp
xDZiErFl_X(!N`sBR^um<qSdH8yLMxk74*{DQBR&J{Ggq-MIe`eAEgL*Puydg&&{Rrsk0+mJ9x=7QK?
8ABr=Q)9#jCJ@cpghgBeq6y4!9|&;94p$c$0+C4*zmsoK8_eHg41UE6w%UnbXpl|-#N@Dm~xo+z#l5h
#tX?%_NUYsAj44`Ph_&Jx2_Q>VU|c+sjE5grCzx9|=pr`pdoqbJ9lbUisUjw;n~OvKeQe@1<wD|Ca)h
G$D29(k4z{%ayP>y-!2FDW;p4axJA*p3Q@4I7helEnXZqWdfK(diRkKEe>dDF;BkL(u1B06~o3W*K*m
Yk5~H-E8#x-^HrdZk)Cm@tcVSY>n2BPH9>A-!E}-M8>q3#INFW1EnHDouan_k7))kNHe>K*M-TMIhM*
sS8+nVkm&fqG-@P@Nfl>oFi+r~U*ealM$WI(`&E>WmkF$M2WcW60MsL;10GKZ2Hf+mX{-LyWZ}&VtO|
Wn#fC$>N23g3<<K3((9RO$zb>$4zL%=<MW<lVf=6Nou;@sXIrp9b_1glLNeS*~_Ryj`0lvqs+6m0;Z+
CP`MTIO8Bt*r^?ZJu~f9E8MtEnN%eUcA<$Kq38ZKR^d88HevFyao(UzjS(Hp8&%XD?phm$P?=U0GD^3
)#HDE}wpQL8XJ6eYKJ=f_cwigFrK#Gc9$_wG?0Ee*sWS0|XQR000O8PL-ZgU3pj<5e5JNA{77tHvj+t
aA|NaUukZ1WpZv|Y%g+Ub8l>QbZKvHFLGsbZ)|pDY-wUIW^Z+FWM5-pZe(d>VRU74E^vA6SW9o?HW0q
+R}kJq?S(6#JqF04yFm-&vRh!&Vu2t~XlWD^p+uFWoOp}=_kKg_X*-WwyJ&r}Obv(g_~zq`7mLMjUTN
hOIpK}a@~hH&kz10Ugscm(Q%-r2<53k@bD}hDU8G5J!7{488>PaJQB)|0pKo_$_isgRoQGo5ki{-jr{
dBJRqu@6kxNSQ`4-#Pf*!q<xew2c@l<;yH8yTqr3*fwGDWM|3~MUkOlxymM-#}Zau1QDP|jPmY55#ck
(aPW#slHxmMoRV5}a&vD2GE<z$|=Kvd)Raa8J}E#Fl$DOYk0!&0fG5Rv{kbUKHk`Uc(0QK*H28(wjEl
PGjY_(&KF+H_qtR6J%<lA{ty9FBYsr8(Bo9#_D1r9=22uI$0i1#Qr&U$drjQ@QMvflf`0@B&uqR^`dO
++#912PY#aXH*9<N@&cC2jYhC8J?FsKwfNL<h@@VN&*azQs%<nSadV@ZG}}>K7@IaSzn6D>TyI0CGy5
PN{T|njw>kBgRtD+q#dD)I<$R>e<R%y54cka(LfzF!NOy9&fzr|HE|y7hSr_y;{JyM9BhI7A*Hb&zgQ
wTmH=~Q!!_J$Vn<PmJDn+IciHwoumkRpa>MRjrG;7&M>iYQXo0a(f-4M!&_Mib->0bqS-QNDfRWnGr+
gnr+OI~e(N!82Zxpl~QKma2mhCY-M!$oQoU9m^uI1ewWNXH1dpf7|_vAGC$#h`_5EU-3Zp#&h;!q@`U
!uaW|4c}dMT^33l(RJjPt1%t`$t={-SN3n$$DSd`r-g9FX!1vu1AOsve$FVxpWLA0>z0PakxtHo_T_4
-bw)NHQ6?{F+bhz=xNBISo0Q6;SawURW3Xfo%5SsAQUjn<u^h6o7AIjeq-d<Ye-2TW9CI!x4>SlD!(x
Z4?*~tkdFYw0K7P7lYHXW3D+@|-4vjdRCt~2(phjwtrHi45WT~w4kpZW-%Coo)dJeG5cSTN(7w%p)&D
6yKYVJhA%n%>pF!%bX3jQ27ckllCza~!C1R_P&fBPjdz#K5`FnmxTJu^=UcnV@^S+8$xO~vbA3_8&=e
?5*n&%#xysY0g|8mrFF(0o|a-fcsrg&aF!xH2bY$JybGao5D^{1Y`zkLby`edGRU6Wb>=C=kRQ9dvW2
VNl-|js;cpN2_*H!>rkPh`%hkw7HQwG>6fPrG1DV3)J*L_8YjQ-iXWc$>1S<8}jgZ-Sdr)B$!T*J|Y?
M?z}f*e)=iWdZuQN6tDhGJo1|8MO>kmu1}&ShVf(wxo3JNmxqx|l3YvY!~u^i4;t6>Gr&zKg^tw#&G&
ISaNP@Lkj9#w0)tG)0W;&9X${vt^b%mEuHA!d<PU679ktw+AeXF?7?xnw>Xv7Zslxu&?m1wf02Uf-t6
J?9C_{KvaY<rOilc_ib8@cB1V}8XYuKJZNtP-MWIge@Sfsgc!+geL3b&(?YAbf0rc+hyPJ<rTD$o7-G
%~T^4>%513Cwc$BLRemaP#1*Q9jF-LoOZZay|UIBcH|co{t01T{bu4_Q8a+Qv<{(*IgLdM1F$-Y^n&|
Oao$u0huaX<R@giQ?fdnIgn<9;V8-B`9Nk2(D?}(h%!f(LH20vNblU(pnkqI%>c{;&MG7!#6DtX;?Qu
}!`*O^UmQ^bD!;$HU?CvyaFi?e0fX;9TnGR?zwc2MXP}5Qu?a#GO??r>*3xZFtK*Elp?KfN9erI|K`I
c*vg~fGsAl?40PyHg^Q)1ltyCCJKN>%=`)6y7U1E~2zw@Fnp<WlO8CJPXieWkxpJ%(Ah@uFH1BlG&nq
57>$DFW-2I&06<U2@`hOQ?t^csDK!_k3BeLpxk&(Z7k4h`l@YCG;+=Hcp(*Zt4{;;JZ?`KrGjPNRR8L
G&>%B@ih8@8J5U;lHL-+cwK399mZL(W$R={=;e#Ip)KcLdP;wC_hDEApp-oyvzEPowOz0nymNHi0D9;
)u#SR)?^vutTU4h`|{<>nfP_@x43<NOq0I>P)h>@6aWAK2mnr%o>Ix~V-G3{008+N001ul003}la4%n
JZggdGZeeUMa%FRGY;|;LZ*DJgWpi(Ac4cg7VlQxVZ+2;9WpXZXd7W8pkK?ux{_bBv=sv^_Y&A_$pfK
tb+wG-UT$3&?7X-y(A=46Vvnz`VNw3fO^?in<BvQ8TlKMlUl{oJ+&kX0bS{;}@x3bwWd1#fk?8AQ^-x
l}Zy}f_;@WVgn>>skUbM|0`=9^lCC#&?Fea~B>o3kIqFGtao`1n&JRWq4viEAs{ym%E&rF5=^QT3~+<
tA^ndX<&XrjvKKF;?@^K86p0Jl}95x-<8@sbs}1MBJ-}&dUZ`y@z0_#X&SS5N*Lo>2pW-t^ac}k=xX+
<%Hq)yYzh2Vk<P+`B~cVIM7ClJ~UgU58OIO5u<@`^ogx*&^$%2=YwCKJ+Gp3;@`=6s|(-Wpq?`vd!C5
eh~;nMGnu?$KPW2<gQ|8fm=?8D&+KK(Ho~5S@E<xi&fQ-jJaY!g^a5<kP6_u;5BjmP=Eew<Pu}3zhlm
%GhH+NmTxrR}wL9<qrnW(!E*PFoj=VKYtC~cD+$vV#D`Mo1-#tFy|J=rO;$sW`LHv7;V|11`?4<MyJ4
w4|r6S>0)Mv(nhgcSwkU5*O-o%XTRfu#8Ww?o@RZ5sS<rCZE10B*}-1%Uzk_r{7AS(8x$d*cQSoa|q0
rR5}JMn##ncDo9EMi;>SihBxsF?I&qGBWEytp~r94!-ggg{=yyaR6$JgM>M{f-CtkVr|~E3Zjh7a(vt
2)kDm`MqH+*H)Itnj;I=5L*?<<q}4$oq}s=3WMmGtrS(UIj>1Uu!wUZu=9zt-U(Y&qD9@IY$Wk<88M`
iKR#qm4-3Yr4Db*d?*!QZpMPQetA^JgEfHjC4lZYi!XULo4R6fBjpXAUqJx(e+nnQc)9&+L)D=aSlRs
La?YYa!&Od>(v(dDu8VP7+sBzDiV*J@CdRGLF#L5W$DobH}T$CB&J>@0do55I$K~T2U0^t#QmQN-V7k
>6A+pf;12@uRYIAmG&=-3SPnARW}5}~1orX|GigG=pz-)70~D6w4gfrp|m%%Jup<wNJ;qanAw6KCVN(
T~y?Ay<toc`bhx&KqPgYxse1BNi)njnX2?nkD;rFG5*+0g>4Cda-EK0_V+oow7Q%JIyOmkg`_n&P$hK
M86p5!y(ok8nM9Pg7RA!WD)tn2<v>1+QZ8iz7yUa4^W+|y%)@}ZEKQ9UMKuOlqDRAvi(C)BJaZHBZ1O
qMIjq$i()$P5%qT7|J4IEdqd-aSoW>7I}t@IIz`jM6W+&t`njjM5`>6$qg34=9XmNXhgZX~#F1AO=`{
%HOTX^aG|%%HTYQ6N)`-LvdC_6Us&mHZdz`MT*d3#DSB%E_D{n`1V-J96{Ax^*ID^h7FNWx&XaVfo^V
9`B2HHaDqKDCI4s#RUts%s@G7b-V*ikn(1>}_2gIWaZZ9fg&O3k3W6xyZ2JQ4=TIl3ui*$t;57kdqd)
4dYo!`*=UG*Crkau~&K(PdXBx~${koD`kO1}_t`YE>Q4m^d>uIKGIpE9@OcmBf#(V^=hO4IT?fOFu%S
TAc#6g)pE?AJP1bpT!Qyzd)=7O=D<lJFSi_a45pq-I2rrKuyH{{s@|eh5$kw%6&g7yBSZ_kPNp_Q)No
y!*ZbfGR(US6FG1C&iK-(Q(_;wi*ls}IK#|^VXT&=wCtz%|H>m~4_lf)cs&o6bZiq&(9fbWf$6K&Y8{
4-H9dZgRl-I#Wqkys(_l|+E<r$%?*?WJ?7tZ#{q-|~My+Ft7O((gIMpKTvqTHm_9H>gzhe%G+M$8^gL
pc-#@Qdfu9-j0>vqpE%~M0FeImM815KLp%%+%hT7%Nv9Ctguk+rnvSsrKe5O>#fsK8OBRs)=2S)tvmG
mX`aFo%9U?sON>7<xS3!2bye#J;CFX|GN!5=Ir}du-wz_#(<{AG%0HPAd0MQPfJk9NXy(q4hOIQ{LAL
du;vumN4>%{cOIK+F+vgQxXl3>-E1|f(2ejI1@64E=DmUBjEKaCVB7;KK2FWSVHB(>8pQ04VsgqYC_l
ZV9>p(&x>%pN|;4>Nj$vq!i~9hY+nAG)adbxv&XlO?9X5QrO(N5S=?ayL3)hzSg$XQU$3tz72MWql`#
6*jZv4%6W-uzQsRa;42N2b9G9@taWf3@>x5IuxRR1|3ut|Z$jAA5C2eR%nCctp=O=7}*Q9h3Hbe!qz{
g*R*RQgjei>M&2R&j=%W$)4ly%dPuXgvc@ytf0=}mWy<*PJZ5yk?w=1d^@c^_EElwJ{2uNuVDL#k8fD
Pr+-A+=|hcjp}6PA>5tbm+c#`O&9@?ejI4sFu!8v(+k_GyHdzdC&Xzy^gp2^2agPp5`XW*CY75W7!56
l_ljv%LjF|uG4khD9(g@a)tAsh63=o3*X*EWS?PkR=7Y#>!)G*dLBaNyT$727)mKT9jNAPTPtp-8JK3
X*`U)K_TAn6yCwS(+O`%~0mJs(!8R;Bqbi^<Wg})hSvhPtab39;3^eo2CmvTdPQdgMy7{UUA1%3u`j|
L%S4G24>R9`Z33VZ@;aaQHJYq%d7>vmAy|a0PYZ-b8Fw|f!5dL!Jd2Miqe*vdj(RGamp*-R?{azV6i1
(>^W)6(~Ql-;{Lcp8uGDpQDI3g)x-A;R1?%ndp6)vr&{PKqM`GPP@c@R^rEOFI&Xe>p7nn)eHs}eOoQ
%=P0cikPGfacK+Os17hy6&J|RR@@{ksoN7q=keqeiLE^EkZd0xs@M13K#<`SuI}#%Q$Yjd$FJe(^j3H
pxkqoT8aL85`Ogt|7U))k_ENk&ST>?W1`$QlH50F<4h~uc)N-&4{Wt!ndz;KMwL)6(}8dvDkjWD^N7u
CxW2@jt^eclGL-MFi$&b-lPgJF1oC%WXx#kNPgcX{W#l}JZK9St+E5jUTX!v;($($Oum-V?b#kMpA9~
##nrYyH#GtD}*j=~?g}V4#+N@nVxg_)XH(svz0*@MYzX>{VT2ZItRI*2jRz6`B3TGaOT`g%i>aH+;V_
YJB39n8ja?|Wx^>@0-t)CpI2w5ZOD%PO~f90|!myc$WDXr84k_Z%a^MwT^4K)4!juc!k7D31wV9Jq|8
&Pr?lQ08vjNL?lm07j$%hvOP04HMyft!Yx8gWjo<Q`snU(G%}!oc=hI}8+^;5(G=%?|iMA5%+^exKw=
W-R1(L9P<jZN`+bZUDH_rLHy1Z+UIR1uP`Xq1@H{uu7PwZs?1B6*a(Hv!huh_q=qN>#v%ti{;ZrgB><
+IZ)T0r?Xkg&0jlB(RG$;HKpiYuk#4%Mr<x{XLa#rAc$~swC=xLLe1GHS5ViNPnUpmxqQmUq6azY7Aj
uL1^qs$QmRGw@1Y4`_e3<j6+tO#Nv^PNZ3@T6Jn3QfAJ%9R5T5Fs2${K6Mm*d<PyPo`O9KQH0000808
W*jQVIaet4RX@0L=;j051Rl0B~t=FJEbHbY*gGVQepQWpi(Ab#!TOZZC3Wb8l>RWo&6;FLGsYZ*p{Ha
xQRr<yPBj+%OP*->(>40&D6zguax86w-u3p|mCRrG#L#_INEKOR6;9bSeG!j(lAcCo~Uvs#*3TY0f!w
)t1iGkQ=2iCuy_?SzF@>3M@sVsE|3W%5X-R-A?M=u)jn4%q!@+T{_sK%?o`<;HpEo3JBdHD{Y$XQ5VL
g4!u!(RC3E-gAuxs`-AX!-7og0>6X`q{Y#+>SqQ=euJLCh9oDFsM74t8d=j_LGA(M%vUs&x<w|%D-=r
O|*T+QhW(EAP-;iZeOUkmfM^*Og;dvF@#0{)tc=H~<7>(mrILR9GJ97Nyv+W_X{6*}L<s8LwEj7gx(o
u|VJh=pT`*t-)&1&?XfqW(?8z~s}_joQmXRK?s5T1xb4$^b-%w5QjAgGy7T7|IZh_@LxCH(Hiw$b_nW
FUHoRUn6{mKx!{l6f@%1pM68R*>8>?7gH43{{+n1q?Uk%ct<YYHb@;0Es&U5s($8bHg~9{e1VoIC}PW
(bE=-UknsHRYr%Rr%GsOd?Qo}KTHF)+*Je`u?S9DXZEtdC86v97pUc~M4ca??@QOY$2G~N$-i=rAJ-k
1rw@1zizZ)$bB!ihV+x;2IIxa;p($91ZRlJI+WAP*?&U1mGNE4rx+JIIHCzVc!hkm%MH40fyMj=e`!G
(xqAQK7eFB6^aR4~5ocjg5N?3N1!@&vT&Z~&5-<+O?nPd-Eq|%)F#_jRoPsb+X_&%DUKdW(G9G`DzMi
N}>M%2>y80Xh>=E%(mnTFcEh1chBHjN4{E)MkhGXO?YS@zc25D%cIrp{&-4Tsb?J!$Ao1{KQ?H!au1-
VN<k>e8&EPhUQM-N1>Dk^w9Y=@qm-?%VUZC-H2!U*WcCZ>p!Jd=y0&Fx)$#clg3H=z$9|2nnKqi2=D2
4&j}nBZ=KYpR(<gdQZa9koJGODrOE3y3!FSj^c;#nd6`peQil@)n7|o?cMS`x*qt%#nAvfvGYt=<W7R
F<<e#eNx1(1RmY6t#0|)gis@xM%KvQY-t`V}ViQHDYntLc^U+EIRyh7#(s6x!?1_F~mbSniV$(@oQt%
?PXj$8gpi?vvOgi}QpnfR{1NH;<zfem91QY-O00;n1m7Y>Kjs6A%1pok_7XSb=0001RX>c!JX>N37a&
BR4FLGsbZ)|mRX>V>Xa%FRGY<6XAX<{#OWpQ<Ba%F90Zgg`laCzNV-EZ4A5P$byan)XIOcv6I0Yd-}>
xyP8Fa*KcVGltd(9$_(Lz4<gCv^?~?>$m7Mfq!RYX{g21Y$_u_ucP~6Rl=Y@hZ!oP?kz(6)PUtJ(u^H
sj%P^j@kg9RZ3g<u-^HAwl~>NIk#K{qHCpROz<yQUb7jdP%x<^FZ@<6X{#5p;?km)Ok^4#-5+fj%Y;}
ndtd+i7e3Cp#u-Z6P-kOiaDD47lO->iC23*#r&15|DuswNg^AP6Hd^!w!Hj`-pDV!&ZljC+Xg#>>0sT
sxKu+3mo9BIlV&V;}MKxF4?+37p3NN7_^ccYK7xIb3aK}++ffz<Dqh2J+Slvk4#olwJE8#?=oonf~`d
$8mn5o9<Tev1m?<()NReu?HztXEglGRS_2O{@t?~lAXd0y}2v~s(7o_6oAS&q8ex3?NQeyy~sP}@bYi
Z(uBQ3v&~W!=n-E?p~-h$UDRWh<rE5bP9N-GDx{!_Ai0J342vM*Fn>cWvW1oLt3LHK$Bd7WBzcYo(7*
yDs-Feo+$Mqs_z3T=*(IEN`Qv56e#LS_|U1$qlpI5Q>%gcyWB`j+GLdBBSCRZO9L>60q}VT%ik(yY$+
|!fk9J$&_ZEMJBj>Ap8A=6q1jW74BaK?jQxJEUg3RCtZBX9Sg!H_t`kX&sH--X9UDwP#Uy-FR$JooDj
sk60R+r0mO9c#?!%A#B{X7ikCpMCIh;XDf}THhhys7gd{$|E+51*TNt=`cLP6N{G9B_^=|v#Fv>&8UU
QCvxkhBvrE6iaQ_@Zr4!#G(qNBG;J~_7)YBpm-gB8<M%q7G#ktFO*-lXtb3R#w=a0OKK@Ou)m@ijJM4
`@6r2Wl#`F}E;N8X=j^XH1f<tYl+>Nea*0PSxB-d^9%?G*}T?F=g_e1|11AWYP^=(Eo#+JedozctuG-
MNH!omiMj;7!o{XPjPP>BT^8j=wdzy`(&SWC46f#@&vEQDdaeCR)+E$&_pP>?I&q6xC@kg0s>{<GZ;A
hySUsafx6mSx1iXfdA*aypWj~G^|nfv@;CdWc*ElMa`^gg06#+FBaqOl-ly#|Hkuko+w4DAlW8ir+pI
&UscWDMQ<LO<Ge?suW={MAdspEO>0NZ)To6MPBpY0oU70I*GO!F%S4jk4twI0z@dFH-pjfQYgmO|n6P
Te!fpuEa5)79G!i|48;1!o8#xo8Rt|%66suy0tx{6vZAk;lCQXlnaH5a8%c9?KM)>E~1izuQCb{Utyj
_I6y45h-_JNTI@)w+XOc6uarFaV<sM(uNJtNqbIRw!v1J%;*iNC=<|S2B&=I{K*R4t<-UqnQoN&4Lg`
9-cgsBze=x2G>{7(8?jtn$xgmMd)J*uPn=mEN;e~$t9SS5(wI2x-0SHH)Zr(+w)9n5p)FG4y!#HKc&3
b@1H;>Nn`f1tHmlg{U8#UpKc5ZEZZR@Y`w@35|8HjIUh!Q1fBYMv+juJ=q?0E-3Ya{ziHNf1lZY6H^|
d&eRaCpIUh}j``Jd+2w&Yy)0AI0i-)ZLZNrJfwj&#k>I8qwCW3CpJhBnkDf8iSijK*L>r^<1{r(xSBQ
d%Nu?Ob!Iwhc6x8IK5%a-d3`g6&i7#GeHgEIiQ`<xED>zm>2=-v9_kbNeA{x8Aui@{?f=!yx0y{}M90
|XQR000O8PL-ZgdSKLuFb)6!H7@`FF8}}laA|NaUukZ1WpZv|Y%g+Ub8l>QbZKvHFLGsbZ)|pDY-wUI
a%FRGY<6XGE^v9ZT5XTqwh{imzk*q#jTY6Zw!gFpssPE^aSt&P!*&`J*MqE;xVyw@#kEM?d1Ls$cV<X
Rq(q&azARwhE?<Vj;WN(+M-s=A>@?f;ZKb7b)Jm9!M(+2b-MgPst#+L}GJQTlE3>U{|M}{9aryV>mp@
+p^de=?M5R;qQYiTU=aUw)Et{0R;qdcqe`<Kjs#58dk#rKLthnQCExYVgR<|WCm-SjS%89SaR<@!l8}
S=2+VaRBnt8`N1uMF_r?OL=mCAf6Z0}q^$CYgEcq6uM=J%!IuQ`6@UCLf#e~){)f^Mb6wuz`Qm-5=Qb
g07Xm+sd?Gc%>TzS6_)pNWoFn%6J7@^tWxCR)%8Oq*3@b>MFJuLsVXOKgb^<sT|eCo+h?YLzaVro_hQ
T_?NPG||@lgEcZQcKEY%0$!QcAE+@lS)O=D;#GF)IGh6?jq|>T-5q(WUzwh$fR4Y%f6zdxy4lH!!N=<
FiAt#*3{c&|lskY;T~x5T?n)3@0Cah}+B~$7;yR)t060F$AtT!YWJ36u<4z-5zUt(iSg@EU(!<5c&KL
|YPQPDBXAvD55kx)X+n!u~z`W}j8=^)dSIue;XIs%RJJGI**UQs(qTzTT1001a%C0(yJA_#i#ju%q6s
j6l0;(xsCa;Aq(J{@m;5;tNwiY#Lld{VJ45@#<cG9i{2JFsm-Vf&IY9)3d&wWGodB~CN*G_q4&^LOZ0
{FfnA+|jqny-C0`>KQ9H>=eOSsBhScl4a?xqeA)NkI%*6dM>;HKkGm1tmTtH%9#eKq>EeU7$fU-wQa2
oPAt#@aS%xvbAiR^M%-5w4B$x#uhCv6r8i#oiDI+{mJa1<~vrvAqia+22}V_yxFD0FYEr`59|?!5dKY
+0^D%JGv45kYTU4UWW0h%&>QOl&-F-%H^Y=;dCMK06yWjRyaznh&F&$Pz`w3gLi<Z@A#e_Z#J-gsFTe
=^7rd>&vY#1h_2Knr#&t$DRh-WHAls$UJK0q@*os{m)}QuWS#t+~vo{W!#-lsC*a>>>Wd4(Eqt>PXe@
(8HW!a4}xdj^mqK9aZY_b6=o1qJ^%E3vd3Ng_VjIsz;R{_ul*Ug>RjzApolv`K@T@IP~0MVd(ikEx_p
kTO%$lOO~FepG#9%3p~J3PpIda%LZDVFjXxMIU6kjfX37Mg5=h{^A9@FqN@h-1KkMOwpYGg#y^q=XYd
d&{bb)d*A#)!vNsW%)WG(qf&I8Z7{BYjO#IE(OB6pfgn-s-5fvliuq&h1{g%bQ^Z@?KGnpWQ-{aQShf
xD(2JI(C0_48=s9jIw`I|x5cT!oNm+s7rVakS%Zlb2cX~awm)L>#*@Js-mVEiXtwv+sC?LMjPtxzJ!F
0NoMFUZWray7qs+|T_G~6(JP^%~py7krTml+wW|KiPJAbYc*`O4V9n8|-#7>F|Y^A2{9!p&vieuT`0^
*ZRd;!o>i?-*pPD^ws2xB$G)bU)|u~(XHIm4cMJ)4WoXpiZYC~?x_dgClOPtVwkI=cbaIO&G{F-Jvbg
8~2iOGV@!ZZk}n3c%j``KiTaT7(&L1Q%=spd2!y!F~&BI13g3fywN;6B&5=V8qbj;;Z8)9CsZGL#v3{
R7~moNS0BY@w~M#<{JY~62~^CG{e#b{{Y5Uc{1N<6fM92iZ+YHx!^n=fn?<gNjvE_Bbg0%mE6CkOv16
*WA1M_3^5**a_@UIg!z#pUkWsn2t0`&c{I?>qPBOadH6FH^T3|#S68o!*U#Vl{PG{qUl-4wfB(yiH3C
VhjJJ29lWl0^;f|I^FJ{SR<afVFG02$vQ7CZ~<OKv<rpUc2MR;89NYkifZ|h!iKZyFwg~rX*-8obo8V
W6o@=gNnk2hLqlW?&71o}RGOrMEXHuO(20k=(eHJf{n59}23z7Itw`?gm3=QIf<d7fY@F46iCUIZrx#
W4g;NdPW)&gCgi6*OwDJ66?_b!?>t^WVUIj&IVrpe0`m>B2-%qcYut`N{*7DWl|*d?$(LQu#uP733wA
(;J<~oGB3G=|p9}vH>5QhGL8}hWgD!-;_SBPM8sVmSzGC#wl<J?Lp5Yc8R;d>H5I2%%xb_biAw~=V_U
Lgsi6$8VqBKLJQ^r6JZ$R(1a!1HRYZx0Fz-Bh}lEZtR+YpYGQD%80hJmo`t({segfWk{GzCegfbg#3h
5p=7tHSEt=>Nd+Th_O7H?0Oci6_2p1O^W)9fyZzh`w!_&yrLH12OUVP}92UIu7Awb7qgOlshf~KGg4Z
Ik|lhr|eJOj{l==gH=-gbRNyPy)Cg!Xjh>ka$Lhpla0(mgOLXk3fk4s732y5b7r|I00mnt4?>1^}H_;
wIaRWXf&_l{_L2a8xI@z1xZtlp5*dz9NF$*o&4ca*rw4{tx?CvPXC|qP-=DjrO3Gu$uY1cW+pNrvCZQ
u~cnwIpWWF?)Hdyi8T^(QB$fw+tkwe;@mj+F(t<gulDhr6F=)eD4+C(!)NzGA4axwkc9Y$ZSz~sAkQW
pwb3(Uzo?j}!ckKbvg`xG0ysz_X)AX<kAZ`chih7NNc`>)j}Q21q`XydN|4qoOUH3@P72{k{G_p~IF<
Sk*JBxxa3w&BS!chA)7)gyYr$0YFF=>sBA^RA>mFMDrv&$92ZX=>YT<rSDj2h59Q>@`&~|1%v*qYX12
_OXHCHF0zYrZT-ahAIhw_d>lOLqXq#k}B5U59H9))J{3Gw5D<hm&<%22=*>plklxV-V%%d!EDjdSy7*
#SHya_{@{ggxW~kYwfSr%$q{4|$eSJ<tF8mnTn_Tq{DCGjKszK>P>v{@<{BtOOBvXX5-k?qAcaX^0Pw
pU-7`8!H}|fMDSdqG@f&#DSdKi|^iCUR|;3P<D{p00vX`ODif_&r3{XD4XEclsdkm5-xi>XZNGpFFM*
9wHfnnNUZ2tG)b)GecQ;g#v>TgP&}SEB-duk&UwCJAJLz_>OOh$6X#hU?UzqW!b;6PqAfpd{?)!V)<T
_(^IPMxkH(IlA_RwN;jz^5U87?8c&^LrZ?(*4nOb}}DxBkg@owvo1QD}^!U6$yw*Fg-W$Zl!g!bErSI
rs3Mr_No2^{mpqwF0mE9;tSQgv`85>%h_FLa7-&~{FEftnQSUGD9krnoQU8{s;tILeM{amp`8=)P;+V
q=AVb`zEzmX&P5-i(fw<-<EDmEo5v^~2=#di{bUzfcM`Vthy+f+9M2Xt+o=n$CDM?ua7+0BKpLMrZM)
0D55^3^5Y#j}UlDdWz25S}{3hyh3Ln6I|`Un-iqSrn*j}G3MBs5=n$Xw^)9_8$B$HO(y9YAC~O#Wrrb
50md%2_+*z)Hc<7Q$-IxJhO{+yr~sjw<3_YRNq`(yIE~TJ6HS&i2pVc}XST=JSyITqAcJ9BkaCOT%l6
EwbJcLNDDH;FG1yw!ZH4a2Zq)oFu|kotUpYOX!+Ykw2X1UNM~$|!*O=dtZMYH3?lA^neSO=>TkiSkU~
*daJRO+%xEQ|MN`6pf@@l6kTT?l|LTYp+rw!!uozm;kyk?7Gu_~j+VaPof`vX0zK^O2$UD%$G$c%Br$
oAnx)Lpa?FN#X`5Y8LkCc&b%nzCVkVo&^H=IGs~Is@6%5tT7NlPIeMC1RS8OiE3+{G1OjoMpfdT9i#v
SOK(1q3rutcAL5VyO~xYk#~8H@jO<9wS00-RUP!@BDEEsHrNurTj6*nW@HQ6h%GJa42%=JwRJr_bHsA
z4Lyt_5~9a*L8tei4uJNZQexi@rw{iWURDQ&%QAeq1^ty_YQ4r1<k}z?c-HzZk;KGdkL4LNh!*l&bSm
&SawF$%yI#|yI=HW)`<yx<O<@@@Eh;A%JWiv>;S2!L9`Y}=D*cooT4|G%fx@@~=}Q$te2kcylD&0zl8
1wpVKA5PluW^hhMURy9u{Yb$arS?VPiQE%N-aP^`Vpf-gpdMH1y$u91YwGFH&y6NGgteZozbv=R;O?>
+XeCeG-SiQ472I%LqSN-#4V;h@iCxWiKRm0-x>IcGa>`M!M-1`fK3$`<52Y*cA$gtyOTysj)S%8$?xn
ohw5A_l9G^5?^a#bftT&M4}zZUhd!y9Iq{iDqPh7D;*EcCey~yP1#|KIp7Ui8p8OFLmaRbMn{D-2l-3
;&n6%UPJq7(sciP3I_3#O>?iXjXwg`N52liDApwseb7#&%7z2lS_ansfL1<^I6gUCY{2EA`0uvk#!!V
LfI0rdp<*D*k!2J*)Pnw#T14ms$*c>mpbi9yonT>?yZ5)gm5~PqayTS>W?i)YGAT(kV$_Lh!5NXU3Ls
wHOUEH<+vI29lRvYGmgRn<}wP2c*vd5!D+j)&0_|)=Pen=KXrHGY;$`N+mN9-M*!#f1e5Swc>($=sC5
`uM;GxOe^Ta7zJ0fV?VWh?aAyboZKP8)-rnm8KN%-LhV7xi+X13M!OZdS07!j84!AQqBL(8C7rH7N7;
6TNS-lv-NJ=@&qM8dI_?BV>E;SkdD%>xw@D_ft5f=L^c1S<y?C_I4Iztkaa%GQ{^TtWagnXuD=MF~Cf
w>hUQA0rlOxg@k<b?p<ah5FekS4}}%;I)WOLVp|AQ9N52RM}FLzH>M%06#T-_BzhudXmU(=IU92>pr#
rOX==qlvB3CPKvjI#H^kKtlvGGti!TP?sa`+6*+dXwUTH{a?&{xAO9KQH0000808W*jQUCw|00IC200
00003QGV0B~t=FJEbHbY*gGVQepTbZKmJFJE72ZfSI1UoLQY0{~D<0|XQR000O8PL-Zg`Z-f(ECK)k#
smNW9smFUaA|NaUukZ1WpZv|Y%g_mX>4;ZVQ_F{X>xNeaCwDOyN=s15bXIC3%RinM?&HvfDvDrD&=*C
VbJ1QVoo9n?&=&j`SvU&`3dKuMiO^8Gu&BbS*BhaOHg@(aEv+-aD(uU&iIH1bO^>qg3g=1MPLu)2Sh~
fql0(d_DG;3s>*jkv)v2q;Nt+Q`WVqM1RF+$y(TP_NFrFrQnKEG$O~`8W3+tT)03`+xsKZOx@}JjctZ
@<)dMplF+tEo3#FX_6vsT^z(gMeBdq$s7(o`#WMUJlM!OnKp)xtUvR&|z!IL^f-vOTng=zJtC01iWPE
hQ|uAHmq)@Xv=^sSUKcn~#=yGmCL?qqc?MW;K=R|@2rB@tY~oH*w2`32-X6sC@zxr*m3i=?Z2ZhTz-&
@EwpC+gk7*7x}6bti{fzsCNVhXw4tZ||H)j18<Gojjp_uyWO!-uXah4_7KW5n~7IHDpG|qjedi_?%A}
6iK+Slr+-k<o3qW8H2xrY)ii8*`Kl)y_H#h!HeeP^2+gq=a;u`kXoGK`E3@dBJG`B2HIGvdZIM75o;Y
ynii6=y=f1$zS3#1Nj4H9d~cWot;({t-1K{K+m+!IbSXnsS|YhX<(F^E<;#%c0~`HseA19^<YzmSWrt
kJ+wdOvJ_xVtTej)Q<EZ>AyOfo6u*oF7<=1R+NpgE_^-ONvQJ+Y9;olOvM6QxKtXQt7T$v-b?FBxydo
*8AXf4mDhzLUtpF}M&WZT<xHY0wk{sK@-0|XQR000O8PL-ZgEeS>2?E?S+cn1Ig9RL6TaA|NaUukZ1W
pZv|Y%g_mX>4;ZV{dJ6VRSBVd0kc8j@vd6eb-kEv=5d6N8V<e26eFoQfyMVFzm%TfExsXmX<~mu@tG2
lwBdszjsJVzN}v?UgmPnoEgS(ytQ3ff~}c_f|n&~16&TDC@nnpwpJ1jbikD~z+?ffV764ci3)D4=KId
Nqco1=DB?}4v<0E6ipy$TDl>kW-b7KBF(I-H?%``(q0L%m>#XBNJcHQSLhyaozEs97cgyv|X19&MMN#
COq9&`sdrGz|zn5g0WDRE7l&%$6Ld{HOg-NE12<UeMwr_C($rRrF4tu49-?q9B=k7Nom>DCSfmHvn1$
_GX_9wUEl~fv`lbyjLI@xHnotE%fcj))<-yB;DOYiEV)=HoKx6GJeS!&fl%iA<Npe&S5J1q$FT}niXF
^}aod;GF_{J7q3SHWxuc75Q{UUHbYkJqrNOddIx)*rZ1x&No&(wR&QkaZeDJt#E9fQ3>Cp^j9wMsWFJ
&S+|DTeFzYD{kv<pXREWw|&dz1Z&=QLd<`?dv`<n$UEbNlj(PNx9@Ln?}GnF!E!7}cHBVO$=nIZ>5km
APKh0YRVNkZlnkAJSpMzg=N<gzWjPDNHMQzQ0Z44xj+E6yrGOn-KcHD?#tr${Y(q(4S7QJT6rYXgKxx
RCoLJZ+k<EyVORl(A6|+_+%8)WQ*?RM7vs!I-@$}3~S&%-JNmYx|mty8to9yXfvtE6H|H5jtoSyBtKv
%wCT^h@5QWn$HShst+MrXND2HjauoG?^is`S9lz|6_u26i8w*30#u3$VOFP$lFw<}YyQghb8uTyWdZf
SQ<K8w*EtBtW6yI9D(xdhU|a>w@xd;8JcJbC;Ss2Uen>Zaqy7iX3ty-;U&(9T1*Ju+LY<*KBw)e2CX{
c=WHr`eKi@CIM@zv?h#jB&lB04{Wavcx8WOos{u+7x%}NPJV+O7sAspw4}?_1sdBVo?bTW2!@*VhH}Y
YScQJd+8QB@yP)HS^??;G39_Im>)N70%L-;$sL`Nx7krQ8FDGg_@l4$`8O*Slq!4<GBGA~fJojCZds7
m3ffjYcB^m7*4K(U5a^<FZDpVfACT;)r{o<MCHH9d-AGUtT&`|w4329HhJ<lAb{_QV|>x<ztJ1}jM$!
ht>!^iFC$#fbpl*shy5dpfx2c)bgZw-6FkUb?x1AvCZ0cT(oaifbjxhmYla`8-%NWRCdmzH}mj;7)oO
ZUliMYT5=|M1)&IZfN6@$mh~nGq#UpO6Q0-#}a|8J5xT_)q{smyQ`bJ!)&5oRXM)##1*rlFKV_e-Cjk
c<eor=G^P#H>D+U{0~q|0|XQR000O8PL-Zg_R8q+qXqx~)fE5$DF6TfaA|NaUukZ1WpZv|Y%g_mX>4;
ZV{dJ6VRUI?X>4h9d0%v4XLBxad9_$=Z`(Ey{_bCKQ$9>a9VJfNv^C%kTTyhuhBnxO0fT3#j6~aPB~c
KmI7X2FzB^KHl$E!3%Lhjyj}PzVx#Llu=Y8NAFPP@QvKY3q_zGL0H*o&`9A2Efgm*H{nHHBK5qbv~Y^
{Qk=Xs-%NOM_eDEMeq$Q1N07ug!B(Tl&&--qvhegE#avyUGp@ViiY0-tg%WX6&ST$FjjM|NQ@@*uq8S
uBenXVF)-Mw~$7Mm3l}0{p|RC*~olG)j0#Qq^F-(;Jy}M%HAPh&m%8)4a$Fj=y2XQocWW#S4Wh+KH4!
VV*F(l0}LLV>Ef?8a6X>kF?_4DEOD%VKf?rQeB6vh&CZw19Nm_K$eMw`-SHR&&HwuPu%|EfQKrKV!nb
(%}``38EP43GM3u!j*hKr2NV`Q1K&7&fu>F%2!iDp4&Q>(MJ4npOLkBy4rLBng5Gdgi9%`6TM1d2ULt
Z}WYJA!k%8w0U!=(Vl;u9cOdO3Cvy<hxRyB0I=##yD-4MX&LnK+?%d+ymjyC8P$4!A5wJ0`tD=TOr>C
Xff2fs*ED-{|2W05XdVo(s#EC|+xEOX_Ln}wukWd;iQ=qul#j3;2832NMm6Bt)0xoC#0Rey>s;;`kgV
ON+`$(HRDNb)c)h`#a|{fhx7C)a+#P_RO)9*{{x57j~scoRTDxI|`cSrMzl$Vp4wjbG~m?IheDj<p_;
;wy2D|Kyd3QH#r+(E-C=pn(uEj6V+S8i^i^k}204%JD>e<+Wl_skBT(FMu<RF5JN-hqaV3@u=Xbyy|O
%5DJ)r5>q8AQ;yje1DY0dR4}4CBsA$`NLV7<c;Fy-H@D%<trw8rnD%YBDHw}{XMUws=#62v96Jlie}(
}F?vk<-d50_QdP_;3DBcq7z@lLkuySM&i#YpHSG4ti`eBGE^t9~ek)5hjrSfIUvRxvw^7@<dW@tB?J|
_OwSE1s0{Zy`q7IX84rK`|_s<iK+59<``tcUrWLSJckay)(EbzRcTOpm%k$FSXSbRQIDhPeQ#R2m!<P
&=i0sybMP|3m|R9dUDXfLzr;NEa-&#6}#>qOwq21?JFt`Q{DfljiCPdZ~>plbFaG$xI>piw^$}daBwr
U9&e@=W2FzwB2q4dk_V(SRcjw>L};AqMyTKRP5;Bjto8|V-FqG4(&G0E_EELfFX--JaPK^6ib75{rWU
Kec|2C9L8HJ1S}_4`A*c1J$TkIp?NgO<40jk9|GXX1H?JLgE$XS<+!FwLy!*46RGlQdLLEpBL@u8=;@
SrHGM24rhPtqb7Tf<&zkGH{(NiI`Q8c>*i(?quIsorp6!>>p_XEpa+o8FUa^|=Nw^%^;h{=Aa2!0k%J
b_SJMEAqiQMwIgWNpzU0(Oii^k`+fg2dF{h3MKbQc|3RtkNT8Ft?^pg5;)M{(`f<WOZo?dW1@CFt19$
&&+cxRIG66u0zXqG)tno0=?+P1KEtB7+*y(qZD|W5SM%85RDrfugsd%wx=3zkwZhY$OW;?1v~XIs)C0
SfMWYtNTOM2h`2<UF>(8`N|j6fYj^YEll_PPJLu0usB{;jb%MBts54XSJhI#zji#3xt*(wkGGD5Q+vh
8{5gfZY17Tyoh&0FwU;&X>f9I5QWqSsqa(x)G2Hq2-qp)*GQV!Q_b}RCeBg%WJEd&p-MBm6-c)k8Uga
k8k}7k$iSgK8D7(&>w2p8LH-Zf>?-cDPAS&}PEV~qsLhJ_$FK}%I##^yP!#nvORk^_i9nVZW02_nBTt
q49IK%d|cCE^JBvu0Fg(dOlYDRqyY`V;_T(h)ZFhgwAiH_2yU&d`rt4`M#@A-3&dU@~pi8pBii34P10
2e4%Z@m>sLMJLy3NHcXx=?8gvMk`|U(SNA0(A&xmCn14l}&hHCrj9}Ov4pRMBBgB#!p&R&Q@SOU)oy_
Br?J~lI<)SL`MY*YP-GdOX<SZ<N9~&&|$m5c9bB_4Ecb@|J$t*F{p`UkBWv&bU3tpY-wnd#i^qxOB)R
k+^L|;foedt->nFH(DxPYQUBvkEq_O?Y>H#GvSro$QD=6wp9-rlQRW*0;*!(%tKZnP!%^-v6}4H|+S_
=%KFr)Bw)4fyo!R%*+<l$wiJMwPKl@W{_3L~L>k70-@6h>mzY*P!bo)kh{5J1A|G(<rt#I$dqpR-|9R
4V??$z6B>b5kE-lKm3P)h>@6aWAK2mnr%o>K2ni}s%Y009300018V003}la4%nJZggdGZeeUMb#!TLb
1!6JbY*mDZDlTSd1a1E4#F@DME5?$C~R7(^Z=FUl513<H6)@<qF|_Ud(!Y(fESiEex9*X>gXd@!w$g)
tlG&9;xQT?uMoqSv@kLwcHx$kQbcwMK1$haDiKY5&R3I8gS`!N*5e>XyDG7c4HoajG?`CzN658<q`)0
2>!iV_)!6qqc|RAX*x~R^X}6&*YE>8FVjubKAL2if3LIJP(Y;;!*DXB(P)h>@6aWAK2mnr%o>GOop3D
0L007Ml001HY003}la4%nJZggdGZeeUMb#!TLb1!6NaB^j1VRUJ4ZZ2?ntyXP|8#fUCzQ1DFe5g&`J?
O`y4jf6^9;8V~QqmF*Bk#&<HL|pow02C$fA2HWzTVm2dK}o6W}caO=1qB?XLoe4RjVb1y$GZZjg|*#f
~R1uR;I=$Nh7w9kiwtoB%HyqC$Y6{ph`AQmLe!?e39h<%z$BCAZ_a!g8k24FWWhLpm1&&ySuwH=M}we
7)0n5eUx9r{abvV8@ZxC4UV&<)~Ke~9HptOD;iOL5p1D2O6MWdqcy^LIV$wWn@uOT*^uy5w$35W{xHj
4zIylm)r-52_ix{9{`m0Q2ETs2|BKd?Pi}4r0cNEZ-qSnPyd0zdl;T@-pUc~f@Yg^P3LEPbTorob_x9
9L0q8f@NTO#<hrDGPAp49y^%Vc|({p;AXry}+WbLA<tdcvLA}yk=gY;h1U~B-4)P3&YR^)?wh?4MF*4
CXTqRe$KnS^#qBkzYP9suGM>OvYjxlkqyI%^JUa@Xheb4u&OfN)hX`q>fKUoMKGSQ7YPrFf%u(HtpH#
)f#FRJzN{oL`jYzl-9Ffzy$)k(ZtZK1sip5mIWHSKhbVSSX88_hQK`M@Nu*Nv)S8$TzZ7LhCcJu`0Hc
badLQa!)6vHSL9|5I<zd?$Ew+0yAmLzAilNtcx8q$aR?OzE_J{hS%|Ik;hg;UZn#k#k9@y<s*RN5nDY
AenRp8L~j;rUl|_|_NIf`BsUh1OJ-g#&*)VeW43iP$->ZXQK}zPg^!~Uwga;PtD@B*zmmcgiKf9=T7P
scd&x+(wp*bu2cGp6e6>jD1$u3MjNVSLd!<X4(3$%Y`RubRtA)dmw`N67Hd>T%6|AU+GpL1CEb7#^kG
V$AuI3$l{U@sGVV)c8jo+niP>a|$gEu6<Dj(SEU2DputiriS>?Kb}j(EJZAUvHDM`;)ijlnJDx`lPxp
K%0+XP9UvKOk+TG!ssW&fGxAQ=7g;0s2@?*X?4x3LX0?sN>kIb3dSUMmHE%O@=%2Cq@C>uRJt9uei#h
y)Q%sXIfnm+8X{J>=AQBnX&)h3+16GowLq!IRfj4VKoj$09%9A!0ExzA&e3EFNYoM0L8`=aIBHh+k5^
=raf$-4lt%AIPC6(24bR%AnGW2FAI)**J_G%^UNBcm`#3{U?P|b0cp+-RmzvGkB(v>QseAVRZx_&+QL
j%EqD4P&OYwri?tnfqwDO%7kNHeSCMdan_fdaJ2A~2SdDmaoFgfD`g#?*T*dcK>Wdecl)<$nl1@e;l5
W-&-96_K#NuD#)M3uU#6biO2_Bpz`WHD+fdl3Q#vvE)kSK2tavW?FyRb?X0C$xe%wgJvWYXh8niBb5)
8~QHq2aGQe}1I=+xL9A8Wo0Nz$=2jeNW3Ml@}VJiH|L&>uEg}GoV=-@;hoQvd9B^a>4w3`##s3t?ihy
)$C|45YzIvZDUi#!kH9|leKVFeC4vUNNWC6c^^XKZ*OjD75446DDB~<IXB`4;on5_{)SzgDNg+DzCKL
fX#A?Ay!gi|GkO~&HV#U<NQJOC3cZX(9{Ew+-=cvhsYEH@cKWJ`aLc|5V~5AKGO5j312u(l$91)p{ah
&ejnwzU1Tys%zp59HUd>B-zV2>1y~$(7McbEO$-_%wzI6G^(?`Mj%Fe|jp!}lcQR?;2%j`c;O9KQH00
00808W*jQX++TS^xzA0ACLP04V?f0B~t=FJEbHbY*gGVQepTbZKmJFJx(QWn*+-b#iQ9Xk~10WpZ;aa
Cx;?TTkRR6n>vyVFk5K#5C%|J|U%A1gu2Gg2VzZE9CVgo*6^NPHksqSBU?<=QwfVB+Q_yZ6uh)KG*MD
d@MGV(w00KC1;{}FV$)#<Z8CmYD4Ug3f@V(byHcPBr9jlW+keWZn-R!POIk?)!e9B=iGSub78C&iyFB
?9w9B)ASd0Zf|n*Ogyy-WwJtqpJR|U&U*2Av-O>BoEBg83?)3ch?v!4ie!iHy-BX>f#g<>nrD_(=otS
%Fjy@k)DGG*0TxhLyx7%|*<fi#Z4p><V`Rwhxg7>#bw|VD0yv}9_Cf6kMsHQ7!uiRQpsbm{YX)>G53c
e&g2$UIG@#@2eKWMwC`I2ica~}6pbAtTIiF4oxBgIch++#oh`-J@dC;mE`D2mRM+;Xsu_23Yz;1j$cn
*UwH>V`{;JZLSjIM!Zkx^2MZae`XKk_hRR=ESZAIB!~Mi+bf)L#dfFnH-add?bzJrDiMKGqCyf(Ji4&
Bc!ox=x{19L_Sun<6{-a8HrwAk6&ItzPv{1Qt1t|aYs4w1qEWr=Ha4)c1)D3%|=)%icVDG-gx<rwLy~
Zw|J<%qY}%B9cyORCj)mn08>^~P>W*|9E&&B@Sd3&gQ;-H__jupe_;2}W>YVkFQtF<nkOblAzc<hg6x
rzcpaUH{aJ8?a-v_O^hpUBcMM6JmA2M0<e63>mN&(skMSSWlWT5RlG(MAd`@tg3Io+ocWcf|nzMY(vr
i0g9@piS6X6@^SE#SYIaw%Gx)SZG(ffy@QxFZw*?R~dbiwjxfDEbyzObA46$-gd4d~x+XK&iPC*ybrL
b@%N@`wdDmKV@%wvZJ{&IxVwcm}5rp#ciYKqss1dRSdfHInRvU8~ws5B#Wb8gM=-O&-p^I4-Ed9Ve3W
0$b8jfRn&aKn-C<LAnY|!}@qT1j7nBB9}{OPQ3T9(+N^FoLZHVg=re0<1a@1PV}4zOE#QIGZN<EB0C1
nPmXxSW>Z_XD0%Av!Frq%1v2zb7>-hRsxAv66>e_%NWg+~*_xG-O9{%Eg>T>lxC$kIYq-GnK0(L!LoA
%p=r;(;p8?r)K-6Z(GzkV&T@WBI4v-ET%^(I2N{1A>D_YM2Y{98FKv*-E72bB@j$ZTz78kVu^e|6a-h
)uAMZQMDoJmk`DyX|bzM+wAq{3VaFxn$K#AaMG9-+AB4V$X#MO_aV78KM{R{N30KiHnL_8=UR;{)2W&
;mSk=M$>V-mH6@5>11gz0oHIY{~F*(At~E6s&aZVLs{)?qKy@kbj3k66O)aEgl@B?;*Fh9le2Pd)meS
l>=c7V9`Tf;JGnab2A{0hbXsO2s>Q2I4r1E;4*sY2wt<7PRwicKY<j?GchX4+<5V?5%Y(yu@vj2KZRp
ln-01Cy~3TJ-MQL%`RGU9n}uc2X2OZrH4m6lgDXoKicDvY`PKnvT+lEQ*cpm|3}XOYjC>1*6}(7&gHC
1{%*d?q5Y9N@o>Jko+|16YH`X8j*c(w5#*%tz@xJTOv?97Zv*Fw|&V<xWIB1MR*>$S-m9^>pJ?E9br{
Qz>wuKKWO8@$DbA8TpxKWLE@1?-i$zB3&mjub*+^EtW(-JzuFqtFAM=GWb-dcY#1coB`If1`un4^cUm
i}?DR9Zb@<fd(ukBfdBf}c=J0|XQR000O8PL-ZgUc_4^5CQ-I?gRh;B>(^baA|NaUukZ1WpZv|Y%g_m
X>4;ZWNCABb#!TLb6;U{XLBxad4*F=i`y^|z57=T&Y=l7?xCg7g%lS0aVe#TLJvzYiafT}+L9QJcjK1
+_m1p%lkA494ze`!X8h*Os3O-vX#)3b+K?lWqX4G!ju<}9_FJkyMNd+l!z*R=P}IoI^BnX!+P;jY3C@
Ezwm#<6oWWN~ktBs+jI#kYaF>9rWr};$Yfo62{U*)eo3offny#{gzi}O2bQl|0we5PR!gWBYSX~7)s7
j=871NsCRljc)zliAxU%~`U#`9$^S5zYB_@bi^Nayx#k|c}RBMc3eP&y3u6@y3W48xD!w|Ezr<`_9{W
k&=*aO3RjIdbvl?YsARQaldFJQkbNiCE4pUja;iy#Z5OM<_H(tiUS@c#=d>9hPxh-Hav7LCZKnk=S+x
>ks2pO*ErvM5bx_JthNB?%tGAo22PGv>Y-Z<eqFCOJ%|BexYXIMlm!h$N|R;onqab#^uRqzqJGO_P2E
p_UMxn9!e?mnZWoZ41F7Q`1^0XSB_#Bm@zs`b;ZRr94~Pd*~CF&pXr)UpHZ95o$TAyV=V49`U}tZJo^
HEqVzj<TSxM0=Xw@B25_PP!J$(bJTyi)hzW(x06Tn=Mhi*=mcm6ALhWj6{>UX5s}Wp3r-D`pfeBz8KS
_c6M)iTsJ?3W~uR=JM)doB-VUjlQy*z4Mj#}k~NTs<bRtNE8qYuF3KTt~p1QY-O00;n1m7Y?<@4zG%0
ssJ}1ONaZ0001RX>c!JX>N37a&BR4FLiWjY;!MVZewp`X>MmOaCwcCQE%EX5Xay1DNgQ7yg^hzLRBR8
(2h=%Sc}%~DMZLg9IzVf$aaMI_B%Tv1&v7aljHmO?tlMWA`Z3E7IIba+ytV1s#MM@ety#Z&YVn8YIOj
6s)gJ^cf1nDj^Mqi@lNpg`s)oAkOY7$Z1YBVxc&3~{4fI2*mC?p=;&5_GVg%Ne2~~aE_-O4@nLRt!Bs
=tY}!Gy=^*i0aW);Uh}`OeYb&Mzcg`#xdy^9HQIef3HzP1sr)dx@U!GpS|9tte{k=rrG>>w1s71xYOc
N}DJ}2=a-Iy<7GTt1c^eZJa2!eu_z#6NzC<29q1+$FCUfH>1=nGL8e{;2bh!FC$=lKUP@Ie=FZ?aSxk
FXW63Wq^!p4;jK1-G~XyXU}VD<<%Ho>^684D%q~PD`}ow${Alc(*viA##ROsKf^cRdX3qP!iTByH|3C
Vtg`JJX42JUju}6THe}r+!7_Y1|wscw&p18KExaJ6L3p&+i2;*q{3Q`fH;jhhtAn)XVQvW1G#s@HCPI
5u+<|rBqTb+jFYimuBY=^FVltGaVw^-gbg#Yk%T7kG`*7R$mBkrq_9{(M(zkOS-{21jtply--izTrxD
Xs7N=ndzoMBj+<&J2k}x2Zg%>6H71evY=*VcNRa2XgCilHXgqd6jLWgX<ZRHK1Pw*eZfwtn0#UVJ;43
+gj_odO`FHlPZ1QY-O00;n1m7Y@OMUAmY0ssIi1ONac0001RX>c!JX>N37a&BR4FLiWjY;!MVZgg^aa
BpdDbaO6nd0kUWi`y^|zWY}U>0uMdI;TBspoMJ@-9kx2S?FQAEQ&pjhsu(ek)8VAcO)g<w1GTOM&ENx
L+~6yW~n;%1H?IyI|7yCuOx8|-$EqsjIGK@pisY(i^zIbH<s$bkh@$-zpJWhv4htWn-GwfhL7@o=N+!
L73k|-qQNaJFUZe{=vgAaysY5%11NePTr3u!&_y;D&REcS24gLF+d}$l4qm6FuJVOP#qmsyPRvOt^hW
gEg5ZP+=IRQlMsnEJ@DUp`3WD!|L`Ia1Wtb#okxlO(o*vgJraG9|uVEN%q+k*DbL_p7HN+l?A?IS6WJ
}MCYhmzG%qY6f3@T?zuqNvxCsD;>y9QOj0y1`;+Dvk1h%}&rT&ad5#v*U<lWH%vpM1&$Co&P0gam@tQ
1}D;iCTq$0h``9k|Bq9GVGF$LaUP*sU=2Lujg57^od@RXCFAD2WuM406p5Uh7*GGr*oF2nXcF!`TvqY
%Q*Ka8A3Ur8JTqkbUo@z>G?Z_EwM%B`ot7*nNRb?kB9HOFT2m%5~08W^U}J>|H2jya}u4nrC|#3!db&
pisnQra`6V%8M1m;1M0>&GJ-}g+FvRx?fOr5HN3ZIbW;Qo`WS<3H=85HemvBTA2wkQW}|mDWsNp>clY
;YW7~-|HU+&Vrr+nFVRY)#&e=t}`Y&m!ck<Mpt7U(%+Rf}oXw+!2eO^R$7kjw5&5!9#UN6-3S1VU|Ji
1(cO0N`d=f8}r{K=?MxcoHd$9Glz0Z>Z=1QY-O00;n1m7Y=$wwGw=2mk<`7XSbu0001RX>c!JX>N37a
&BR4FLiWjY;!MWX>4V4d2@7SZ7y(momgFS+cp+`*RQ}T51~?-QJkjfW=1>PW|LV@J8{Q$CYkYMScn8A
*c8D9K+EcO|NEYc50d(@lU+U75(r#e+<Wf12bAkZY0Jub&27FKN&i!s{#)8`+da^{F4Q{yGOO0gs{3W
R?Y?i#sMKoBa#dS#Z!5WA;ZYb_^O`S(_Oq;5H>IpZob!RNMR6tQ2iM#8coODq8(A;ote@)bl>IDgOgT
HBvNJ0*w@OdhuhQ5l`&dg=Pg%~59r@*rY|`vb;0QXkqUO1@+h|M+t6|Pq)nvScsjLtc$H<0Do0alj6h
kW#htM^zQi^~{bG1g8qOGN{8AUB?W%2NuwKRELQ7VlDWJdlWMx#+7N|vuge(SBMO)YdnUng%y44)?y2
=Rs`#_9<>`5Rj(RfQ*KCEEyAsQRg8D}E;!#|gH~DsPe5m0+SQMQ$Y?!a=4=3`)Zqt#V<^l%~|d+D1IB
Dt6Nv%eXP^THqnhi5=jSvsFk9TS{+Jw?vkd`?RUJr8BYloQ*fKet9}(O0!y#Q-)is6NR0|h?Ia2<8Uz
gAQ7#u*_Cb)3L3!1qDNvX4PO`^4gb8+;!dj8usQpnYT?E<D?$@ZVt<);Gx|;7X0%s{d%(pE;~PIu*jp
Df%yy;_q>YxAFJODIWqGT$s4Z*ZU%Io<n-7OeCKQF)u4!-nvJtuD6=G5s6(JijV_GS1lgS!EEAR!`b5
jH*sS&!`9x(=>3pltETDawg{xZ`RifyD_sn)WSf3mXT%k*G1uz%>E3vPfhf;&WYi2wd<ai5FEvh&M#S
}T3rV#x1%UKw#PAw2ANMc{TO39LG_8<rvFJSPl0_onpwQ+EDK@8{v_2#u-F@SJrk9XNpQ8eB9u?$CXT
dMJyo=3-qq)(oYrn(e8lki_VG$_ioZky0l1@%7x{csw3|(!2>wn>tIt(*n6%V^~m_joX0GV^n@CKqkP
x0cM<q05RfFmlQaRG-1$+BJ~AyDZmny0miIt%$w)W7wr<~-vTprs`T=?#2LlQ*RN-@G<r2UK+TSe{V_
+6;ey~^63nl=1z&daa}=1;Wd5j`YZ~)@ASri2`87a3K@;&&Bwj)kwBW^-sod3ek>asJHg%jswFMTy;1
N@tsuSF>W~fy{M9ym_m$jlr_OR$0VCNga4Kmq1@B?+lC6&9+!hY71a{T+h%m4gN&hvniap2Exae!+d%
x`Krp&+RHr<d8;<>mR?UqJ3@MI+usYHYSvg}{cRzwh;b+L0GGJO`6zcHOuWhWdT>>~_QT(j2XoXV1|8
ohz~NUq>zQC8G4g`^H^KoK*4_eQR+8?6XFp8&l1IS~<hMZVId684bDO_u;uhF?(%-LIXTdH_Qm&LsVO
rXpD>6;CDeQ7sB-j$P4;aNOS9(7)c684B`BU8%IYrKnAUkwdfBF!baO&2nP{wH%g@RP#d}C4y!t3gm!
T~AOCHf=+6-CqKVX0{~=DkXQD|QQC>+05(px6w7H|cX+J9U{3u=aQ$Vs{zi!q7jq2Dm)0Q-CoFX0Lem
J7Qk4%Wb%As5^ZDqj$r1O$q4GxIlfJ3%YR7F_Xa}kzS)!s}$CoQYitdd=7!D&jft@9+#L9A+(ObFyp*
j1F5uCfffAbIHt7|H>l=U6i(Caz>|t1!={Oli3!UjlhS#Evp8pr~?@IhBgTy8qbOt(uco^3rv_uV0fF
6E9)sy^c+0>FF!-GgyVa-3_RG!+<}H1u<t)`eewm1AcZeoI&a_t_kFg1a6)7eP2mCg%O7@Iv{V+S@cs
d(NYVsCJ9AVNFB)ggGp=F)}(wOoG}qGLWzmgvBklz-^Npbd8g)hFI$JAF4W*hN?5NYCQQ}rxAV)h&yd
Diia-NSuDMQ&$DbrF6&tf#P)>~RXk=&vVMrx7%{e8^6`m9-g-t<A+$l;YvT1HQP_rbSdl9^MZdYc0@%
$0>LLaAQ{Y)=+b|JsO;clHcg=9pT)Zz|#fcSIWZ|by%tl_z|f>la2#$|lLi-99SO3^N(crSog<c+%$G
|I^P@qy@nP{0j4&2iYp8-at!V^h9<h3dTM(zQ|gc97;bPANSklulor{unIvI^e03^c{<T#lq=}*=uJa
QYE4}_CC3jc_v;9)U#P36=<X;%W+HNy2w2Ec-5@<LRhzQks~V0mAtvF*0pN>rHyUxHuu{<W-m@(e*fx
+*FXN%uOdN~ks!lGe<_j|vjMz<ADv6z0qE%s`e@?c3Z(f;p-z*y^JL%J50lA&ZJlt7NOfj>&dK&8++7
xa8FjFPtT>dMXBYqYbiw}g-``%m`{^qFc=!43uY((a7lck2xqIIcVYs8q!h+v~#(mv@jE^h;-O~j+cl
Cnqx)3>UJ)3JmJU3u~js*?HkPe&f+4`9Z%wpL}E?4LbZB4?Z+8#BRqi2yo0AWn`?0`=F^*vlsoXvr2k
p+m(y`~)y;e*FR_uU9DA|AIzN}6o#yH&JKu+*wPX|%jUB9=ISyYG60?{0qdx_Bs*k!r`GNm(4UX$oL{
>%cNOX1jmY5Kd}_%!h+|spk33_vvt<NX8%Qc$p#zR!C~su0zG!eD}hj%h@=x6tTaPyOHkjm);OPdNrh
XTi5upr*R1t6&}&s9KJBBYOTM68XEC^Y5~nh%<MPQq+yM`1G1*Q{&Ok@prjWGGG8(GTF_<q<A<})C&q
3ox?~UnmX%sWm($quIyrXzr9Z*0&+#3{lx5T4nRL{@;nnSaPjmYVdbbl^QIgKWjxL*~580j`OrfwLs*
@dl@tc;D{@NL=@7(NzEQ~2a`=GaSkM<7trtumV3Rtfcw_p19?}`pLuI-vIIE|aky0>M0M|U9IJARx#b
TF<!OYS|3{`&Wb-{v;{5A6=#K_+_!qWKQP|8Goa8FD#GXZuiqY4deBxXcBJ(lj@JuR)OOL4h1ge^|ZC
1kSJT=7W59W_G|actIP&^*@B<k$4}oG8z3BP)h>@6aWAK2mnr%o>KS<XR%-b008*{001BW003}la4%n
JZggdGZeeUMb#!TLb1!CTY-MzLaAk8YaCv=FQES355Pr|EII@=(U0^;68@N$X7;b3UM3EXb)q^xCX*y
kh{ZeaD>o70LUGBc`yN{!k_E8G^n+iY`Ym;z`S}{T?B_uXF0r!V$3z($ZSP1h}iqlVuDT`29VHB4vw<
t4~V79Jnvs9uL2TREJAPC;0U>XLa$?#(Y&p_FJCn<TIb<XLD%X^erZrG~m(6%eGtAhFf52Xsxt=Q+8H
Em#wEy#4%=qBJ!1#u{7yAChk^5X5vZo-7S#2wDr@bgA;fvJ<*nDP!r*c<;l_O_^|u5WJcP2U^84TfLA
HBv)f3mO);ph4b(D;EhN8xaF$5jX1{{)i}c3*srB2)}zYs+Qw9B|bd9z)EXbSxD(v*xV=xP3{&dhGp5
ebZEd~tyP8_VZ;Wwixr#*pd?`B!j%|qU)&V+>Qub*rv;OGFO26OYaDP{h6-*is5F+xoTZS9xX)!K$RA
Kk0|XQR000O8PL-ZgU_iCAI0XOzVhjKP8~^|SaA|NaUukZ1WpZv|Y%g_mX>4;ZXKZO=V=i!ctyW!c+c
p$^_pi8623P`Y`6DaRX2^gw?TP?KIy7xxiou{H$|gdI8c8M9%YOR~DauhAH|v1q!LiB9!^_Ka&gBVx+
;b|Gl<Hp8JIYm6@!FEvt5z12anig}cf25mK~-^Tl)${G$-0HDZ8c9PCscJ!cTUD?k=waytWY(R7r!%U
_+%ogMrljR4Bt#=CZ$#t*{*ThhT->N-HblAjl{x9!Asgnk>%Svt_>!)Zi{*sC+8Ew--$!u=M*P2|Mjr
`3xfXi^U(*63~SSaPynGGWJXHUwW>LZl4@nCH7*$+nnr%T_REi^u+3Fn;w!cW%<%}9oQacX4)TEVg9r
LUi;C&al}vJXSImWwIu0L>q)Zz23FkT)4UsVPS1T+hMwzfwGGn>M{j!?+6Qpl8o0P8X)DSLIk>tjZ6t
`S<L(<A|CDZDb*RC9uFmB@%^a46IVV3VYw^M6Cra&KKSzRz)04vitQ~+xvv!&7%RjOzu9}2U#wlU|6#
ZK6Ln<4vZ(R6mN>O~&@XHsR0GA~!fa(SASKbOnZa+$v>mao>UvOF!$mVC8ZpXF?oovjudku8R;(xyAv
tj=D{H>;PYem_tGEKLu&TwG8DiJY#ZKA#ag9EJRt)!oD7xWsXEd9!_Y{b{?odVRV5{Px4m)%)ux2>_^
SV5Bc9MLk*9>FR8>*>-lI@5R4Er>2p@f_iQ#|C;m0Qv936E?H~&TdkFz(fgb5<uj9QKbU;y0G{MWcJj
JmcT7l@Nlr1Mz#>-Aor6r$H2rS1!tZdXXEhRZ^n((C>&T4dxBpEef$GuZ=~V`M>LbP#z48;jaK~8@5)
Rmx&{6Eh6DR;0L)x;V9G`{?sTy9#*Pk|<WJb^hG2=zjPXwTf)eYN0Ijl1?impm3h2%AZF+*E!@yspi<
<%zwxk1T=^bw%4n>wIDh>cb|&8jG9^`3Qf&yiFOnOlz|MSTlHD3t$ouk@|cdntDCep0OsX!m=O@5xhF
wc6q4&L@D$a@+c&`bzhV2-91ayJ=X?!RjYvdU_SRy4~)$-Hz`OE1#gH#{$P!_gD*K*57nhrX-HbO+B@
U7sfiK;qaQHfPCf(#Bg@UeP5gc1sNgq9ppJeT%sID&oT>T{EjoM(-*ygA6uJhZd?T)Dw%KdJ=5F9FB!
2O5yt?6UBH36H7)RY>K+6Q)RPIgNw|j4ECue;8F<d)5%SFCJ2H{Sn~r{^1<zH%<A|ADh$xvH@dOtKUw
G&U>5we~cdcX^oEj?SG6iGNlaO9*cx?of)!zjm0;EalZHm4G)>NHe0}3GPgU>r<olj1%g6Qv`sP8Q6^
o-^?O@k2(!M}ia5OVw^y*Npx9wDCk{iidU0%MvyhCNMR{133N94v-kx4m4gZtWh|GdhJV3YyOc6}Uk+
62IY@fX?4JLr1$=uji{(;=lN%-Va>Mu91apYxM9L+I-H?!wC<CinH2z6g$`i-?J9VVV1c9e^dEB@*cL
f<283L0z5D~YD7aX(^b0mrpIxog6r^7@DB|Py9cH)lC#1;DsGf)oui+Vqaa3|wf8PQ)NJOKdmnNv>$e
_k2x!j4OzJz%LvfF_7yl6bG7vj7m?-*)7Z^OS0N-?lbNd23dSmu{{&0}7bwDo9UeAVNL?2pu5@e5rP(
kakdDYl%i0*}l_ZTz%UQ(&sw!vFXNRtj(_0I5(H6DLH4@!O<?Rp4Y>Pat)qX^w53a<&g>5oKsB!oReO
eX&TP)h>@6aWAK2mnr%o>EdY82bhX001u(0012T003}la4%nJZggdGZeeUMb#!TLb1!INb7*CAE^v9h
SZ#0HHW2>qUqQGZDglaswQDhW$gnKU8l!7cq*;f-2y9xWY&Mdpl2lx;=zrhck&-1#UQle9fdqOXpL_2
3-0>)xmr7f<;bxP`<tWuEXLeW0V$Gy`b^GVLi~0HG#rd1*)$54;A`7l})9Z-6l8KGj)C$e5(h>Vj8ar
|br7YvQEZ|kavsipiL}{feOpSR7=H5z^bDM0U`p$q+z$=X9S;levh1N<BAy!sqCeEcvYD6vgYMyMW;@
*r#GVQXSj2Qd~$2(e2o1^U!y?(;3)Qzx}E*RL+YE>m-1()o3{4##_qn`nfRFUmisx-z)uw)~WdkmLVE
axy2{yZLVW{Jv6@MS48X?JWZ?S`prB{VD1clIE(p}?q=z1!K1B6EAX-KD4rjz*&=>~<r-YrxM%u>xA?
8ROYnA(n-gxq>$~X6GATtOY!hhHW>Z5MY!BK%lLF(Ex_G94sU>)_}K`ZB_9Ulu^OsB~R|RT(7$B#G_x
&K3v~SZ!hMTXYViBDI1#&fA-?#m<V3+T##dR%#oai2;>GXGqnZM%N?0MIU)9nRKj?%Vv7Yv51%d;fOT
GJ4bEh{2*xXeWChJs1=!%0Wr7>axB-S)CNZWbS{P6yFX*u&7LVTF-dtb3CcYQ%f$^-S91;2FKYZ`6UV
Qg#d<T9c88?O`DvZ<7csxF1Tg}Uo;t0l<mCRO#<yB^7nF*rpXsIF*<PXWjAmyC#HE0BK1;OqMwJlE8O
0C!f&njU?wGDT%5-FR5@THy410%9D^5~~m;Ckp7Ik}-6CoI6UoEhsA60h#=LU!^K!wJoBG*DkpO0IeC
aVPAItpEZSu30cv&{~!X^zF3{LAJ&XqNQxm@V6140R)6(&7j44`A^xGugyc5)`0_|7RnOgNe36R4oF4
pUhE9!rkfB;D{>Qr-N7y@Z}~kay#l$o_>yvXw&eg|TtWxn4#-C^@u}jJr*5^v9-QYr0}gjU-pvn?%zi
8`Qas;#SjVTeoFIs1H5Eug53Qq<9Ic$YYzGR%11iT_2?`4cB=X}9!k}GEyHa+VgE+A!)NGu+Y088|fV
yxv7^apVMS^A+Op#hZ)f0IM(FtTMVxU0LZvmN7Br=uYH7Fn44kP?uFRH6&n6l26LwBn|5sD8Tq=AFZV
CW7<<FmoR1k-l-8Xs(>5w4Vbew4{26b<kerL|O8tBIu<rdfz>SHX=uz0{;P-pFBCsFE_xt!dHKPhZiA
!W67T=LImSH931A8V?9n(@5QI2bsp-H7Gt-Zs`NS3thy1F13O>XLpT!U0%-<RTY*rJS1L{EfkAGd{gB
?CW^ophmg4Xn;ym3@ejgqpFGmcalPsxK_~5^=8nc-(Tet@pc3xii_ddsc3{AeLvb9FPfMk;c1iOc1MI
7$YSi~yK8T`K0x^SXkJ?4hhh$HsAAq&6LCcldT`Lk)qvn1u@vV=qDeh*-jk;T#Eq7L!;eFv8ff;Q{^+
x85xXl(fJL|GpBHA*;9>UwiZlZ=-am(X<-raD_xOV5~GPi(E1@Brz+fiC8P)0AynxOP!hSm5m!>r!*G
YOGr4G`vzZ&YHC|32*9UBLCSEck%Zr2aHww-8&p9N2&~dEIMjgLM3RL3_XJ+tAR2eQAt-9fzZi!xUb0
*2THMEfNg8N3WX1>GQ#1aaF?Fh=8CD?6lOjcJ+t=kJT-B8H0eGej)37Rc0UGf!Mfaw!U=}DPRE_ZE4*
<b?T;f|Je9YS6_?!rfWs_WEgZ9d;DX0mddQ=ftN!(>J!p8CKo5blT1Rt;<lZCoja}FG9D}!ty5D#?i}
?Sy8ey#8!w0ahS2w2b|;<^N<L15)><#eAvWY_?&#hg4+Nd~wYw;A|1Y7H@1&0ILXTAJDYf9xqwm_ixb
G_mf{Acl#dJvF>u+Mz_PXs;2UUD}ykB&h=^OYjy2U}VO^bVa(B-t5Q~o~^kAXe`rv)8i<7gazg!4zxD
<i%O?>(nk6F)1UzRcCBu;19@uj$@=hl3}a{`TT4;ZcPBR^Ec?jqc9h--XSI(|-{04OwTc+yPYSdrrjy
t@@U|GO!+a#%Ejc6k68Yfk17c?SVXm5PzzmoyVnhD>b!ruCFY0!O-X?7S2I#ia!#x=FoALswmX1_O~0
tYQFWriCb;y+l9sBB7y)r9Y1!yJ*tw!O8SaEPpCBYZP#Mql6J9R_^o2yN!};y9R^iZnx*^!54ED%F@f
D$6xbJm>ue0=-wLO|am@a}`UUVUBzFkHWsT@FiG(wb`>5i-XBh=CVgmPh_tqabDQNrSgQ=jg4#K!`-y
iJ1biS%gpzHhkKWv4#g0$_<I_B@%+j}_r8&FFF1QY-O00;n1m7Y@P%?*#K0RR9h0{{Rm0001RX>c!JX
>N37a&BR4FLiWjY;!MZZfa#?bYF92V|8+6baG*Cb8v5RbS`jtjge7n+b|Hv-}NbO?u!kXaJIKX3){$`
(AlHT_G%RCJZqID?<6P9x8K=yvaYmHVZ)tH`u~4-N|NLgbZ7@8=)E2-LhMuo<9=fk160_Igj-TB44&c
&yaUrup%h}<;gUe;{Ae}o5VUs)DgY|7$0-<m2xez-1<?b#z<Qvp1;Rfg2KG=+i-3H{y8x*tI4}Y3kup
$xwjtzHgK8r~K7twd>p2?p6h1Ea2V_vT*Pe4cU1E0rdexNGicQeXMQhwW%a;SXs=5Uen9~c--7s&*a6
FUkZM9#^4^kvaBE+fZV-P}UY#04H%tY}-lxCL#cwIm|4tNP^2Jf$-;Q1`u<%CFRaj#rFqs>LrPV#cFD
z=__cy|SfR&+2fc@&)%dyVA8oJTtTE1Up>owx9z!6CxUyt^Ut^s>eUeCe>c55Sh^d8}nF*Jq|+W%+$m
aH0OWxvOr<qAq@X`@Fe>>nq3~)_I=u|Md-wE%_b>Gst?6PJ5CgS!;G5W#e5WvpYBO|4^Scls@Tb1!Xk
{*~{L~WaRQ>#zkK*&S}Qa`Px&8zfem91QY-O00;n1m7Y?n&p#-+4FCXTF8}}@0001RX>c!JX>N37a&B
R4FLiWjY;!McZ)ay|Zf7oVdCeOAZ`;Q8cl{Ly21ZGTrkivaHX$zNI!Y?Qu>;9lRtN?`i6`qCipTLt%U
Y5Deec~Dj~}v~BHNk*HF<pZ?tOoq*tXzhMOHko=tGsU<%p>jT9!FCFB!kPWBFa@HQFS3n$c32b#9-;U
X0cy-x^S&*Wa<MqGd?#Xmtr+XsMv8ec=F2uS0U4??ZBtWLdJzXh^28E2%i_ye=xn^CSz&4G@f=H~Ru0
R*9%a3R}U7C}zM=32;$eu}nlOzAci<obYLS_4fMH{4jV*i;}JqJj(2OJNY=9T%6xbudm_{^Y<~ly_^2
?Fp4b`E3=p8qAqEivT`)4%Kdmm;Gh0hZAzM?C|&xnq6M%o*C%Dk%NAf-Z@2r{f|EovdkJ}gLZoBD?s8
tzk#kN%;XTb$UK)HWp7Ao-CZiYRl2?N8HA&feO-q_f_487IRC9paQiY`2FcA`#ud-SmI^T<mZY8AzOa
Tx%v`2=YiTneSROFar$r-ugIZ_&fk;I}(Dhg|sr6}X8B=dujsFy{_S5ycD1e*aUYd^k+oHZc4^a4P+$
`T>SPbL3M^Ldr>T7m;sNt$m-3KUJA=gGgbgbA7ww$@uevVto1_-a*yJl617Z72~EC;S0ow`8|r8MR(v
G0KMm2myj#^e}FdoUN$<!CR?kdk`-9#6U|sff6M-&rkGwGy<};;VP;@+!i_{30cY$P}Ni_PHgy&)CC&
KWP0_F^GgCgw4ulWe4Tupew-LYo2n|r`1EvH--)Q$R~w#3yu3SQLe%utU;q5-^>YA!`2J6?{vrWWx+X
Cbu_7r(l45C6J{UzTwG$F})bdxjl>z(c&x@ZDL9Lc<L(+N=$jOgn$$4fsgSh9EO4X!%1!_U_L}fVwBu
kp{U1W5P|4LfbWlkER2oqgJ1q9Iec8hdK!E&(Id_{35#H6`~M3uoxB!egF(w9$>5`Rea8%jQ~7|~v7C
aBTH%?6aXqa-OQqClQpE+Ej+=>H{T`#e*U+ij?{D6l7LHlhsM#z<8>u$#}zJ27@7YRMh95y`cv4cGxO
iiifO)cSo)y&(L*HQ6uHkKmjMW+xOe$Q^tWV~?NL+q2h!QIr-X#C<6%lcN?G)^1yI<=iA#q7h@rSZ&C
TWf>^67Rq$t2m)cHfXGsDFjsvvM5MKhuzQINp|%j}0FNMa%PIr_Ij|HqR8i~T7v!CcSQt}JM6#xp!qJ
4>NS&cloeZq8v*HJjfxkQ>AQ1^+vkm^+Gn%C;_b^C^ne*uYrW1u}Bn951p(Ai9ZIJrNQ8DaEs;cxG{2
}oiBwk3qZxX{)et;MO(%Hg3$Rj3t+ZBB(5R}we6<2Ia<F)(<V)BlDIXT*%9Hlo$KaY<-jF09z+)JMX>
RA=XP0$cDTZi`TI05?)8-~ucV)0*+rt&CYVOyNNOCT;dkS%vSKK{HrfN99%qbQPslSy~TS<XpM2AC<J
tXtB(kOu0wLeMp7$G^u#0vW!|3lJyCM;r_*tK8ap#&WP^$X0chqSZs`wPp`AZN=Ojt2RgjD?#NeUZ&p
xNe20__oLLK77?Ji)_Vh57hnTHWL2kiWMmvP+C}Ts?uUj}R=(6OS!<!CA<5`H&2m1Z1xQU;L8*uVFOL
ORRcItwSg+-aJ;IFv#LqbvbG0;RgtK^*ATgEz*Z7Af5Oh%7!LY=j!qBvnH`W?HozJeOSMSFyb!fM1@3
r(rl5BxG^M~u^pp8yvJ!I0bm1G#S_GFV_I#H}dgnYsbpMO`8T>@n)!${e|lyUwUnEXtMXGnL8_b~xah
`gt{=}TfVn_bU_<zP?p8aFWC)HdQo2qh?OILe%djK!P_wd+g)J!Uo7EeT^Zd76}|RS4MJ5*$sY8|A|w
-prVlV@wvA^2y~Me6%D``pTxjjo4B;!&cOo>6vvb&9Uayg0>t9!O>;=9_IL#!Vno38$7g)^=0#I)OC%
sj?VibqpfbcZSDOgVHN5dfHu5+Azt?s$dexYcYGkbcFFg==vU5ie_^&uZO9rxK0s0Ecv_LMN@~l$DQg
<s23`AexR>cQmK|8UE0e-Mmd~P_VUNMaq^+3_e6fHPs1Wi0)`}5BK~pGziUXmpXRp@L6o(lTm9I$vHW
z>?v<+f3ul5;@W|R5kCO*HsywyQi<ItzuoPL4Z*uQBymrdEvYBphgsI>~@YKGs+ShB1cq#kUQ2$F=3p
{PQe*qMm4N$zRWHEWA8?~MR1t}m}=bI{|W7viA&%qdNUE$^VWNFmM2?s~)SHehphWFk!*A)#x5^{9o-
Z^fjrrBo|G$m1x#w?PmNZ`M)kvF*Q1E-$Y?xfqlIG#yKu=i7lgNX0qTET3Wh5kg0!j+C!M)??;83pM5
e+r#RiU%~V;w>qZr0_mo)IS)uQk0aOdbz?0%xV}m)9^LStHAZ?4h4&4I=In>pz60VE3~>$ZA{M1MGLS
Gs{C-utg;84%->{{T2jI*tQimK&?oV^66S2!IwsSdg_=JM+SGwvLWFwix_;g1+A!*6S-K<?&eTuYa<G
~G2y|mgPu?vZkS0$y=_E!krM1_@(C^+}Z@0wUZu;6M10~`^+*NSJU{OHsqu&nB{2C{9DgY|?g{9TrlE
VdH%57}jVNTCjPW)%)(IB39arJ#qq*o|J?!9^po=~|Z_)@Ddm?NMO5uvhNKDpxX4+sUrY;Sbw3T-<wV
oZ@_n)CWHp6d7i}4naGr)P&}HHJ=hFgtkvm#6?8&dsgxs%MjnYnan-_C1;S85ry~MqoG-sR->fYoM~;
rJ-4s)Z(1a7#oggbtXKWCoTejcS%P3%3Jnw54^{kc18b!1f{pxmrZDtj8&cKT@Ei;REx{N*_u>J7o1}
iTvC~+x<!POP_!DShRmfB$;6RQ@AqlT)QSmJn4$V}}1^j*TZ{?`=I1Y6I!3q~yzUF?g7{9*lSWjzwCT
Gtj1VlAwUO`QUob5_hQD2TH*I6w#_?Wl)zZac3HE2sy3(d1Gg(93F`9X*qb5h~}T-N-epevTRL9rRS3
62(x@>7DsHVklY6Da8dIg*3U4T~tFgf>yV(V)&p*ud6yg09V{9qg<mTdR8P+FMhBwv~Q^9?-KUs7=i4
1OO?ogZB(UKWk|(bS=!fqPe!9*s{%dC8s3sK<C|J)?B<r13=B(ip0F2`QwRidc8Q$_l@~AH&s4_!Xl|
Q5j^L~R;Q0;A}Ah)D?zW-u*H}>xZ&tS@^Fbxude@m^~WW&T`9@{F+{Q%oU|)Iq)QdcI<`15R2}&He7I
E<XbwBk?2U7}<#zIb7i3gjP<2_B2%EXE@euW0&D*HjFZ5wTwFe2&w_m<Y9)heO8l=#d2b~+IZ_Brerl
@v9qhb<*5Z*@cJlj7`r-P|Ou_IPYi#9<i+8eKsr5wN&v8LC*r{$6hR_&WcB7`cKmU8?H2<X6&UUd-74
YF)$TeD;k;RVmv><(N&=m-LW#=fvMEs=NOa)+wR)zqb=|Ei%+Q`5PogA4Kg4fTch!zh>gB&%shXHard
tWL1Kmxq|%Z`owBL|5Dp6fOUlPG2>OHD2Joo&5Co_nvOlS{tB}IT_laTfu{SUJvY%z31SLH?ZS}fgKm
K>CN=w{L*Z4dq@j3y?S@8<s#SOyxuO&wXdufwMa~)aPz)ba$b4H26fd11<y)OkBJ9qM(~V!`ncmd&!`
Z`^1>~H#D@L3F&!>PV>mvQ#wFj-xU?SRJvfbx-2r_q6T~7I?b-$_w(jj|xKGlQDZ6YCbPzU911!eFx^
@LRjM6(z>HTS5XPGyQ&<UYnmQZsqGc2L^))1Ez@0tYBCPS16ZM7}w(c(4EqL4w>09@)eOZ^rBorNvSq
-0cI^qF-@a?d*LTo&t%g|d{;7~-uewv9maq4Nzd@xnV*xAzdepl-4^X}Yx#aL8{>*Q|;KZ%jP;P>oMd
o95CBTToCe^q_D}L4A?`*U4Iy6SQ{{9*;PNenVp7^YCoTr3IDy6qbW^#Spnj=fZkRXdOq@N5WlcetiK
dc<EGZ3(wdud>F8PrLTpmKC~AbVplQ{L-DbyR7`HrHsX`4L(~y?!#5_c+G8#+RmL0B2PTkZ{reFCpz3
C=4XzRoer=y1KkB3$?~*ddX}}<qg!F@_6wxk+yl@zgv~xh!9oF@rzx0<pNMKb7vWqM3>gNff?FHbYgk
kLm(7oT~MEK!(<QZu`pR~v1IZ$x@cWD38wHR~1a=>WRtp5qt`j^oMXjiA9FphkE#Sw@BMu!BhZ*K8Mu
DRRzUlS&QTemB)2ZtwLEqD{8hQ)58)<O2HYsms_7)FL`fa!$qg$dcWhb&ANq_EZ2ro)gn_B(lKVRFwQ
^i7aj40%yF5UCELGHON5X;XckHFa{qlXABC`;RAU%+|kC*56#NFQ6ebV|@tV1xT4;@g>J@W|YEZ9ji5
9e+V>yOaEjO3ZmA}BXwyU9oFh|g7P2SgPyC^18MTxdyFlFp7s@0zJ9GtWdZmI%T#B+fu`WVrj%yM{$P
MUB#&;2`RdRv`?tZcZY0!nD+7XdGJ|=1{Jf?n{LOQIB`x30iT$SJi-YEiTfgdohTFJ~{sT};0|XQR00
0O8PL-ZgrZsYbDjfg-ZCd~U8vp<RaA|NaUukZ1WpZv|Y%g_mX>4;ZZE163E^v9xJZp2@xRKxWD-inXL
~1GOVSAIEtQ_xd<eaJ;+huFBms3<+&Jd&FibIYGQlp7W|NZ&_fB=UhJDcR{TrLeCK%>#<HyV5*E*DbF
>$0rZMRg-)^>QhzR;WeYmARNo(a2?eCv%a(!+I&jsxIJtQHd5ic5T<lWbcVsZdRL#P;FDp+QWL)7Il@
CXRoqS$-TW|xvHBMfLE=&Z_8q8p2()DYIAcV+f}BNxm{#x;WRC5yRyEy0bI>(ZF{V0Rot(#c3~c<Mb{
Rky=$}9UT<u#t|?)dWR*35>b$9!FqF{mKEQmcn~S&lc`KW?u1jTJ&x;Zs&2f^kXeIpld$CH(y1J37<v
#6ZC2jl5CY#A=HoLuqr}jP4T{j5#1pNE1+QjApFyQO&iz;h27jOCQhpa5KX({y`5H>3++4Q$S=Rapvc
4MAh0HS>dx@&9w?scJBzIv+{j_)o3h#By*Tba&?e1G+qOhcJv2qoI%d98|7lHSQGubX6bdy_U&)m<~|
Y4OJbnPuAHfZJVKS!J`L-I&&mY@1CCOIWYcY!29`xhykyvd)S&ofr2q?*}%WQh?SdfS;z$2*AFwfjK7
fekN(Y7N;M8`?D%PZ<@Lp>rvLT%<BLwn=Z3o>Ly(l75vrX0iwVw=?YdFRzSs~Q-Co(8-t2GsuGYqU|j
?Fr;9g#eEZV}oN*4^nF0yb?!I?L({@=Yt2>{Ony#vVyV9=8Vf?-oFIaz{R&{z))>B+~Sim#|?n+Z}Ca
$Pq&@9_V%7D8Cd7)N7`xGV3JVU1LR%u=|=1Hb*%_TH1kRi?eyl$3R3-tKAg;^+=69_1CwF{@h#w9fM#
%q8-mQtBpT!&Rt-<bPZwnD{}r$D~CvjfXY!BZDHYqvD(+C_@wO+g#LyX(EZJybKY0U~I9lfWRa=~<Yj
IC`1_tuCQ~7K1Rj45GdB``JY`ukkU8%oV=8`aV<g+_2kqEWG>J*9+Hse_<~2z`%;f!u+}3dm~$5MtWt
NfIP+e(#SDBgW<f}Yn)sz=fu3gO@?X1XhJl3LON?A!blvxK#fjMu_4Ma&<+NyRf4OL`~t=xG&k@H$pX
{?y@=F_MUW%`|BW7jl1&x<hR$1{EHSWzWvoPiLjCDMkO07MxZ1Rfx`N9nNSK?L;qjj%^|5{EfbJjekl
rxjCXuF7&w&PT0V@MIc=to<Im?zL$u$vkbSa4sgTQERfZ2*nw6wJK9NQ?M!wM8A7-qB;nRv(3*Tajp7
Ij69L6~pA{2{1z0V10)87E-eGEf~p#*=?+n4WHRBi`VEFs@q3Sux)LjZCwIJPL+8%PKJAcT!~4M&o8M
;+6GK;0BDiDCXkl0lq(rLcu`QAr78cY~F$+(yR+K!J1vRJ9gD<k%3jtMOY*<A@rlfBYi;#Y^|#JRy>{
bY~;TcU!95YsW=?%8HocC9>>i1vfKs##bfZ#hEJ|0Pp>`EK&u-Dj>Z6a8;+s*xYvFmirbK3+1VgIMe-
Qp7$IF|w-UN4u`Ylsx>lT@|M$g*%f!$R>~lX4=w#aSSWE=cc;f8`GO!|3LiSyrh@T2D{cA;B(`2xqz+
GKa)SVLNZ{A*>|M}hJU(sW%8<mI;z#~t-es=nG&j>(anUF^*esjjIWx_}T|K%g^4A344A}kK=sz|Uak
LyNn>e$@TZBx+nq!q#AOtR+Y?&|nDa#5!C;7*4@3d*Pet(B}cs5B2}K{UXOmwX<4LSXV<&bk)O<%2jR
zaX%!C3vKxeQ`8*EyC|w_QE8sNldm(UtWOMa8K6`9^|1r00SC#4<dl~=%NV;oVNj?FXuu@aQJfwE*jC
TP+2_Hj})}NG!7n-TXApZi|IxH?X#`~4Jq%zcbK)MZbv~!-4tMtvr<?GZto@ehhZbB)!Aj!Np=>`h8|
=1G-9XmtoIzl<K%f1(Soz56QY?A#SLhFnKH+5C^IfIv6w<s;7bmN9?5Qa-d&6e9Iwu}13w0pm6x(H@;
mY>oP%Zqfd@`QTFpi+k%<+qzz)S2Q(Pl$03q$FY>E8a%E)5OQ689cg*=+5yGmpY28CIESXU*w<h58YW
MwE9fix7*x~(;rpnru>mN7_SzhtP(LDSc3Fc{(|G!^X(bw9Ykpw3B`o1Pkw9uWdj&9O0w^`c(Mc~`;<
3@?kSlU73kv%|EPYFtM_e3>Gw6hRZ@Gq5fo5+J%5Dzf5&%XC@iQv4^ykI9Gh;-~i)m*-;|%~fVayASH
^V^`dvhuxBm)+#~XL+GPyTNb1}V}!QQa-q(&e*n<%_0hV)n8MMzvjrd<GCz#q%TT(ZAR!mE+LHhuK*A
!>`xQosC|{;8HgpuagZ{SGarLMhGK?A@r7e$9sjy;yD(;Yv01w?;04Y03`Xm!K@V3&752l7<XbcleK=
_Vali4~qG+ot76~GFX5wM@5q|w6zLn^~9j}%djEEs$RRBc*?EQYPYK)^V_^<P<FO0GP8Nh1YG08Q}b3
cUcQXCx-qu0o~!1yijLs#t+Q2z3^KMY#<|$VW0gq~WXL228#{VL(EnAwo|p1Clm!*4Ch^fl@dQsc2}z
bVdJMOK_OwIZ_wLjp^?xVA9SaL(2-LccP^M!glgV&+wX_trrD)cOL8GY=9cJxkIiBU8<Abj`<Lw6HG3
wB9~wTV48LieiFB(dPoQs6~yA8XgTB`rJzZYP@Lq^l9-NV1oR+G2cqVp0dE(UF$~^ayi3W^_>g}0!{x
=>H)y{D&>a}~hR*bWi5w`5$*7&?R_-)mLfezjlTBv}IlILuzNl7RYufD+GFR8XC$oy0nQU)?;f^3EsG
&2=3(7okoaC{&zj>Qpym|NIrR%V;y|zJa=*@B-yfLG!(G9$ZFrr28{6Ac9;4ZY$@5RSXDg-eRpY+5Yd
QT_n*ZZGcW0>T3>XxKHLlTr{!L_)PXzNhw9Vszt1(ryyU_7Y|otW!SdTQ)iAxDie2w?Qjw=kCprqEVl
l;A2gq32iH=4jJ)aoeha8Tv~@l=y4iH9dsz({GxGh*k=L=~xr#U>D9(U?PHTaGxG*m~I+^fM8;P69{^
_BCltEx6_+7z#N(XA^{kzI10CBd3U`n*FU;=8kNBtR|zS#uABT<;FJl|`JX^cXVnw^J46wNZEJL2L$I
#9aD&keZheMAQEt4?8IY$yjL~!`CN*9F^PEJOFrXwk#KVzJ0HBM`23?Uyxxd+u;g3}K)6ySkfxmUN&z
|1?$^P#(9PUVfs53U%uWI}|r$5+=I?v~(_whb>n(sN<_zU(w*BXz&>;uSsQhC*;UEsu!>--b}Gy&neq
eO5oZy;;<f<ib7+%}k(6hTXWU=sLSSNQkDQ;@tqCw+dvf}zG0hVsFj{@`>7%$)9zN8lXqa>1O*hV!7P
V3Z=)i^Lw)C-?yg4-8K@`Pp!~Y2}t8otJgidRz<GQ%mteoE#q?iv#-ELNfR?NlxYu;?Lh(g}~j8sC{y
*FPx-F4|X@u2XWg2M2+SGjYfezg52#c<f1VW_c&1FZ8Rc7R*2O*a8G3jQO_1hty!`c7^t~vL)@j&`CP
ih<e|+TzSmBIDB%?fA!9+R8FMNq0sYHaU3SY#-~uZxkFP)!<bAe;ktP#<^y0;f9_Op8{drwavj)WJ6s
Q4MTpi!%5QI#noL}plMrc|QZLl2*;nUwfeg4hq@18&ZW*@tq9LM6B?qEcVkUSGtlne})*@}%dJO&3Db
s=1#Y+yT{G$D^&mf1aZ0KYoMnduI2g&mv?x$vN&kQTz(k{JICd^83|X%qw&7@MR~NXlP2)e<5x4;e*C
qs{I(Vwxier0$~`V0)9}(O3wzvLVui;z$A&l;gb5c;gS%75GZsDp_q%*{(Ja`u+lKlD1x!e{j4vvftV
nFVp}72YcSQB|0PAbhQ~~{W<gs%&>t~hCO)98-%9+_84daI2tqPrikv2f&4k`9L|UJ$e`Xtb%F)B8BA
(d-Kr3Q@#>uwb@IpaSKs~k`ZE3g$5*e;-=`lg{^xwSYIc7XttG9W*<`&UHDE>cuZ1jgu_`2PhJrBWS)
1|BMn;*I!?L&q2WyIx5M9+4r8s~4D)C)QoJK!4!Wrm>-4mQeh=_acATB&L^Bt)vw7#`ZHiQ~A+uHlE@
i3-lR9)W5RBe`J0mPzw+o-c`^J0#7L%+QnL2M1qLeWy@x2}p=R>qjumWOuq9BlX$2JKpD_Zjv)fP;u0
98*wvxb5nsE7&XcP~QsF4FI4^*{1+T6#t;Tmoab|Y%9mWEwuNgcSax81J3Rqs(&->*Tg0!>7W4t$uZW
?@YQ@Sk~YIYzBW|CY&7K&aA(0(OC&xP)}BLK<LE%hmvhb|K#;Ec!N9Qb)#0<rHHYH%Ej~A|Cx_2G4QY
|F;zxVBVO_#<S91MmlEaN*4J8bKh^fFiQpIp-M{CwV#3piiSAgtUiFzU~(CjU(4?C^FS%R>arP2k={@
?;6ECwPMuCC%(AJMj%JZMISms;Y5t9^A|0vkEhbT>}u6?3`HCSyjlC(qvJkb#!t$n@iR8BvXZuK4Lu=
$Cpt+sWdf95aW766F^gH~M|w>t~Z|Lu-dj2j&$wJRr`P7xyu~UCVvULUVZon%~T+X3(19!ZgzXu-hcY
%m$6Y(FfR3RphdPH4g~)Bw!#vWF4m-01MUUNnx_xQfDWLvbDx|0WmT-L{+aiISEOb17DeLZ9gKOyDB!
q&s(x#c5<M)dkR{IGzSh$?P}rOaJAeboiAE8PK>zSj3p~@2Z5X)ATo_uZrEp}9a+83v#x0{UEa^!1dQ
L6>ujU!Ks%RqU>8hy?#?nbbv!(0pBz<+Rs(Bw{%sWTNCD{MfK)M*jG;b)@gvJ@D~-0M<&`A;U(JoR*G
7SW%?m1_Nx60-EsJRw{R<}SO>2v_L5-0k{_mVGCQtP+X72vHFifCaG@!Z^Mw`I{$BN$Er09^0Ilt5`r
YR-Hxus10R}ic~$3yHGc;4Q?DK^l@_mdxUiE+W~dZxKEbH!;xlByK<sr0U^C9fr>x-D=Y*4D8(ZEWG<
mGx|jYF2i+v@54}!nG}U_*Yzpx!sOL;_)VA3C_@`aNgRgDI0lT?+sZfNfP25YT`1+?#R3sj}bL#!tvK
~-s&(G%L0pOQQ~GfhXWk{3BRneQ#z9dIzGeb5C*8bcEE|-6@*LKW)y-rC5?LfJ=KYR^o(M9;XL>pyw6
vCVgX2s5A5D28)OhETnR@wsymR29f*Zv&UxR%ZAsv{IdU>)571y>S?}XaK4A3zvag9^CWk-$qis&!de
S!@FtdN#H|u%XUYTMwM}n`YDu`&ydLv3`TEtOwQLvg-ZY`iY@vxB}Ny+T;->h(qGX0-OQD%V8#}1g4O
3D$MEzv^9=}|#2X<~G{l+2ph0+@){?Ev~52yc}{b_ZUqR=~V5;c~9t$z19Z0|_45BD*Vq79fs4|Liep
vPFsL=b!(-3gy3C28lNw5w&gVSUxc_%<MH3VZH1&YICdCw)xZ)tZB2whW?8zxL4^qX3BB-$y3L5#2af
tDSLu5C|be6SuE<lwvdYsHB&;Qu&=P5X$FyDQ`9<-a1xDqq=pDB@3zm2io8B@_<sCA>7>hZs<f&6x^e
1w8Zo@8KI9VZFN5p@d8&bIr22JG9Q1meO~){=t9?9|QQu-mJ%I7xqCUa=<b*=dCr=3+#a;T8NuB4E@_
~WY^rqD`M(4^b5WqgQP6r9Tt0jQx7j+JS1Vnb2v~^X@9D-TixSZDzTKV#alcG%WwapTJK@>*4l5Dk-R
X%V+hk3WLLi;cxQdoE0_sl%ty-Po0>0pRo0poKMux=|pH_V_scXiBL#a1JZYUF#Wk2|Wn{Z#$Z)gPo!
9FO0R8a}5ihDpgkNiLJYX&f42SZ3orZ(uZ6|0U1~+*cdSQUl$_9v6vC=0qDOWOT~>$~#%st3zuDwJ&N
!jwQhZ#btAVBB^wcpInN5804rmE7*0$MQ68Fz3xRy43u3jKvI)b2j^z2K8*o!I_4OfwwQHg*63mglSe
hj#0C+a6V{9<b0co%)t0#!gnBlN+1uU5qn3#VsZ1^f!%Lgw>Lvy!qPf}HgTr%ISRd&p82KDXLN)(RUj
RKTGo|p1n9P<xH7H3<Xiki2*jQqhDrx~VpsIO09v`pb1$arYScS1A#(h{kkiwnAS&8PThvtY#f8>Aw6
80Wawj}^be2kpCA@QMcs5QY8@_2w_FtpW|w0#BkPRd*fK4z213K$YIa=>_0T0%zz=$(eMXxo*V939;N
^K?^$b;S9ABRoKOR4CO+b@c4y^f{9S)Cf$V-B_BKAwng~c{J%~&-Jv!Nnk5?$`(afzL))Z#6({%`N$k
GjXgu8`Gx^J>J-}@ACLUop`ad3=;2U<=UDbUIJR^IKShOqWuq(2u|Bqy=*NNEfmP9RRc14tiBub030m
0$2ipS{)y$q|G(w-<f=MU$@pUmhQr!yO!=n`Z$fBh(bfd6-&?iA)wAvSNO<Kg3{YETZ#av@7Tzavc-S
IZ|xixXw-hr?8@x6>SZ&*D(>>Nv6-7?zUc(|i!)iGF-@q+;Vfy*7M{{utf%35M6v;mk3V$gcmUFc--*
1+hho0g7o<Pxs^g)GZ@-&%L#d(bE#JLez4_XxFw0;y>08}~@K&)=&3=wHVV*01+vC(!5c#;6Ls{ZCMp
e(^BK7QMb0F+hM2dm=s*OR9EYx3lV&`rJ&n3=b59vUoBIHzyAckYDm4)(2!j4i1b7p`(9T#=*7_z@VF
%7qd3}d$9^#hz*`j!V(7OX%t2MP<j%$`H359pJ){);#O|RPlMlBSMwB%y28B15>)s@Kl)XmA*4&7BIt
tPnyLxunM)>|P#By;pCA^<E7aYr-n1*qJgw*mVz{U=ctcJZ-LJC&8J4SzdR^ZmGz@SEp4kaUu!nrAJ1
hJSRM6e*4l=Q;X&6ibBnUoo4dz=c_g@1m(Hrf`fSiDMP8;yQWUKg8LqWq_yu16__NE?ZVjf(5!pnzik
HO{vKb?F+93KLYWL;D8DN{{5{sAR4Tgat63&=WtadEdtJv;&-etiGh(2qfH?=kUXh`T^(0C6Jm;!K>9
;~2aQO!TUkf}UOtp1Neb0279h76fpam?HI%QX<RqMk>W;Ly*XYCb6Mye`ZUM#N_0gZGtj+9>8rdO$=G
-(7sR2FW5!*cyec!z~{in=nBh<d)$vKu|EBZ*yhmG{p3IbH*^ugh3DCF^91o=^Q0djPHz2xb9(uUDB+
wP_NMU;!P8j*T=@R{jX?MU{a-98!@yub3x{$F#xYz?L8rl->sX`hLzi1@w;cr-c$}Z7vzx{*{eT2ud=
OKx-wR~NS;l8vGCYN|fCy+vab20Op-?^$6J&F-tjR=!{zqT^B}%`pZx!KsQOp)}JP{b4N^d1b@aRoyL
Q`@{m+abeN@(W$A@`M;7pZGa5F~NjOM|9t!+n56u{hB@wBCv%wsT&+;zPKu#180HVn*{HB-dw1HW?vV
c9Y@Wu17cr7Lo7~;<Yw9)ikqxk;7u93C>j4J;2;8z5Hy+pna?p2<Fw6XjUJ)x|PJp{VAX|2gdEd`ViF
7?yI$boZS-;M8}@+lX-?YlP{6tp&@wBkpKq*coc@tL2(kf>dh<Z;ot!N1+kax9H|4fQ#%v^qB_Cld8y
xG>=x)5Dg7S7dhcBb*$m<o)z;u-?tn4g-JUZVP|c_mp!(x#&@3FS@Ghr;+uAj@b@#*OnoXF3{o0%M@F
v*7cSG(NveppJq#wc-8Dr~*Po~wwOKT6ezJh=)&wNUqnG2(6&YVfxqeLyZq6(p*DMOnSi~iA0mW=HeX
|8mQGTU47i1GUe*Fz)hSRreIFU>&O0x?Hx&Lu7ed^DpDk>b+W{v;!x38YhRy*I;zq*^crg2VF{3phnA
xem<c`uO7nI_Xx)wb9JjMf=rl(a64?$)fpI(SGK@DcD7bb`oevz>9zok7@*txl~J!Vb5tY44bH%Znmj
lAe{JycEvu*xL&u82g68P{aKMA@DQOSu2emtQy>tK5&Fg%N_BDTncyDmzr`N-E36==w_H<7mk{~jSAO
Vv-efnp6gqb>j(=C#8R$Vh4@wdH@+T4;ehYk5EbHUu*01uQ%y5sZAw9}JqU3vd@hT_7Q5bQw?G@^Ino
rx%Qh!mIX*?`D_5Eb_6-gek-nj;ogWniwrB%~xUulm6+UWW>w$ej~5m!&2*-l+YXom|q^t}gtLl*<I4
r40KS!<7DcB6uK)=Y1IH0UwPI;Pr50b;5CyeH1Snd-#M^yR+Esyn5srqvO)67*dc-eJaj5JOywZfd^_
vuNt>W+CQfcB3=|Itrp|=NdVyZz@Xf>(mY@Scf2=BOb`H@4Wmvs`S2#bL7n)^R`4nlb8%rI-?kR0-}-
Rbp3x7c`hqVl`~!>lRCxKn@`N2ImI1v27@`JK?Zk51Bb#A^{v-qNqSQ;WcL@$a0!os?hIY{FU=^Fui?
u*2Y)<;2l#VReD|O}-t1I-+fzi~LC+V~nZUEw1Tk`lf~UW3ByS!jfV<QiX293;uH;>LJnmcFB+i)fqa
IRk$&Za}vTnAh3;%&HN4YFQ7eD<%cS9HslDhb<hmO91KI%A?_?MFPbn=I$f?}4}QsE9b^sV`WM<9k&Z
W23?Xj7VEnQR^RMxB8tqtr4iamLfu_gdf<MJ`j$=5koHL(uy5b;YKC%DrRDS7+?pM(!}5k>#x+2FyC5
6?Wi4;%hN67Y3JA13vSNKU+r7mUUjt3*PNZ;s2VyTN2Xq4esGX(;?Q|UuyxC@{U34jb5y$k@u1#Wp@y
Wam~k3m`mJ`rQm0->_;<%#eu#_=zLML!?GLqqfeAf=WqC+v+R3rFjYEzU_Zx4Z#9BJ>^=JQKo6||Z&c
!aJ?i*6+UhXqbFkHEa%y^A+q8?6<6C*F><FNmeY}&?Z@wW>p%g)0s9C3!`K|#IB!!<fmRy^<;HARPC-
s`xTS+or`rC+f{pe?w(1cj>nJ7nVh25h&AES`#bjF{AMB@7&UBWLkVRoE8fP}|h?8qnjgC4}-bOP7?u
B3n3KDey)3=vcCa!QHC0mvfl)`wXE#N=<)r;%vSf-}b#9n^Q7s*n2P8hHGnE@kSRG9TZP85~KZ5J`7-
kEs7)V50RVS5di{6Iws}CMi_bwwusuolGrKKG8?<!4&NHEgi=@5#N3*PLD@}P;>Oo2|nF#>}l^SMBuU
h-dtqMvvnRye|I)fi|q9I*CBo9gaF`iui;C2p+8)Arq5uLrvhrg9$jpv0qx$+d)C4+X-af<)IE2o4;|
Y14$PDu>#H;RnjE$A7kH6$s~k`4I`7QJh?#T0^6Q0^WncXI`BisZcibUCt3;eifK2U*cM8B)XWsU$E=
c6QFlbeO%qHU1vt#o;8LFDOpjLx3N89Gwt!6j70|gcDg@ry-z4OpDZqoTX_znlrLF}>lBYZG&I%n``2
2COGP#weSo<tC%s8hIlN>|U|>Uk7zDSm@Aeh~yN`$@R7b&ofj2C?Xy+HI1y=)c0UYCLbX&)i&I^O4PK
4*{pCCD`TeQh27E(=v9u`GowDf=I*%%`3T07FSHI(5J*GzU1#dm`9Wy!9yAP0h=d0INQ5!{iK1<>pVA
`tS842;0cHxi&ODTd@X(ljS-+Y5l_W)@mukY&#@=5XiqU6BIWoZIG=$InYJx1GCwv?PNTj51yD-^1QY
-O00;n1m7Y@WApoF-0RR9o1pojY0001RX>c!JX>N37a&BR4FLiWjY;!MdZ)9a`b1raswUj|l!!Qs<_d
dnQY*H!o0F^)jRtQnCfK^mkZZk<N98a(fBDcqO+LEO0vR+t<XZ-*BQ6`-853jWH3LR8rp~OlVWol@tM
C};ooH5mQWIa%aR(i6mvebg_yV$p{J(xa+C#kjEYRuui?~pOJ)6zM3!TwP?ET5?Dq{UbDtIUc)SV8^G
(vK>G`z}?LBLh3x$?bv4H`0T0u#FNBsuDi2Ph3$#2&c(AA>a-QE(R48u_XsC4tYdE;hW)7I1Lv=!3&W
&)KwlebC`B72FSQ>Vq9E7mU6~)#ko|Q1>D}lnhYLqM)l<wD{zK=R-YP&mg&Kmx{<EgQ=bD&1j_hh#iI
YV2I95s1ZFW-*8gvVe1rBv{^YPF(sPT6dX^;e<43a`^rwb+WkZ}9)>lqg&lA>HPFT+q;@5QzqyE_N&^
fZqp+(<Nd2xIWzlowqk73*731)MOr7AEK=U*A;rP&>s&dtrpaTIAy{<-ZmwrD(-Y@T?4JspjGn%TJg0
Z>Z=1QY-O00;n1m7Y@SiPx4B1ONb33jhEh0001RX>c!JX>N37a&BR4FLiWjY;!MgVPk7yXK8L{E^v9J
R!wi?I1Ih}R}da7U;~LRa|_S~ikWt|*nXkSttf2OrW3Wc<du|m`|p>MKO)=dV1dmcjV+3NeB>i5npSB
Gwc723+(ngE4Pe7X%^Ea@?+`?1ann797A@BX^<Z#`Sl;_LosIo$$>VT(*IJ<@uUD`=v^7SZO)FZKy`w
DE=%#(!Wg3k-=mO2cieeUTd>1%2Ef%5@sLcxA>6@aQxD`4bZvGU;YVmS#z(PDiTGRxU;Xeg>*yEL3CG
iF=FS+FxS}T3(8ab>DYlJC=Yo#!4%|El2+kF%{u8Fp@fpoS*d+pyPStfadS(ZjoRAL3i9*Z|Z{`Wx;{
H*=7dnJ?E^O!e5s8qU%fIi<G|G0r<ApVJxeeT(RBCIQ5j6J8Y{vBSFs{N%nj{V;sE-Z)&>>gn!h(x&e
p@vA%a7)+>aEKpzH0#bJK30T9-rI)ygf|nA8#ssWYwNIps(|1a(Abg}l-3oO_W`{F_i6a6((6V@|6OP
`Lb0l&2@+&G2D$k(ER6NE`Tm@z0~U?;pydYgtv+D>%Nz~2!cZQ@oAjhN1dxrW?&w5+2!ku=97BG|YlH
b1j?<xmEBVfAQ9cgLY~ZSbd{)OC_M8}%M2EMAN@?PmO-e(6XV*X&-<O*a)i>A@;7%#@SF3kX5(ufl@!
@=mfY~0n<0I;xC+@ScoYb*Lv9U3iN3`>fOuOuR2LqpH1GC-WNMaVVS0!Z9@HV0Dob_><MghE;FCo9i*
=vVXl{LLq6H=g^D<jmu*TFF2LcWIzE|k9+dZ!HBxF#mS8_21Y$LMK3vh8RFGKPGDFU|WzyGYZT4_1CS
5RLK8#rFK?`SyHl31NgZmdgTtrmN``WiHbz;&hrZm!${KCRmS(3#0nC>1J_AXuOL_GLxHK6|p9i%V6>
SUw^ExZZGfR6TZiEN2C7{-URyS1~B{JTGFgZ;#+leSg8ZiLhbdNiC2@s?U`k@D!hF9?wo<4f(<1Z-!A
0oJ8IcbedT88{jG{tYu0buvtZFCX>`<krRrLJxZzm~iGa?h0Y$AwXg-A9yJ793ZmIoaaNj;I9rs>ZZV
Z+qg0o{M1^}4*J#swJXlPZ`iX@%}TAXjOQ<7Y^?L?rHT{e-(Lx;fWak-F!;%Xux6zmG<mCJJ|n^g2KN
VkWkB6QH)T*^vOSgOKuyqubzWH`C#IyG4!OvkP{G20!Y`F#JOBuzr=b{_}I#{KBl)u-pc(b;W9q_IlF
p}@K8z*|8(=LN~rpU6vUG4=9_MX=?TIZ?<jW`5ra^I*p|@Pn$ZQUAA@OpgOMC&tIs?c?_R`ugG_oFA^
rUIL`z#dOHriTUDYAIO<7hoenqhe3v+QJ6Wk%fC=d0|XQR000O8PL-ZgKFts#jsySzm<#{_9{>OVaA|
NaUukZ1WpZv|Y%g_mX>4;ZaA9&`Y;0w0E^v9>R^M;iHV}U2UvW?#>I{yyX27ro$gm=F0HaA0EY2Qg1O
hFcEjALVl2lUluiqUh+p^jQeHeyeen=$p?z_A1ekn<k3!|S<E7TquX=PPmr9Mfoj0UrYQf*4KU~EBu*
R9U^!lgniO68z7MOz^>);y^K9r$MhC05N)b_&nRmmnLGYOInTVNF(6GJkYnw7BhjNw!Ww>Vn?Eb<Sh$
pdtaKH{jZ)G1kM{Sh~}BX^q}GSYuvFtz7NSggAj(Hd)<PUXiIBof{tc(xNQbZ*<r@>EPMeN2t^zLhr_
puN>?2PIEkkTCdTfCct2X06Hj)e&u1)5@FgSf-kY>h&b!5v-4&xAY5XFHBs#Np5K*6D_0e!5fNHV%2m
fYz54gjV`z-29OR{G4irIYZwOq1ZtGPvoR_VBB*L8`Q5h+FLfb)Q2zRULpk?2JZYAvo;Yn642I+{PJ|
X0i=#`H#wD)EOxv859DSLIBmy|-vk`2L;U;qq~1+FF0-9wU3uTzmEi4a*vNzXDkhh;L(Q!<5Ql&IuEh
_y8}nI(ch`bw=p)u9mjlUi!IAs2$w5RF~wMQ@2akPdF+4Zpr9-+WCVE!w*7#;}Xv>K@g1%>e9z0%pFa
Fz=b~pS-bCSac2kDe2)}QziGoHmXT8>c+y@)Z&L0op-4$WaGJ5d)(h=mv8Q`7TN91&DGufubB|RpYw>
c<QP&unTBxEy^{~(j--0SljJTr7K`D*f)2zH+-PVj>8Tv33%LzU>%n22nFjTA%*--U^AJcOZK@k>Jgl
gK$gamC72bAdR4K3xV9f2ls}bM`wD}+fe$27)Fb^6tYmJQ%S8p!fW_Ppe?B;g%j-9tH3alJ{`TA1Q6$
drf<W8YhRoB<NS2c2A-ozmwt)U)-Rbx(mKK<n<o<!Tpl#0dtdUkWqWS#yHenN=fMs-M)4|!!cq6rg!9
6dVXs=zatFh9p|^6Rb!mN6$RL>=-6`qpY{$sQJZTyDZR25sy`#tw$4k$I%@*hsm>7-&Z||2l<LoFCz6
tu$5S;Qk0MspZ*=R8jkVH;u4i5WhEyoFS7MvA|-W!()Q|u)$$0;#~23YAEd+(hG(;vpcm=i2;3be0a!
)#%Barle3<MMIbig@vvPR6W%S;-8`G_r`GxFG3(nVTrTe(sOcW|%@_`7h#ux-u}jD`4?mi1yYOg(#R1
LcIari52>ZcKNQ0RkFv5o1u0fz@X3cR|Yp-Or+k$}9V?4n36&LiM=@19$p{0Y4*ADen9t!s@b}J)oF{
g^LwrzaSBUedP?^>2kw^}|)RYmXm0K@;7MP7L$Ru7mTcI>~y{sr&5gI(9#3DxP^RjoV|S~CxFyE9|?M
EWmZT7KWO`eH}Du>QVf`2~<|bCa+Rp9#aZ>AwgpI?{EA=?PyU+o>|xVw2-zUO*h~zMuPCHrtBHcE-M*
v(M8U_wRo)%Y!eX|80`@>v}R?^#5ee)%tK(M#OQi)506o1)Uts;=%6yg7Rm><52Jra`>74H&9Ch1QY-
O00;n1m7Y>x7hRsB0RR9}1ONae0001RX>c!JX>N37a&BR4FLiWjY;!MgYiD0_Wpi(Ja${w4E^v9Jlfi
D=Fbsz8ehR|9B$%fMDA1j{0R`5gm!5(^P%Jtnrbq^<6f=gs`y?lp<01n(%ooEZ`G2JNtK)EhIP~QAK!
-kXgnMdZ0}m0|>>M`mog`LOmlJ#Hm3~8S1FQbWUNcHKa*Hz64usBXM;@iBs@55iQST9>u_l_^3er>8^
~3b%nZp}dWQeaO0;914hjR=%a!Gqc8?Z@-f;T*<Bv6e?7CX?IJVmWng05>y@%qHd&rO~XZ()^N*+}FD
c0)wjuHo|+cnTg%YSvJ?G;mksX5Oojl5l2vbHHo7gc=dM5L}5e#v}W&2FSl7&X_&Mf5oJC2}T~~%nR%
ix5<)QWw8wwSL;%MKU?f0ym-oi`!W2LIWQOjTngX7Bju2!lkwJNC)sqQdA5Z|)YH+qY29iefhsLtf`?
Cc(ABx}S8nY0Xn=Y-h9SZ0r*!h&2hVEqceca!{cbL7Jj$uXGDhk3+(Y4$SmOV%#5dzEXS<k7;>VTqeZ
4x>W;<*1(Q9d$`gm47edsKHLP&4gzi}FvV2jJsr|Vw*0Z>Z=1QY-O00;n1m7Y?<JUJLh1polI6951w0
001RX>c!JX>N37a&BR4FLiWjY;!MjWps6LbZ>8Lb6;Y0X>4RJaCyyGO>g5i5WVYHOqGKr)Kd5CMG6$f
wq0PmS->fJ*aQMCj%*?_sgjfvchUdep(x3c>~-AzKsSd-5#N09@y(1Bv8|N0VD=^`wAzB*S3<5q_{VR
Av2(botWc7bb6DbEHOd@=;0l%-L2w0+npI%X)>T^VLCBrTnZv`Qup7T%l`2heMMi(3d*Z^SOs{wEU)(
zvc7sqcLbvy|<fzNNOQd&Ph>~m-`8c?QAAnPawH0*Fm7H0y>;aGb^-k#T6+)QgAv|tSk~5d@gA241%w
uU=DZuSU7+^akxB*PpX|q<SvQ&=_y=77qXl%Bnc$)k?GA(Ig0bzeP#w@^CCOOmGZ)KL`Gmy%XQ`&Br2
HEn}?H})MZ*JZ!v*mBEe}`*`0-&F;Jq)4dpv>HnHy@BNr(Hdu6o2E(5wF+q;l+3QpO=tjE?|~j`@ci)
v>?D5Ewfffor5{dRE2Uzap)39on;KIktisG)KQz_6ESa&Ay^uuRMVx^#KP;FXx8XzaA@sznkO&)C5mT
pmsqYiQf@`6k?|;|OI5NQquJe^zPoeD&D^EO7inH9gHitgpD>SdwXG<z$a$Oh6p*c3oyBn&#6b{nEWn
*kc1SOC0?3F&<JoUkvTC2XUC#loT#2ANP2H@oOSNKUrkWZt*Kd`?0jevQ_XNLh@KR;9L7nAF7Giz<3n
RV;1}n;;!PRnA7X@nMnW}A7+tbi^(V)9$QJSVPBtJHldk7kao||9M4o`weB9U^S-PT)_*0eS2D%+KHh
1|ovWDm8S293K##WdTFDOynJ9I9_pd9BlQXgwxy0Y7mre7|Xzpj{eSjcHuK>jG|dP4rMhV5<@hRH#kk
#o@r?YTc$k@N`7<z!~FI{=Or1ATY#H-nEv-QO_Tg#Cken+zE-){N7cjlU{9IcK%eTnvR2ekDcZBWEv)
Qcppq2<sqqh(lOFP=`FL-=se;+)`aMzK;!k!YC`m>^b)BOhe`5c-DavO1uYxUN6KvFI(J507|TztwzG
w{szu2!LUL--LN?0CxX_cZmsQvmyuG=7wSZSU(m~D2azBShoN*cqqze)Y6|aJ1*^Q*4WW?WwPJZ5uA_
vykx)Mf}l#Zma^K-2=d35fCg%$P02Ltc+c0&VJNSa#OMMJrxEv_(Uwd=mN^`o&AR0#w%!eU#7g`kQj=
~K0<!jHUeFqLAZncf3Q(Fl&cz^?{z(xI%M>76G|bkZ)T=Xu=qTp>2j;z<b%1VptECY*jxPI6o|BSBoK
(!4|_zq~##)6_RWa<l)2-h?!LadC6pVX3OGQ`kb1V9U#}<L-58&Q=-=@ibWJ-gXa8HfoD!0TjZAab@;
t6Pg*ax6KP-G;#-SK>H-);Im}WKRz#y9yWPXnNZovWulk%;JspKEO4w0sb++loL|sQ8o$ZY6UMKRTYu
BfG<P)AE*sw5tJi7kHey08fm}G7`#$Q3?9=9M+3(0lzwUPQd?Da^oe5c}|4<3N$#@hUtM0tEzfg;rWP
4T<M{4M{5+3Lt?(Q_(gh*D*ATd4!Urc!?um8RGXv~%7&6kH{qYlyq)=Js4M|??hqOT-6f#<~Xc|GjHR
=RJ$y1r%$d>-jo{q|aA!|}<%+qKehA+$>KeaB0Q?kAc$`YcEcy)~AY?C9f%QcUp4qL%J;G@&m&wnjdv
MMu>0&C{V=WV-Zi*B{37wx8Fw9jfowU!YyP#5;+eHf<N%_Z;`HjE{cs9H9NC`bs=Mg*?u<o%I%%jL2c
@`xj740|XQR000O8PL-Zgg6V)ZZwvqcG$#N6ApigXaA|NaUukZ1WpZv|Y%g_mX>4;Zb9G{Ha&Kd0b8{
|md97M)Z`(K${_bDFQ&GgebA-DC4hID11A1+CH$Zn&wCV1LY~ZCO+U7<kwWMS>DEi-TW=Kk;q$Dlw4D
33VhQoPz=8dd8)Y>$x(z~5hyP0%9wGDsSeI-71KiW-gbRn#rZH+##=Ani~%)fo59+vDiuPVN&#FAY#!
nnWQO4}^ikGw|eCA+R0sTHr5?4yD|W{y`a>wGO0EP_{gQOVo_xe~?({vX`$E2P=-0vPLBsI@1X;vzm3
f;Q`TTq)b2g!u47r_H4?dXhog$jav4IBaBvHNKhN+O0fDTZCml$g&jbMto{!v)B4?;HrFOc9yNkKDT6
xTicjrM0s~No6X){f4_cn_4C!6%lAN>oqy#ggQca|vID;t>%wg~|1*az7Z)=IpBLyqalz)3TZ1cmA@3
IK{NM2dVvuDSeZMw>H-hn)fa%TeqG<Aj&`YuAPVd{hUWg&@tu_qEm{j;>oy1P+*LzXi6F~)r0}9&+UN
XH+_P0_MB6%Wh#6+v=f!!;8QmkwZdKcw5FOWC<$~#iIg@w2W2Yz#qWl7sEdWnXb0qhz9wuZkK9g(Q4N
SC}|*Ues-leB<jQWb=53<JG-FXWH!0^!u{LR3aHtx*Y)hXB~>z?*gaX8t%32#z4h-2?>SapKYMh;!Hz
)o2ewHJ02{N?TX_A;rK8ToY;7uUUo#4D15hl)Pv}Ny4+u11lhI(N7@4e35%zuPUpT>?ByJ)fw=rYj7)
3utrDXG<%La2_%a4CXfUh?7;yASFAA-qZ;rG_9%2I-U$3ZB?-jiyN71475h6v10@Z+cs_e>$)2ors~H
*w_Nm%ZSYWEOI_I{Kk`;SyP)Cz9HopN*xXg1QAc7F378ZpT%C<(h{gl!TcWDh&0^=J4p+=!nRiJ_uHe
bY$$XJ&DuBDoHXri>9|IzA3%+XwkqQw-}dt)sK!^z47;e&{!=L-)&BaVVs{|^9m?-EeGcY4O&uqX&Tk
cJt4T7owcM5UngcDjYdxfKQc{3=_Zx&yWE;;b803f(q!+pGnG$ho07I72LZ{hw6dEjpDEeW;|pK_Egz
%rP~W_#~S(Xw<YZ4b-gJ&=Gl_PsV#l^#Ezp+nlsw2hfx61O{Gf=?lsu0KT_^BP2#A+3dTt;f#~JG<H!
#R2-Zp7wnZw@{ruUYJwMgh=vkV0WpDy5+{5)S!<xoOl7}de4jdBuwMjK15yV=MFgqXkyow29SKo`-8>
DHWglTAr3;FK-NB1K=3cOmh?y=gfNiPnK%P2kS+dNhn@iQDn+tYEsp2eRf-eh9RFoBnQ<q2>_$^Cv)M
+nJXlH|nO9&G-7x^w{zd1#ITTuF%PEy_K%)`>T(^<;-0s+Pxz}V*qZC@^aRaw72IOl?W4qox8|4T~eA
&+#YM`%Enx)Oj%?~3_nbOCs~Rm~R%ng#6s*}eYqxs*p)3iHLWSme$!y_X`XS8=>_1Otgz{&z%hie8?g
7rkJsN(89%ubqS|_tii40<WSraOsn4l)3<HKJ#Fmj51G`Y`!Va*u6f1<|PQT`i@uFqI9b_T2~<%t$xx
<JeiTST00RDsjJLz=y$ScMaVFaRSjS3`-s{;%00{$w~)K;?vmaTmKD!S<#rS5D2-N+lKYXxwZ<^s_^n
!HMf2?9PDb3+Th)y!k1iQbI6kNA-FnMqCCW9padl(b$;IdvzYY0qjV<oTc?0sV&HJyS9z4Rv1@%BA5T
^XApT4^ec^?yLkHRzTZ2`pwOGn>@5EI-?@PmaeDC&rj-<!+-eEc3BzY$yBR@laAMhb;oGzFRq*n&xKd
@LL|lVLyC^~czUg@&+`g%>z0x`7q*d|67g6mI#~Jdwb8@3fathz^277j}CW1WKSWlEgo!ynEzE(sRWR
g80(fPM+FGsHyO{>w7z6=I?Ou4NdS6Amo#+bGv&QV#BqI&^*$(FCZh(6ht9e24)d>BJX<J5xt{Wx)#X
4*yv`TvtO{-(1Jea`Pmt?N1EVrtR5Z^x+q#0@~Kdzput+yF#<Clq=M$7^gDN)-Fhfn(Mn$opreN;Wm^
RO0-iy!DeT|^bZ<YYO;X|L8rUQrAFoeecMD&zA2qZ!P$LRKeMK#6g8V4)qE!K^G@UrKNqc_on0Qv_*u
4}QQb*B{35&g~%CpW2bMXI$TADrvy(8S1<oPh1hjsu-5T--;34P4VJl@O2x9m0m9)WY?f|ga#@mJ^+N
nU^fMaZLw*j#M`WjI~&a}EYY>Dv;p@A>&rn2nAce&R^k$!x?Qt+0TL#S)cQC^1?QJ5QHSnbl+#u&<#B
&o&YUB`av2>Xq-|Bb`r--WiOySm*&nu|=@H5ml}sqIoo=z@de@-M~_p@84g)_m;wOqd~ya7+ayqAJ|5
KI=+<vn>0=h@U+!cFZZ*i3PxQ(D!oCsonXf9W@e!6Sfvt2o3Z933!ioa?7$c?T3uagLKyRnJ_>iHfyO
Q=X>LNJNUryMjG!<mamdFCl84ZW3r*Cz-ryGF5)%Xm!%`h0yXJ8sin=0*#L+QcF4b1|feSft?R>Ke_R
Nv7>mQQioM&ZfF|fLFMm~Vp)_$sw&!r?92<){HK1l~hAoDF`b2jJqoS=+i1LiT6Isbl>vZdIxyQj5vP
6`9kUSM$^Dj0-4!my0h%njWEHhI@f0>9@Z+KJ|JyM-JEiQ+AaGGDNNts>EaDA!npXv9QWe2jw`PU6hh
H^1YwH#`?if)E6IeiVJGZ~_DGaI6fHMhs&WD2ay6Em2|Wp9S>B4e7WpByS&`QT=$Dx^terZ<Rvz!i@X
ULPs5QbfW=O9bm0(?#oYJ==x#4NDE--Rr-pjj(J;`P-*80#iBcx#f}9Xoi;lOgId>fBwLc&ZfRp4dLq
;%L4j{-21lf?wSt_MoY}d9WgFt6RghMz2Y)h{o|jG?JE2vV2^C}*saCNhSMM%IB$(o!qk;S$(|ovjbN
%rKO-&H$8!La3_7pdqt&-u<TXqHi4IX06v8!yui+fvfyZ8At>&ZME=r)91hD#Bw&hV`F2?#o9B~t}Q5
nCAOk)c0Ly@sF6otD1Dz7CU?_#}$98De&{48$2fjDelL?GGQRhoxUQ{dT7^eVaD$K(86M76FEu<&NO7
S5hVDb&v9*f`U8mC4suAe76R@;&P(l#U|XRNsEz$-ByoVXD=+KsrB)+05po^%&|$p$B-vS<8<UxYWSr
Z@WamrINVR|LI+$152)%$wbZ=f0)m$Og=N30%%`i~6d(5fNR5c(;UG#0iKTi-<8+YUka#iR^pP@Bobm
Iao>A5wtLl9jE(?dR15f;pG)__$e#rbME}MvG3u8%D4G2M=$W>!`Vm}TcG&)r5jlP)dKE4uhrG)ZoaQ
H;X**xL^P5q&@4OLZ)H$0=n3b61~fV8eRr1_6;1+|cnff0gk_=}}qVp0lVP1r?SVnai)fVPjmfn5#Fk
T6Gz2_le?-4*7I-rA5>Fp3?b6#flft7JpRY4gFo+yGf&VK2uR&pKE+>;}4YyTRXIzgt-N)NVjC;dsnK
vjCIzo|o?8AegkDMaj#<XBhA(>%{2VO|4V0@<@z$DEDFv%7PCa2m@*N^NdKcr*1xnD{wZ*y0+x8z2H@
HmdI8RAnrJE6namzY)@4<2h5v^lL&uAMcpC}O*EM$4f+J5Fgrbn!96a1-0i^g*F?ilxVc#2k?u6bRO=
8vgxgh*!)dDc5PX2H@q)$Z$+%N+3W3fkF}d%lf0QvF?mp4xlEBp@JWkxG?71!mi2x{LbDxEKjtrU=aJ
|3qpc6!FZ6L;8+OuzISn%_#Jx9KKR!zB6+6=>>hH!o&2%YJF#>*{d>1}qUj=YkkyYadhoZNp-e*VdP$
&&jAKU(?g-WKC~jgx-JGHZW3IQQSfgJ%dZ_is%6zaP5I^V|&&-A(U1qwyvrxlvrZt=w@gM!b!Vef(Db
UJ*~#p_<V3FV#6Zh`=AUsQ>Y|f1X+Pj{f*T>w6Rf@8xgycvVXO9>HxCjwHEauijm`ePMDd_5xd7-kf1
iT?@KrhQc=DI1;@-m!v;>^YwU4FK^N-T@RS&Z#)PE|I4k%BJMZ_*9A2AhPPzb_@8EVKBq(4sSa)O&MG
08N_LMXx>V2P*O)k5%J}bL=*1v+j+y-zP)h>@6aWAK2mnr%o>F;-F@5$4000gj0018V003}la4%nJZg
gdGZeeUMb#!TLb1!sdZE#;?X>u-bdBs_6bK|xV{;pqv(31%@rPyBE^yQ|?#62rHPkra>os;W~<KaLgC
?Tc@765IlH@@GV-39n2QqFanw)|jA#A4s^>@FmCmC}|8txGkN?u)cSTcrxqyeQOWBg;+mRhhWrcH4Zl
Vprv|5VKsX9ZOYd#e*&6n)&tBgS77~Pj91UamP!(5!!9A`wDnB#HZyxVrMe75jzJpxK%o0mz9;O<VD1
;_Lcaa!>jK~cr$YxDp|#e1kM_0;@Zl>#5-xyhNmd&UBvXxY9VGbG)8E)Y^;hm!d}q3FiA?j6G<|k&5|
pi@Y2E{xe6k-R&|*zgDWuiOlpyWYWo04XD94$vdj!qIr&0quJ<hSBvP1|U6#e3l|p19W4Y2ymBKK)<(
6?RVE?92YhD!lh4V}n&yW$YNN$Pql57ZP44%J!cYbk}tX_Y=4A!+QvV|z`f{2z@Z(gomCGTIZRu{>O(
-$vS%Rp3Hv0L14g(wy&Pq)I8zFqx2Ax_Ici+?VN6D*-QNh8~b38cRUg&8}+Sc&ItIIi2s-oUo64}zPC
+}m}?Fq}Up9U6Y&oGrd;!+njyZiv8bXNUV~?Oxh#ms-Gr8)opM<Bg9hvcs*>h#6QnCL%^HAFKBrQ+)P
P6j}QwmnFt-NHQU2LLG2hT5x07AgM6z-inPht>7RCUeOLi8P+D(o~^}}-$|u`Vn(Fs_5@CYv`G>gQRM
SZv7y7!&+QUY#);Xg8nnzrA*=wEKRkAu@K9cZN_Y@danngN!ulN~FJhRp5xe6>EvAIGJjPmp73XCpQx
4K0XYCdo$A`|LQ??asBkx2>qL|YfT+#C3wN(qJ6P%?U_owW=MrJo)HEG`2x0$l<h+$+B+SV8Pt+0rEx
!lwm0HCKF%L~3CMBv__p{>X`YFU9Yye=%e(zTejN()=-a>_VFxzGg$w-3&__PKWapdU@oV+a3`_0Jsn
C-{34-)MCwGsu6=OsXnyqX!2siM2)$tfst#d|<T!LaX4sq!x0@0f*149zb^)#0E*zxb_f-8d<YLl<9e
Lns|!xsPW-^Hi935o+HdhKr|(7O5GNQk~5cLjztBpFi)DiTej=rd>Xl0w0bFu3ViHHC?e{<gy6wxO$)
){V_iWg$K`S#yMuSNmBw%H$C6_L_<UmxwBqqW-t6)c(xB49h!VmLsf%F2ofD5rI<;2Ib!~;|97pX9>p
d4Lbqpby5PecDAfK`+w!PzusWf2o-sc{&=rDYgeVC&q6Hwf+>*_NIX=UUJ?}@py=oJW2S<f7Dd0qK@Y
MwI^W=NSSJ7!+v33;rol+vNGhcn*zl0ozkXCi2Ih>thMInOgWA{h6Mj^Vhr4WK+4gl>s27ERz7B>T-l
e3ngm_vop)yha$0m}Au>ezzO3bQz%fL2oArXepYe&KLV^`3)~jU#+%I^ooh8D{PSB)=VE$e8AV<&)}g
(?P1#iB<KJnD3vAUhXnYXu=AYVLxmN(siPdzttw<HZ5IgWnT1isT^n9Sew^S}s{45Ky6qy!?!mHv7gK
s&;_0}T=q1#TgEn;u{d|+b1RzFWbHMGy{t@08zBf;3M$JdBkY7PYD(uy*+@XJ%sYELCed|<NQnePDw0
vE_;eqoAPL#ICM7kqIT}0EZEEYzm-hXjFpbg`3q-bU7Yq`T4D&W0@aBH4$fLU&(fs?}!&}!?11Dv8o>
Z_KN<b(V>%;}-ZfYvZMj(gu;Ha^)T#{!4A#N&hOUY+=_D-A_o+kJ}zXztVfZT~EK%}|ShYa*5hPyj#;
>pBIVroy!NLsFiz51peQk2G84{T@hR9s0Qjysw~VmIr_F!V)TeNfI|h>7!QzC4HtJzZzhobKG%x$rVX
VuBNmfFnVYQhX^1c^?iKA?0SkXjqA;yaX&BfL9QJ|r8XCP)GdK1fX%39Il^E>7az3mu{%Q@^Ft(RSz-
N}0N)`svFz$==ShEJKW$>@X985a7qoY}KXMQVpAdD7#}A){_@zG%oUr!-0?iAeBBWZ2ltVdZMghQ?y#
Wb^!3Zf3rl5^(dOb^C>~S*tT_MX`e@Y;X{T_NB`;N^DysiKWoOe(TT`ct3q*_+iz=*97U!k{CCCqz;{
1<89>{$Z<YtTs>Y#AyAT&?8ASQ|q|b%5%j&|gr+jp<=?MHTOEGyEJvlbFkgWgb+rT71CpJT8KHmlp1l
2r_Y9Z$clB$!_mC``kbSfKuj%XKRQFO_F^2Ob(%ZD|X7oW-=F=HWYIL+g^(|7gmf1-L4W)R`-$`4`ky
nIQ+(%utT)@Fxj15otbo_)+cYLg466ro<h_H(?K}+Hh*GRaCVtvC%`kOOr-qA3$-WOc^L9GI2#R&p<3
@3ddx9*`^T@h1eJf7Y6E_!xkV$OI%3lL<3GpYguoeIy8BNqOV=ReburY4veyq7lk-YL_<x%$+D_cHO6
itso`P{cY&*X1Pu*CzT4N3dB!VVh+(UoH;4oHz8zA%}WwJ$0w8Bh=&sx=+ExrRZp=QwU=O71rFee7EC
&&BQ*soT%n*_VpT0=c&nnO>CR%J5J0WnIt@rKY~GZ$x&^$S_%3cePZzh69YH;iy-GmPgKi!VqwSwcOO
8QTfVGj82*d9gY@JAeIc^5W&`+jnrrg2l&p`T1|2{q}di|MCxi{L`P0UCl*p0!Ga=f&g&z(yX0h=mze
{C0?7;%a(hrVY{rt;MYI=5Ogp#nl-!*?qAb+(XrgoNZDDj5hY&T2<lBtm==KO`0=SC*WUIFrZBo6bIj
;+N6>}L;3}PD#9b-I)Z@hlth3u4PW%N={T$nbtCyKj9B~Div>Yh3gG+ek!iq)0RmC2Q2&$MP0<dg(xD
6FgZ{dJA9a)I^w1(Qq-t56)C8Z3M7<3x?7@~)^^+1Gn&!=zmkeNjNH7_?Jd=`OuWk_y50A{3wQkuyO&
kXEnf5M4VwOd0Dkmv;MPQ1f*a0<c!7knU+@gSXH#AgfkY(O|4&u*o-r(D47{}`}efg$maN|s@()*N0U
#kG8XGun=YsNwM0lIX@V@NxHF4Q+pRb2IIZ-(q6~aYaPHUy5*$lttm29OWoDRQM7{lR;V>I2^q_^2h(
y^}n3ke_5CRXDzN)$~wI0HEX6Sq?`F#2%8TgGw`x&Iu2my0D<s1=m^O-PJHK~!G_Ujfe&nl&Qa=c*yr
H`Gm@w*yL`8zf&#TuJWO3}ynuQt%UU!yW@No<xB$$+li7YMMB*W)-)1pH^dVlY{&D{9YC2R@=RV=4<y
fCQHV>aQtarbLjX9pMZ>Zqp(EF?b(U>azrJ$Q7n%}76ry}$3_v-(JX8k8nO9KQH0000808W*jQcG!v;
s*)<07xSM03ZMW0B~t=FJEbHbY*gGVQepTbZKmJFLiEkVPk7)Zf7oVdF@(lkKDEq{=UD0)xn8WuXR4V
uz_nYf!myeLlfKZ*??ikkhv0fm$6n-N$T#_Y5LncGbFXt%bqt)Ke#{z#J3`c!{NL>LnVr$*G87oNTHb
$B{!mAT;*$dC3HHAqG&dgo2FKVmGx>RtCfGPwg08pEwJd`3^)F_;c6*M;a@+=hF+Jd-Y~OmfE#mD7e*
+)D8-!pAhnsZ=Z%qd#Y;=;7JA~hvbm_1^~_E-vPm;p0Rx~<#Z4|~t?pP?AW{h@gTZs9YBjYCPoPuW1m
qIk+IYs``Rm&U+4-AS=g%%Lo<F;s)7YygFGpi<-j0UeUcBgyCHptuNS*tAMWtIMvO=oa4D~J)JM#ueS
Hk>2V{w*Md?T_fnayUGuV1`){_@rNcfo$Js4oD!I}m&}GirNEqPndYpB^xF#H#uqd`9DwjPITev@)}b
XBWhU^laH$@zX*q+EpAO_f1{2XiN>87{;%-EYb8)5(sm|o>%3TEo;SIY|Xl^*u(VU-B8Z*(}o`=XwNJ
M%1PXB5p-6FCCgi-L}jve!}Z5F@sgtlow7J#_r76ZV;Y4(`d&altc732XcfC&%X|%FS9J*y$JYD`qr%
io1G$710tMwtmfIAg5t-4#Gl;;{?tDL?;qD#(u|rCjR#mjX$*da)_N)}VfPK)x;)a{`P<Cw;iI2hf4q
o2VG*ZI8_$Mu4R5o#R93|cFpMHw$wsOf}0#0R@@Tzc;gb&g6=7`}^Rt2$Re+dVWXTrb@XcgMQtt5U<?
%=4jln#l^=Iq2uBubPi*!b3kKo_jkVnqB7spnwT_fD;Au18AML#_HGM;aylF6z4U{_&DnYi3j{P=k=O
$X|#RI)<QE4H3`WR#t_W1Bgj1Q<2V@xDpCthO(>1^VStCYZoAw$W5)bIL0fV<`eH$dA-@xRn{o6ls91
KXRwYYFbZiWr#rpVhb5kaUbKNFd%UY7hhw1$?W!G@K(kLd=)0RBv-RbIBcWjZ#Y55Uk3JhW`G>PU^=G
7T1Fyg+&eT$8*Ams6bqbBUUvsQ^kf0|5YR-IAg;uA(*7Tj_(ae0I>#{Z0{H$I&zIc4QJ5hD}_SnJNoo
qHykaxp4{@qENbmWfvnARP~X4p=@p2}*{4#)3$`_2Qt?|a$Eb2;k^>JyYOnYb~E=Kw`AtjL+EGnnCRX
);L3B5TT41C7XAgW+^*2J4*IE9Xc4Q7}RiAcw|8%#Bqtg_vb4$md%v)bUEyZF78GtFo{`majnwcK0T+
h2dV^K!AZ!s-nKutbtP9*osxux$bQZTBF6W%^van`tjq(>?`)KK_OxPWcTZnlas_38o)o9gi4Uf-nk`
!py9b4HtPEsY7MN0^Z<}7>d3e;ihc79J9*?dfaeh*req~nZON5Y6b|re+vx_*2w+7M$O1jN<wI?K8`>
O2i97Cy5!1`;;_~JB_cWT&FwKAE&hC!hR(N<6BgTI)*Uh0;=LF~GYzer|i0TaEb6?EOY4>Swc#Z5Sl<
1@}#+LPl4}QB336^7uHb`=^qMg|XFT;nFu_vX~GcM7PR|UIP66InGt^rU3z20gtAaj1K>AV&JP}c706
c`XYmnuQ8SE5KDv0Lb3*5I){18u}+A(YJwp`~ol2ApFw(wvc%=2%t9Qi*l_$a{9gcms(XJAoxQ3tI@p
{m9E5D+NUwVFkfJan3*Qc}c$J)e6+nYOF-w_k+Vh<k)zjDz}T7v}d6m6pp>hZ8pKCput?!h$`@nNG%)
+>A<9;23prhq!1-f(WQvT97}C|4P%e~WF4tn<?HO(sKCR@6gMmZA;pRHU+0Y7YE%uz9M(;w$KRH|Uv!
X<4^MxP9>KDL>Cq^}tCOhDu3Is##>gXick+JB-DmWlYgxrXd{s%07MKLY@P-`YA(bohQ<bvEdMx)wXw
6rsjd(PNPxK0W1#M}=^_O4KcOhbecQCty(9(8(EShFjw?<3IIIi~XDkicSuSrHDic2lV{blS9k%Ij<+
yuV4taiC88L4bprJ^b{s>}jmaG%~7V&SpMj@Xj{4hWwhe1=x)Bio4u@Zb2*N9?=0`r2T+ha|*{n9?J^
s%1fOgr@`b6TVzXV_O$iqK+qc<?FWki0}qd7^)sa#%JTNH6S(UkzETFK1&zODFr`y^@yey{^3Je(q;{
?M|2JOf`JcVc3(ErOYpJR8~}NmElO7}evUDB*k$AGp?v{$>=9wvq<L9u5s%m5BM&M0lQRBx@Z`N>Bro
O0PE22oAz1cR<6ANBMCAomzq9fZBPhQArNV2`FfjRo3-6auc`;Wx6Qxi%g^H6POQow%E_dBRV~}X)YY
w1B>J-Lz4f}o${mZ9GPK!?u4r0~29-8EIbC^tUDy}9^<(G%~*4;N<b5((r`qeJ_8?Vp@3t`ZQpnZo%3
mp=jiNcGFPcC>zNArF;_kr1sCKG4+qm>C`@XX)SrUNKN$b1Z?_Jg8#HXaBVk%aag@egc)7nd$z;^h5K
sM`tq$&Ro}u*>fSM3DW4aLC<q9SDdHf;vHi8a@Ys9piJ&{~Fk_P40fU<E$t(+F?RFLHg-mBGF_Sa?sn
&6o<VC;E1h_Y4qvw@d}LAF7O`X*yh1wy8mB`;uzSrLLWbP^!VW<6LeHxY%?oLZ2vfe?@FOuRka$!A6H
h+{U-}VAuzU2=F576i9o5gF`ZjzsQFOdzyTUn7j2HULFzpmV%>;bE@h6D9!ey1;@eFrtB-mbhuoH<!Y
8`0*HN9X-qG~#q8i@lBJzrtvN#=Qtne9Uui+C!|9&D+<Mib8K@n%lsucqto5II?or*9iI)(EILP=KG@
utr7@!!Rk!f4K(7^CC@$~V0y|M!J2$`^>wE+GvYV2bxKJFWrs8T1VI4XH!H;j`;U+*gG|I+EYojqGnY
j@av_;KqJkFcR{);hTmK>#{AWI_DN5A_#%K3hQhW9Tzx%iyZoSaAHU241|7fxmnzErx-rFG7#P#?$Oz
Qc(pv;AK__--BH8ykG4JP?gMQx>`DRjLo~Gm2cs$1^kz7Eh8`2p`0wKOquj9LO4GF8Y<U3!JOe#@NjL
j`uEX@Zm<}btd-{ml5-adA^o2XTa4XF3e|t{CMgAfVaFhEvkS8eT2VMbVe08z}p!|AWMoI7$@W5l<+*
=J#>S3~^?-~<Ae^w*?kMHd6;3GN=^t+L<DsJn)C%TLy_VnV-kLRZlYE@B+Z^siGzLGi908zMs^rm+tF
5~CWdSaEBZc(hycbPthZnP?EUSO8M|I^_P^rlYF_pF!R(aE0&C^gD={Z4NDhe>83<!9TQUO4qeLjzB>
L;Eo8a@>IRWx^Y)U;LiGM#=2oP)h>@6aWAK2mnr%o>FH3&@D*<008I&000{R003}la4%nJZggdGZeeU
Mb#!TLb1!vrY;!Jfd3{vhYuhjoe)nH-Q(tWAny!240vU|3L1A=I*23sYP?B@4A?sX8ZU|%l`%bd#CZU
~Pba%d=-+i)bJF*_gWonSzZW4Q|wOUo3v<{DK7N2@_KC3OY;CG!ekB~gRcV3Z^I?J*R*6@ga$w5oEZm
`9i#bTBLpOX-WGsvB{1)P1F0`J-I5M5LaVkW?l2W3L(Au=3`zPARh$zZmpvrpwZt$fabCA=^0&mSsHT
eNwR8tSBPmYzaWd63^~hwu172odiEnP=qrWXu4bSgMugklUMY6~K=Mhc8>DHLMU?xj~RCN4obcm<=@Y
dFb}3Cy$%Ko#FMaIw%$Gb6!dnq{@(OgOHB~P8#*tei1`>8jjfCSjEb3QYII%OGe{xcQKWbEnZAW6h}}
d#KQU*uvqdx`+FO(38n$HIKzRfbPfk{Rn7-Iwu);_%T5zSy(pm;KdFbcG(bl0Aa*;H-~^7T!c~GEhI5
by`uyQ9@9f_~WHHII1cP4Fx{S?~!LWP<zky0&=4>Qn$Tq|R*-@I$LGUegL(YpAmY%@p^_uJ^JP&T_=I
a73&o4ig;J7uO8nEsB4rK2evdZtODRN8<2_e*6o8M;DY3XYwM69`0=EKE7y{j6w7>UL}-(D}$e4WJ(n
SsIL8fh`iA;Wunt>iC00#1`9)pxk}`lNCQcT)HG#agm2s|u$UhRj*SBkqAWf8`(*1=n}sKf&}T1HMrX
#*t>@n#7bY;hrAE5rJ8~7)hL`?oXrd0g;0t`v*`<0|XQR000O8PL-ZgwLEX{E(HJp><s__ApigXaA|N
aUukZ1WpZv|Y%g_mX>4;Zc4=~Sbzy8}Zgwtkd7W2nZ`(Ey{_bCKQ$Iu=Y_%IUv?%5dLFN`kvo>f_Y(r
P5v~;q$(xgCAc8zWSeRrhwV%N#q1_)xw$A@?KJogg0u8sAe%yKF9awOxUaqTCI?I$OF|9R&|l{IVdyP
A%{{`IAFegdy*FO3#zG-6b=Fl*tnCHl+oF3oc-)|ltxQU3hp#pRn{=K1v>*EjQD^Xum~^Ze@k;>G#1`
E~w!{%rm`Ay~``v#zDWbOiKc6R8W;lsF|{Jg%qg-n16Q2eCx=r~7tBzv<6cKW&6+@QJq#{!<C%aGZ?B
qtU3u3Ub?MO>X6lF45*2)SGntIKbcI$nY_wW0*dHg)u6;PLkweg~bO4vf?CU3*j)YEmra)2wjGE`^UB
L#VQ+xb2lsLU_}NB9bC<?;D-l40>`7I&>l9@`bH=q2c$K6joQ1cy)cH0zOi};|IG|2o5FjW(%T6n16P
vC!19)8EiM}+DC&6kSHx~ns5W*A&!ImR?Wx$HptBxJ*h;^GdRL3H&XDX5L%$ac?)P6qL6Hu#vJ!5Phk
;v38~YK_Ul8)^c*PCrhvVMjnZ*_kq;|4I5Ch*Q@RU^s#;?$BrNiuq!jqx{V?T$VmPsN$uXlVjFREp(q
(*l-l(rV%a%sMG-oAU+M<z-KfA>Q9_kP682s4N|dQ5yXV@CTxop7KC3rq#!-bnfDz3EG%al(m`o{luC
1Z}v9i1NND3Um%AFHlh#ACf$XhQFkOH{_P^tL!f$b=o^g1ovJNzkJx+U5q`(f3Ez>G|N?2Xr&<?vLCL
-LRPy;aAMI&<)=~uqruvg4c#l$R#0#2!M2wAii<*hbMtiiD1$WUv6l6{M-RVyIPQ#tjj2(mN6}13{Dm
or+gZ~1YWgS{a~iAO>482fuB$Q~XO5bK-&4z;h>ej%n72YI7N5p#B!Ca&#{z2)ude6T8ruW!L7A3TJl
f<-WfoK<U)=WK{Vj5N4;3jmc49c_#1PuFBN0ZSw46jLB(flchwTdW>GOi>EpXS=wQ<xlyn#h5|BZBVL
8OIABu;gj3A`UVxo(^fN)|+W5Ta4aY<ci89;fs1sLS151BL_|rb)CuFH0HgOp&-~*pW9|VPlV|AS$09
TJh6isg7EFSILBZON9qJ0_;s?EV-fle+w;&Q$|4wNSx4^1d-EJFeE(JtdTt-E6H`S&-(!4h=EwRDMe6
VpzEv~V)ThbB^pHp(J;bs*1^Q#pY8LI9%wze=z7B*{jBHdj38Z2E}Z5Rl0&Eka%M&0<pwi2=kWMN)cC
O&-Qdokog=WI3$hyAm-Qy&<GSLp5GBC+XG%Ef9X&lQVHsdz|9{!Zf^EtG{e47wgxE*Gq=z0Iw~VDVO`
RrT*P-Szn?VxfnVf7f!Rx{E)2QUr?cuBU1ok=6W*X5B%O~?6eL_u(28p9;4pWp3vU)dIA=Z+cnPVl%f
)jhZ2yoI%^k|83=A60+>v|~YPn${GHTEswgu)K%k`Zzm4|yr=U@p-UZ?I|mEEbOcrXh?x^nKcHBZGZT
16b?M$x+u4HoSMzy}dJ|(QG{Aw#AOQPVe%hT`&3s_hR_mMTt@z-lEWxj*fm^inBHh%C7GmQk3;;-|?P
I%||2h2;>O>1&fU4K_#u@|4#V(fi|AZzJCB)ZZmthf%t=P7PO*85ZW3Sjpx!bTJ1ovI_QqZg*G|xLsx
Q{wN3br{~iYUzh&HxZb7-d+U~+Uy(@lF;r{_pO9KQH0000808W*jQojnO@B9Y<0FoF002}}S0B~t=FJ
EbHbY*gGVQepTbZKmJFL!8VWo#~Rd97G&Z`(Ey{_bDFsTe8&irVyJh7@SGY%A8TL)W#yf<T}p+Ge9Sk
W^C7@PFUkk(5N)ZrWi%f!Y>%cYN--=Z=b^=+D0ET4mU(Zwe#ZMzd9`*nO*RWwU1Y(rnoMMu>{7WF>UA
h@xn*kTvb8+VvV%Emo?nnW(v}vRY`(*MhkfZ|v9UijFHSlwa@%eY4NawnLxp$xpH{DSO{{mD~Q0>@Wu
Z{3S2{mfg?rOUm4bg<aUmF3aykQ??4c6}KFN%z7g$?Kc;^X&YJaO8z7AhS%cA&f9gagl>CP2t5X+&8u
eB;{Qr6dqgZ{({IxlWMhPCc$JCIh3G80&d^_tw!n+>Bf@)Z7e#z3j>5bVhL_y%#p1)&yFXvO{XPHj?V
CSdynprb^%c8h@p;OgCX2-avjl)&`gCP$VP4a3aZYE?b6i$bTx&+bc+2tBO>(hd@CW(#zpzfVcd`WAX
2T7ud8b+JpOvC$OHAkF?51UK3^L;nIX=epi_H62(1%j2SPp<lljpG()hZnvq?VR+02dnmJt8v~j6%PL
w4`jgHA3H{48A1n>^b|rZN#u1vH&<F+2F<7PsSzSH_JzFfaLgPj1y4J{bm>Isn~oZ@c;18sO`8C|CBJ
jYK8y<^JI8fZ6O3oNq}7Zgusg{rJ#(tW+Jruh`s37wP+0FOkmu+uM88knu;BNZj}V0uy#e?u;{WdG%m
F`pl}?l!M{~x!x*?Qumd$_HwSiq!FFOF1!j<$h;C2?c{wS#9Bf%5u{8xcVWCff@dd{<E(t>d2H_xr_;
dti?0EQ#FpP)Z+0;8*OVA5gLcTLghYJEoA0TwWU;}Tq7H>Up-4?{Eg>ykTIS`CQ^7yF|>%&8tlP<%S>
yA+Ez!Dp_WVoY(c;kdgKrz#XE2A;f@haMRr~4;Sax=4Q#AgF$cl!~yc}>v<a>{`@;5Q6vWL`ejtuG<m
lIgCJCXSv&DLZ%PI$8@sP}hN}8?dDWFCCA92&T}Xzau3RCg@1PoZxx{xNKlGZ{XZ_&__xOdJ2F=8DLU
#6I&7jV6jM&S>7P*P-}xTPN-|QIW;)ee`3G%(tjAyz8vKe#QKvc41sp(h-6Fa3tam`-B8I;d$yEtt^U
Td`s%Y$yf8#;L<5V(wt3JL*Et5z1mLTv`9mKO!f3YSS{7srDBF}=mD*L;JAy)!9U_y{sSNA#4BbJ6Dm
ZGZwveCFI>bYk?BlOjSFZ<jvY-M3*7?d9#2$_3{@25roHKRUH)!@`i#IcFyAw(yKz^6|KI=wb$J+m!v
BgFdw|UXlP(pGkp<=hOi!V?lN6}Hp>R~`3o*l!{O6pgV&9_TP*eMPaZDY7>Ak)X#;0a{a`Gtnb6KQFi
6#P2?79_K2VK#32rcBxMbN{JzLyTc%D|GW1haXdHLTY1NA;TWwpi2GJDy9}dOAe92+|+BsmV!O8l<$`
iG^+Zp3q|t!>CGtf7QKna?-xNYp|)TLdQIz{SvZ!?V9K?9AR3_>x_~?QVCZ3X9j(3ryeJv$R-%aqy9s
;F&L1=$2y#@z#3Dg<j-^-%Z5>`rSq;cV*{4=c9gnq_grEUt!zw^KeCWH^!Tli)YkGKodc&w2GqCCLv{
8q~l5d3TXkvEXsXcL*Jd-aw{^5fGw}XLhtnDzS*~m6Sb|wr?4o)_0uL;z#AJPOGL=NTK56`wh&{Z4`0
FNg3M=FrDXoQ0MNYN_QceacECbm`^a6v7#ru$3-p3;dSY%%Zp#>iTXt2?+%!6mvp1354NI_Lq-L{lA)
r&n0-D-CQVU#IP>sA&7Dq-5e@K{nvDm}7K`V>PBV350mOt2n#^WquHNf3tV`W(Ao9Fzm6Y%+PX#od(8
^kJD%ih%Wu*;w|h|_i()Q#3@59B>}yJE5<H}d;f&of1}=7M6h{4cJ-Gg%7C1UL*m&zZgvjMW^@e_@vN
6WaA`Z4aS>jve8wlqwh;U*L}}l$u(-z=Xt{N7U6N4&tQWeP4A=FHy@zbtN)n~B=HKtsd<)aW9g4760l
zh5v+FAk0mAK|H&g^mUfkZ}<aQQJ5A0qzYelaVKvQj*TsN%}$e%i!iiV98?!Pp^;b1Z%9P-(ZOm55=-
&hPBc9fkAuCjqiJIk_RX#It5b0LFMAIo%(L?>q-tjqtzUl(pj6?AtU1;(Qr-y?z@Qqy~khx@WU3oQ5g
6<T*R8RyTbmkci%U3`q^9ukBxu6Y*|ly0*hS+Xce0=9qPRc~4T6$JNFY7j8c+c}vk+QTF2j0&^#A9*>
1nr7!jds)Z%5V+jX^aOpcLMg+JN%ORK4N5bkh7~K2A-y4qR$>KJh_AwA1AVuG={?*+FVh~woDMbi2`4
v!Qw^En8`Sm|8P9<NxN72<qKQSeX3w&xI9Fxo$q&?>Fm7a6<7OH1i(KGC;@bv_u$EAS!%x;589dLPIf
GfimkY4)?2JeN2kVs3P|enGc&7Lbo&_$6=)qC~({eEk@Ae%tHBNkCO8{ABj4ufJvhB@7Z&>h{U(N{@1
HH8g-@gn6h9mZKcKA*ee*ebNYqx)_=RoZC2?l_oJI|fjzyptd_!=w%h=4@1dm0p&9c!@w=@RaCC&742
1z3#-JbJqEX!d<^hNOX1&W`kIBoAHYIcvl{w3gW^zt>5WhC5HknoeT<7f?$B1QY-O00;n1m7Y=$nx}0
l0RR9y0ssIV0001RX>c!JX>N37a&BR4FLq;dFJE72ZfSI1UoLQYby3Yu0znME?^874ASAfa#FJM8i5C
xQyh52RFgi0`+YS+*-nw8+Ak1l!@3-v;W?wxk0YZv78g-y#z-tHzRY?I$2kTmbMJ@`;5HKYY1+J#CBj
+|Fur0wZDD)UUa6`~>xiTo^e#Q`U&tlLK^(4;40?R)3?IIQ<DVSQ<E?f5*zq*l;IynjjW7$K-J*dT$P
W{%x*^B??YF%9)v)hULJRTTcb$~N>HTf{E71~7gR3Hpnczbw(Scdv<L0@V=$awYc*==*oIjh>P@EcJs
<C|!g!AugWL`;_{KF-c}>?;QtLE%rlhxy&jZ8MB~&Oed^7ZXl@`x&2z!QV4wHhN;4b1mIWgk?GaQ5RL
x;h*t?7Vf(c`mBD3OvV0D2d2%W`2kQ%0|XQR000O8PL-ZgAI0py;{yNyk_!L;8vp<RaA|NaUukZ1WpZ
v|Y%g|Wb1!0HdSPL5E^v9ZR$GhPI23-*uMks;9VX+_*MTg(uw@s9E|l56gdjBbaV#oJt|TWj{q=i}<Z
J58EQRXDmUQmt(<jNgG1fC>4hN|ZtJ0d9`KJc|nT%U^()kVhr}5Hgp*HNkZ4|7cWFwo5OYOnpR@Qo{T
vkh$_qu<{q5yplk7%Kgu2JHNH^Nt!wO#wrSd)Wuy^UIY1D>0@7P`2s*IG4bkO%G!$F(JeWA3seScm!K
Mtf^iub8eFj`yvv{??`0gxMFUjfc<1e=@Bu{<PNEe&ZO6;^O>kH2E=_jBDs>vs$lKR9>)b+t)cefWHf
CDd$?$z&T2-awRbD58{UqHl5pB-v)yui)NCCA2taKg|z)zHY{3b3?D?T(0LU%TwXy94wqx9G|1L<<$a
TE#(&pOoU4Z4a+C?ba}#RZlnSChOo~45oEKi^HTcRDF>ELq)_^|<2i(Gu3wv-W{&acLctt>jTb4R+*X
-txfW#e6_JfE8-&)Of$&E$lsJ>qf=1cH-#WkE#2dYH;0pS=i5d^u3y}RIVGlTBf>JZ0gqhS)lk$2F>v
Q8{#h`??mT@T_B37JHEjV%Z@{8&N$jn18EJ$vn5JLV03CuOEV@y`|}{^uLh^OjQb>v4aKC$Ec8`xzu?
OpjgKg9saZ^F7&|rx}{J?ur{+EqJ0XWVY3V(cblX?3p`BY})T_*iUiHGmRl6!7-+kpNehFXb7@x3gO}
R203ZVJiMk=>iIVOkBa}4*1Nzw3+EFPi^o%=Ch}sMD;G=i%sCA=#4hC9UmM}rZU$=IPn0X;OZmur1?=
B1cO6ABQ6gJog0(r)nIKwWfy+Bmx_$EocSTV!=?7zd8!$o#7Lo6$fUa$jXV=+cK9tI!FH16!AzN8bIH
(W~!BsLzw{z67@O8qjX?jjc3!%JFY8x&ZiZB*gnOsouo~tx|r^!>cs5|TVEbd)G#FJnrTxCw&`2xvi`
$;GVxD;mGX!W$cw=G1J^kFQV=+aoGqy{EKzIb^zN_tvB7|sh8#J1ss<+ZYzP-1WDk?f>NPCQ5)Xi64o
=a!w3;5d>-SkQhHJoDRiwevf)^>INgHm@;5n3N1k?%wVfWzj6vnoGy2Mue-zIO&ajO6m84i|8g`Wb#g
l8W&;;!Xz+)Oh^YyPm>ohc9is}_%(#}+ApIFCH1etZ0U{~DiGbzV79w?yMHEWYz~DeJ(mTC@2%(#SEO
xvB3-2F8FhtPJQy>c^Q)_?_v$2`97C@yG8Pe7_pEfRFgl^9D_$iic%Dh91its^C2HY-&l)7C`0QJ+{s
T};0|XQR000O8PL-ZgV``=bw-EpUM?3%k7ytkOaA|NaUukZ1WpZv|Y%g|Wb1!FUbS`jt&0GJE+qM<|-
G7DVtdP9ga<1Km?FJ7^lS?jG(G-_kJK%CtXo<GD$dXG+zVnLy?|bi&lt@YTUAhFAf#ht7dL-YM&-+G+
?XHwnkeBPVDApsPf0ioVv1(&~N^ZZ^GS9^lZc5d?Cizb_SJh}G%WY5{c0evLBfb@?ng(xnl_(3APlM}
vm-CSxxf8oM+4CYRC6G-&FkDBx=TgC7OCb4%DgJ}L_7RWKG6Sacm&Dw4Cl*D;C9Emt_bI3KDf{p@EPG
yVx2(vf!Rta*EYBGZxRA1xLnP`-<SO0@m0A*)BFlJj&F^9NnNYi&9TMd0G}wrYC&0MlbX2|E$ui}tS<
se!;7O{NH1ym)Rh9v1SyZyj?UT_cfX}nK+Pp4S<&=J1@oic0@5<_BSr-{?%HG&(Nh$r?u>H9vsjsa>k
<m_)s!SBG>Ro~hN+jQvi7d-X4}%p=N0ZSAHVT^;Rj}|BD7M#eKwTUgV(yGaBh*qZVTe)Jc+IPC=~|Q|
1>5o@f!Riv&)!}pR~N4?{s}`RkAY`9k@G10*A1Jkp3Po9o&EXt=ifj5<+mXY&-e-mmLF7-3*hjEsZFF
dY;sO}c!Ijj&x1%+auUq`8Z65)r#lk%EerY`wNu7hR;8K%5>Imm5_~19$mgS>j*EsxhHFuUbRiScUW=
QH#8!Jb&C7!8>nh#wEmv?=OBg>$>dQ@4?ZRpMUD+Q>ZR}U1ZoaO7JE0cY#BBO|$-%m+pxW@DR$PWE;K
g3Zve@F~J(GehbC{bHk#umyCEEO*s5YpXmVGq;`Fsu&ZR#ZoW4=4=*c^t;g;IbS^Ru(BpVDX$HLnsg5
pFAd_4+z_@%jo^ieG<xbM^P+`s(5$)C&dKu{y63CfA^Rd*sjM#j_XTi0=LkthN&AmRFlHv*QC$nq&!h
f)C(>DuORY9)l7`__~1~x6KeE`WtxgcGM6SDiPalT_IzLIEW|xP}WtXc)psVVgn8UMjn}L8uWAwKgl#
eVx@tnMS#>$^$|c4=T>A<C4zsGNkc%af}*TkA^_I=b`8#sUa}m3z4IW=2b)9e5mh3x1fZVf5pHGLB|G
uyJ|PWCYbjA}GzDN3==lot1+S3;!GqJzb9Wn&Zh|dmuxAwQ9pJbsQI@D>9M%b>SrITx6%F^{Jw5R*gX
Yo#C6lm9Pzss~*0(G{i-$=+2>^iMUd7fyDdEdfvLfC5CAi~3Ru*9eOGV2mfgosro`O|G-XXH&DXaA+D
nnw9B-66avtU;WO{24Av))w=dvFA$5_mKzWuggzk`OF;>}b>mwkQya5&)?qLcDp}D*L3X_NWux8AqOZ
fvsC_OS(U#@TBOTW4A+oxVU=z`ptLA_b>lxuraWXJ!}TqE5;mTU0C1f@A@V*Bg0#;uT6QEs44@ST#)?
H<nUKg7WrXuEo(loZ7>5vBL+Z`l|qP%oK<#ozFnI6c9ZkMAAcK@Pm4T8qkxZ53PXp3z+!O0QdPm%peR
acU?^9l8ZNtxjyaFQ#XE4`<sF0-WQh0iA^uNnuEn4VsNA4%CTLO+J~@wn%hxPD7=alRW%(UDfNgFeLI
Uq>jM9vW2Lu+zVf=5<@2KG_@d7SSZqC2H?dh8rz1fE*2I9%V4j{aN9HX95nyV>z`IJJqQ($kSR3Gri<
8kx-O0UYrH9g4`;ov*)&ZsfyhJe2a2Vmb8BpM<SkJm9QwnB)=X!Il=obCxqbfym5Wtod~CSia4UQ|ju
TE5*?2cyI|?HDPIQLwC`?vSEYNeJ9pL0QVc?NuB=s2i{>BbA!c9%nxVq(lmTIi!rWAx7bP^m5SQ)(Y-
rJU9ceQWa+zYUbHjf6~|mE9(HEA)@NtPGY!=lR{LZ*qYPzD&tbNyg`o*N^}#tEW!9-_7nb3?!Ofruw_
?cR0#@j93+sY?|&d>mn<niBw7b?LuwJ7O@oO)u8%1G?GC#5chkFUVRdpk06Zw`h1mi?j}*Jes6Bo_+9
)yyl0x{c<{MzSnun7?2M;3%jXFbbM_r>sJ$}H%JU>DP);N;~BOFQrZ#-k0lFvG6a~M{m&naMWQ}jXFs
wPu_B8Vme=e9P1A^$BjPTJK|431+ZWkkkM(Uif#fk~sS+zD{K$dS0^(=*T+m&LgEb3>Uxxs(SC=Xr|X
VrL`<U;QN<v;OZffxxH)Yyk{p2Elqo*2{w&0@L^-RUPaGRMyxG#;<*qBq@G6Ee8c@jc5^ybx}&2Zs5n
$cQoyve{r_|-J9!+^WaAettjxokcs?7E(#Ev7P}}?6G+`r^rTZsU@S?`p{74|Aqb%q2iL+tJZfruS<2
99LaGh8BFb9j2b_@bN$46tz<T7`Sk?-(70L?q2v>^W=Nq!|dgFJ+xMQj`enEd?sYj3B$??P+WMXq1<U
dVPgd|fGPB4R?N*?+nf#qnvQ~F|3Oq$rNE*MXN8~5~U@s+;>T{8)OV0q1{fY2xZ1pG;w*BK{$ErCx(h
OsPd5y4$-f%57Aiz{o)CpTqTQRQegK#RNw$C(1iPGwN0;DA-!-xNc8ZPyj8!n)x1J1|9%rPY7UyWnU1
^Beg~=s>ICjJmO0xur@1v8o-Vks{G3z0!!PK}5|<Db}Kx{|p-OOB=dj$m|V=3(5{^M!_U{I)&kS)K24
tq&N!Lfl7eLG>G;Qi55+Aa+JJT)1>DC^uuKCr-Ciu3EEt;;+2iF9`6RcM0Y62f~9Lmx7UD<+yn8u;I8
f7=3X1N=M?DW`N2W!Z-|MA^B8Ra*8|M>ka=J$3i4(NnqdPJy+bEM;|Cnxh9FASTa5|;7AF2>dnR&B{q
5{Qq%noo3YZ6=f)D_!MoVajy?>7pJ5_bwzo+HtE5y%WHp9ife}5!6)U0u1fHCP+7gC-C&-5xaRpaVN2
Zr>95}|Gxpj#swO7>qh3)eur0-or|kS&*pjtnhO3vPI7ovpibqdS8MP5B`jQZ7CD3sL|*Jv;|0LCQdZ
x>l7&FCLz_$B9AZhk&)r_q+*(T>YnVkCRv*H3qj#+*V)7KH8s0tc0c~yD*^y=p<+xzjGc9%H_WS`m`L
78*eY4otbp817=eb^hh!^VB!j^!zZF1XMg7~ac|OLwbi9Mx9DIBcn*iIVWGCHx0B_L%jytPF+As3gQT
dL{3|LQFH|ilM`2YbQ9%MmntOB!WRTh#AW)p?u+9z#5p(Kz>|Jp6z|#plO|W&msN#p~4?wnC<8ygKg?
|t!6_t-Y6B{>Sd^l}j<*bydNB&+MHFpS&9M-+iF&BDF5bhn51^Q;>xiu;f0hP@_o7zeh31Q<E4yb4a7
>ENINz4h&<Bx|L-3o}!lKc>twC#n+h!nOe{FpunzrcDpfjF+VF&(Y-@p#&!)+<j=dgzFH;Jd<OKy{ks
8oqRPKn*p(OS{5m*vSar?Gr^I(QDG<E+)lQsY~FK$wPU-#98F?4J+2%&tU*~47S)x6ha7qFs;C;Lg@I
TYd0;s7U9c_>*tpVW%6!v@HqSEB6yF_gFrq|-gclIjp`_Tdr9o0q8dn6O$DY`8b@^xXntj?d3$d2!%v
WUA|b?S%ql?jkLR66t7&}4%>pnN5bcy;V2~}<MZvL4$zV#SXNi9HBi!tuHcW!Wf>zKLmr0kjtf{5)={
zk#qpNGCVcXF)uorV9YE{#KktkMW6h4PY4te{9`a+>m5ZE*;G!OgzV7=RxUaz9<o3!o#dM0fMbmGF}?
H(&d$dq|1R#g2nc8q<N270<8?6skK0nibNcyxSM1#)LqB_n4z?9CYin?&jK@?Vz>xYfQ()jNGtKrEhN
SY-Qgwgl8|OJy*OQ^}T^xPuw!5H9yK&`;1gv!8UEC8p--slni2{DgL!jfxBce&5UCXEJ!Tr;v70)5cM
BN&`8DJGSA}sl{vC{>{P_;E>?DDr&sAr=Yf9(e%&;=$Me}z$>i*AUWVpUuczN>4!G5TZJ}>ch>17^8*
698RVWXkR|-@5X4I}ni;OUE9lGTws+-Ga%r*focsf*(Sa&N4Dwxo>}{FVIafaV)VmB)wWPfrIm8f&G2
6s*4xbZ-Pj~h@pjZ|wu|^K-<TlpA!viE5BtIg+Ic9Q?w5$_Aeo{V<W4s>lc^UsCcuDO=9gL<F?U|z<h
=AtQg()L=8ICo1w*x#0{<`Qi@xrtC&+*f4kD`fwu|6Z(Milj!;L$_d2=|`rvH7MG_J+EQf-T@aUiI6q
56~N=V&Dq=A*a4Qo&j)NL;ybgu;jQ6Of(2rwhRzV9*b~)oqIj1y0kFOiVc(5C)MDF2j@mRe;urxXf&a
o(aDxa_i^FxsSx}hSKrz+MR(FoNsJe1S>tIY?p8gnu%N7l&djylq&Dz|7=j!QRi9YbN?;d(2CG`S0hZ
tO`H=?&*CoasHh|73>mKS#Hr)?yTe1!rr&DYrZPS{iWlL_#pgQ2Om3gN!XFAIdHkDfVoy|aGGs)Nd9?
zgjgU9dU_;>FJjc@-iJFQf<N3$b3aob{Y;{09*g{oslJt<KjD&Cn6-6MHjWc+@hN1{6w1A5i!-ipc+G
=nJY6h0M-_Q~n_&ESq747zxGbPK&vOUc;>PlXrWllBM)OmTD8J0}O@{r2^sr8_lV&&vPDPQr8a*<KI9
?HdTUaBmJ*QI*)S=wTb}DZ@z%!OsndWIrQE=z1n_Y+`kQ?_;%L{~8Bh4zy*7{-6%q59FW;R@-@&07MU
2$fU27om0(^I1<=*mX9lxd&zxYybDV39$#T`(Y+PzU{SR_6WTD+q$B#~1Hk5rtS^_(3`!cY+vPsOijd
LZUYqLAXFB<WWeaNH;^FUjcR=Q#ChfT`1X8MjXTjs{^Y)08eHKM$&tdi-^8F%}bG?zxO$<3<+aD)VbX
TI9!E;@|^f^S^$j@FebprFgMJyCss>p1l1J>>K>}Wbe*P4-i%+Vin8sB*a=u^eXqhX!|Zp3jo=_%lYr
~M<>md&+?bkv?*2Kgkcu1x0`^RyExs!t8|F=5)g+%T-T-%Gv{_ZTZx^%7%06<~8A2=Qq9-!`SHs0M+*
=C}hodauK#P^r!Nd>*z6c@2Ie)FlXkU1QrOW;txKUT<{27_Yp2d#Qg=Yee8NBWhANr0z=j!L&yMJ&!r
lZ_Wq464hnBoW#L5HMO`YBxH6BL<S8d)MtDnBDmxj4c>9`<Y0~9=-3)FeYS$A_6|aS-2*qW#oLMs!u9
fKEDEc{emVMkEcvn>%!YL{Y~w8JwKEjbQr?{ShfqYMIcx-s5aW>bTz|v&G3=WvGxMqna(sUF`#=8S=~
E~9pnXnZ+ZAZoG|=zP{8U3GIE8GKt?69^dSgV#AE-WFI!Xj$USuXFqBk8nh9wF}GFhG|(9{jZfH=?1`
3%p=k&)!uY{NMihhKy#_#Gjk`v%4_x?lE2_-{^Oi1rmyLtUha`^7jIyUSV1qww83L@!v8ySgL(9zP`h
WS7?z<Z8a4VMpPY;RIriGjFtx@bs{o^Y+<W7}>s()8BJs9%-LAzis7bxYZNk<WzGlMC;RM&MA`gg=hM
;B-nFz*uZu$3~l&_@4Yy0#o#29?la`^r}X|yLRr`XPpNVlP2xca^VILiyk;(#IXqQ@__ebSgx*~`CxE
%1o<BNz@ajh$w+30Ls#J8uZ_$fRW<D^mq3E&=-5xmFXcvzB)tk{i9&J&7gRrOu<k|D4nDeNZ?4iik<_
g*${*N&iJlPR;cY=nt%W}9l7@EWN<5|mt@sj3jCuX8EbX5u7c+Yzo{c%3p&jYa)4LKQK;iq%1lv3&Nl
O#s%tDl314l)i-FB<C?bx_YU4rsR(I;#CbVLS`2l1q9Q!@i3-?yao(jBN<9*6(B>%_b`yJDM~kUC;17
DzodfJn5RXQ9Q3kfugiWP{VifT@lhtjrgXi<ZFTD%Lsyi$>_gOO9KQH0000808W*jQsZ6GES&`a0J9S
S03HAU0B~t=FJEbHbY*gGVQepUV{<QUWpZP6a%o{~E^v9xSWA!FHW0r1R}c;YNvK!op{E75NV{m!0%=
lgf?hTYf|kY>TZvRi%3dSrfA0(_$&?@KV4I-T#S%I1`DQq@Y+7v`E3{h4bt{YoGm~Mh*6X!Y>)}(|*~
;jKxm}B^tY3XCty{3St&>`bdKO4p+2&j-2L{)2cr3v0+kxpvQQqpN5vp9UUzK&Dt_2bNWQ;baM08HpH
gBXY1`)r=vIO-W9#MNKZCi^SZ-uMQbK7p&8eM=L&1l45z>8qWdA`onBL`{VPIFv4#jq)Cz5!#=6%42|
x*izQ8N=reHX%}W;lKX~w6}patgWOf`Jl&w>sn5lxPex4qqPfUsA@6GW;03>7<MycD_?_q?blMym1ux
-q?#4AK)-(jQ*=g(I-P3HuDwhmM@dPwPW*Q%&9IaYYu=1uwWzg%ux^VA8nCz;T%`vEeY27^Bn$sqIoC
$7wtu&_8r~eDptuTjUJ9B{Kd-`01Fq6#Fb!4=J>^Sb0YkIl!mMqIFTE@DydbE;HA}5C8N2%4WAz?C9!
3&_@imIwBjdwt6ubggR9wL}wNS4RUqBegoG%!u(jkRsG%Y63+-KZd@CM@*Dc|rOx)`=da*mnrH_~h*5
1G!TTIqd=eVA`C4OEiVn!U6yEpr-w`v?vXSwC5bv`;tUYD&rVY`?#^h9Z-jP7U>w#>JHO$iTE-T`AqQ
rEuZvW6}rG3w}b}#H6Y0191m|^FYY5sZYhWyzyC#JQ>q%w-WRHwR4SS6PhgMTHBnWoBye$N`popfWF{
-HJBpVhiBxB`*eOMwzvNKcmEw>#hKmpGytA1Hz3M1vL!o3giR++$Ua}87$MQsF60gO3apta8-}l9x&;
+WM$T=LF=2bDoEpK@rby-1NC#;|xz`X*50<`t=TC>lGz4$-J1EAZ!|Owash+-Yw!%=Aq(?R+x4NrKrn
Kv!u<w&TZ&o^OcA=`SePsoFprR?tBBN`2;B3*99-5fLXP|i^>Zn!**^3e95xRr?uZ!*@i|&)QtLxsWh
uE$!9FNbB#VdaVo;X4bG}-|j>1k0TU#$y2j68Lc;P1GJj8vF7DV*(J_ld3aHUO7A^Tm}9mGv-15s`B1
O5M4ep9KQxVB7C-t?J#)d(**jqZ=HEnq7_t%Qk8da^)@N(sClN`5x#gI+RVp8(fTrA5U|5iu(T0>$w#
2jimA8c>$l#=i~cbQ0*#+O7+US#EMF&HDEVmgFdFZW(f#vY!gB;n%k%|oRo|Wz<}D@dO63~l90iMQ_n
$zr>KLQPblE;|0KtKS`Hn#n46EC#F~g%zG$BIX_44moLtEumQ})5AvNr~Z?BNdhyn-eQAP!iqJ%;=m|
OA{uO=4~$4TU~6Q^_u|Ch{pPoBse)-gFJ9hW7?42r&)g@#W<#n~o5+}-?S?31|Ex{gEpL%kI{OpCQ0&
i$0b{*q%^sZ~N3DLggf9P|$O0A0WvUdwRo!9$!{&u8OoV)P}%QRAZH+ux@0c1NcQT{t&Dt3&T#bh*k8
`RSaaZaMH`q_J<DV~P!U;jeO2%IQ2vE0@tpRCI<OBkve(6NEk8{%PD9=1^(H(x#(L2i-rmb>KjHe?OQ
^vLm$jEZGsLFWzrYin-XdhTb1U{7W1mC;Do;mWJy5l!8%q98z37jGT8F*UwMp<`M!XC^#OVPqvidxzM
dV$&($69<6wAq`-!FlNcc_B*$bpX7iQ6*}ddAgq>1%G}Q0^2Rb>im$2;C>AV=n^AhkpXk@5Jyy#*rcB
%wJH{an8m-&%l<1=4EAvz00j;th6Y|vt{tYIGE<x~zQ^KNhc(O*|5vwv_8^lL-eC~X>FM<zF+Mw1Wbg
Gw^`&xZa@GO(5woleIqNjCcjP)h>@6aWAK2mnr%o>DL+;lxZ1003kz0018V003}la4%nJZggdGZeeUM
c4Kodb9G{NWpZ<AZ*DGddF5JrZ`(!^|6iYC&p|-4kr>%=6Gw>COM?UrkhZwkZSUadm^HbQSW{efcPZO
A+;_j3eUQtCl%VYa2V79p61h9CoyTuxm2WF96e;+6otNuLZoYEqJ_$Bi3BD!jzJm9}K7F4{H6=e*D(5
9FrsT4&3N|q-tGtSnyi`oUtGHHqA>(Z>Q@1yq5cv09o@K1OWOr(+zh}9u3VNSZRBg<YTqY?mB`=tvMp
KpVn0W_lbCu9qZ4%^}luQ*oolc_tBFOr>5<F#6Ize9Z?Ut6=E3uYSvZXf+_~|EOM0Tl+cT7l77^G5y7
hQc`fh_OJ6*uyIU|X)(4_v+Fb(y^pf(!RzXRId8_n!^P*M_8d2CPt%37!cP<lG%jyk_dXeikN4Nw+LX
U{xY_WpcMIl3EmrV6a@U7!;}Uf`tJ*JU<Gr{&}=~6deVTSuNOZuu=r5e6AGBX7C<1eayTqIjE+&jPLy
@zk(Mzs<L<In0z950gqpX@mJA{$M^|$O(tnU;gl}wYisbZYo%zR&4d;JY5_0_tP2VEEN&hOR`J9=PB$
#Q;k7caBz)a62`|hM;y<MJNXktxH6J%hRsLt`z90kpaRr(fiXc4x`Kwl7%hZNvMl!Y{a>MH)OK6rQaK
PFcm0+v<E=&vXKcPJaA6xbC-vbOgwjiNYA|kVw<eKxMc`KNzMM*A2%`9K3sLInGWAK{fno6dRj)Jp?@
Zk^>4DKuVvg~uZ3T7feQFqG&iXuPf3`REyO^QB$h$;MSULGACHJ?8i)@s8bMDOx#y(Nw~S#d#VQ4l-;
Ng&W5S}0jVmM9yZqeLGN2u<LwAn1V%M!N()l>+n1*k*y4t=HOnJu_Iw=VU%<o}v_J-zhpEXq%9{gajJ
j(&8o@QC;V@6#>h{&SOiia1-wDuCs0}uNF&SdbJ$9#9Wk@H8Wb39P}t9Bgh-mb?uT>!7>6F5NS>N#AE
cm9Sc2)qRt`)ByuK`6>1KeVUCV}<#`zzy}gYP5_WYE^)*H<-EMXVPA0>aax_%@0eSoG@87>!*w7)jsF
x_e*=vMJUp0s(<9!7j9mtM?Cg`7-m`py}X&s_TUs!xf&d(b^8j1&=&mjF9Hc+j!en0S%4OSXjZsj8qJ
Px#alJ1!HY{6kGyz5%Mur{;%z|GokF@(BM@-|l+qre~Z8$~LLb$_Mhk?53QBccR@Bb7IKMRL_4;>7~Q
W$3=P=8pQ=10uXxb|_Ke`Ivg1KosgCZ_<b@@-}bpNhVX`GK$6|SNf6p=-`UZZ7q7yUzf|#L~*%+bA{L
tBF`A+8h$Iag-|Mj$w6$jdl1FRH3K7pQ)KuBt+&f5E^esJX0>D{;z2X`ipy`g$Ot!>04PeuXolxtH<O
<}ypKm^1Me`FKsODrW_5kw0Z7ljfM-g}K%ww8iVhm}sMv~#g1{k2PHq^h#*L7dLy>(Cs4KuOQ9O3Sy~
CXhyk`{g*=?V5CmZTLfBH<V_57#jIS%VBz0Di0pq4xJ-O11uz(-x%cbJaRl(yU$qb?plhPQwT{P5CQ3
&fq`iHHOb45G|8-asEz#dnNeh6oI+pqC{us~7<FD1fx&Cm?I}5m6374Gp3jnBg36N}SJ)nR{PUwhh8k
ABTt58zS&hP|Zwdxt8kKVl<1DsA~p~%A<1xIZem}(`L)kr{nbb938hVXicyjcy_z(v!KdB#NP+29*}n
>M7sp6bh}}~lpe`zkuoe_5WLi41ePi;?x(sg(1Mq13F*(Hqrp;K-D64K=px2J8h%6S%H;qj96%6gzi{
Cyhx|j)-HQ=Y%_A=Ib<*rU9|F1C4ZyuIFwsFKZX05B%OZ$+{ttFm2U+Pw?R&?-Vx1P;^}$2C=e)~g4C
MU60<@r@*zG_D1{;Do8(3gVvc|agP#v}eLmHZx5mIPkooD(+ZI!|HF-8~#>%zf%{CD(Pqb)SBKC<Sp5
$HC~K^{sHB6!O*1V0)l1)u^TUb73JUUW1aUD`SJ;gV?ZM9>^i)kvc~=_b<T0Q4Ikpvj#W4v6Hs$Mppq
+q8KgmIq>daWs$On7mYNavGUju)CBwcwr_M?*L`Mp=owK1sotpKktM6Hl#iW_`!;MfIdF!MIpK~fDu-
97XiK|s}WR76$QaoF_z7+WyuN&mcoS6j19=kb8;L%BN=A~oNpZ7Zba5$H5s8F1RXbmCmm!D3Wm6{Q)J
JAi1g5tqu5#Z{0r9|&j%UH%8j`S%o=WKg}xDMa8%?a13xlk@Ie@SEI;1O(~l+4=>|~73P<Z|zJ&kKa^
RK(aIVWZpw9?e@OC}vwiV#Xx(tKkh1u0}sM<PVU_o$VV`_wR&LZ-XJlA*>7cK#N06p(0VcozQFTT0k7
JUQ*xHCmR?G3?V$*4#-`iMr`P`z*HTqeSQrbW$kT!gFOTbdO*^}!Ye$qq>_$iMK<U&OzAO|CJKCLXT^
udDDl!sphutl~1)$rB*rUfXS(t;T{|w4gV)i*=TV;5O<FttWeVONsljx-$rrku^9b0cW7lok}b$9t?p
luSlA{#ROQ%aK1`GLBtm$^sZS-0a1}p*dAf$@CmnGGo&qQ03d6MEfBy2-A1<MCLSU73xm+c-lb%w=K_
2Mtm!orM}(rf64rooyzw#F@@!17MvB_@ZxtlcO6db|&<%pi$=^I0Aq6Fm@DiM+0y6>l0XyAm5lwexCw
)*>#ZLDIzts#f<WNCyXIr<xGHx_IUb3$Ov?b0XXEThFwwf%*tF7Gd+eE4iEOq{tg2(JxrdK4W%{h)4z
oagALb5mfb#Vz#h8yiX#q2*cP8o}`VJO>(8rAD?nDu7eZM=<&-A#g~*bXb~FaTX^C2eh);+V!SF!*lK
&l2spMMeig-mILD0Ta#i06NjvE_f4=<XHmFNo}{0F}(88!@+%%mkux)&a01(j$ReF^j_jo*IQGHZ3>b
$l=Z3lQw}S*cG5`;q2Q1}!X%WeSm`Fszau(FdyYwo;%K@0#k@yg9RKwfo$tA#@=yti7Z3OKo=iMR^~7
n*w%3pw;FC*7DNQ%VU@Ha|f`=}5+iIQG0-?4?=@TZ|PoE%z<nSW)-dt2Hg|tL=Sm@B6XiPi=-(<vC08
0R2xRPS|yJsCrguH<)c~2AqQ*66k=K#Q8HisK`?V;~KocPB1+cRo>$Y5Qt(v-w;y!2wjO+p$ch+4<cR
mr2T9c0WEJUrd-@ICc!HG^8>d1%kjkkfM$<Y1Nds;aSeLu+9?ctKtnE9ucIR5>g*NDt?((h+x5{GnP8
Dt`JDMsTWmcY|Sq6$TrC=IERA(6dQwFJn(IL_2ap0OHtr$%4FFHJfb;ZnPYqLOvjG?&ucva*^D1BA_*
Gq&$v~=kXH~isQ4>ljkRAQD-T^v9!Jy%*b1IO-{ZhC-dXyQ*wN|IGHb=JcqJM?#`YjPfusG0+zFkirc
(AeiqN;`5~^);^R}~`t|9_@ss&}uHREZPR@|)*_6!B7N^e_$4@-2RXPKdUEj^tWqnY~lXyP6DDs;NfH
|T4@Yp;*#QolKN1dN6PEQwKKlQk8^HgxjS84`IXZ%(^jZYe4mbtxCv}3(irl7wNCyE%1d$9%1uk6|Yy
38SB7@&h@d#4dZA98uX!}DEvqkj3)Nk8<)z^&N!(-n3SeJV@a`9wY<c8joOYWK$&cslKc!7RWHu4{@t
R6oGZCW^fDrGr{`Vmgob%)F+{;)1rd_^iVAQI}tv=n#qj8F|jTU;TrL?%isP%3ud{;Q#;%Y~Sx8EwPd
S0LD2|3ofZCcbP3vw|P;x`-%Ub#EREDgKFu);{IjNPf%~2+05!G(x5w<7xcPdac}**l@{Dt%W+syor@
~GspGYT(+^o&;-hJgO2*BQ7<yxDm#}ftl|NUemm9wa>g(l&c?TNkg@cmbgI7H`;gjw09dPVT*8P_Da6
paSFSNnrx?*!Ds39D>KTy}typYhXwf5UonQ^@C3Oz5s+%PbwqlmpFmcBg2Bh`J2#)KSiCh;hpk3n;9v
%0~Mty>{ea3c-<<L<ThjJO}j^d4i%PB*=Wb(H}m9F0evX(95g2n0t{Ap06Xf2pML5~=@MdH03@I@cJ8
?tA}iR`PP@qiiEHMobd|1iU@%q@+0jgZQ)`8s35zP|eS9G@<WD`hx^=eUCmw>q3n>I@ZvhT!9Z{q1o&
?dq1uFXyMz2+0++N4{ur-`*zTB<|~g5)a|@UC6ruV{v#$A+A`W5;RV!s93lg`9lv3cT>Sh4&Y3+LI#k
-9)P>PhZ`jsSnX{eEz&TUa5e3ehl{k^{qiUlgMBp{FPNsV9Vn-#k8MI7INBmoz3qN5ZgaY9R&2YM+^n
Le`uZbQs4z2}bS$#b+EMCXt!*_4qKYk4^`r`$8HpPo3<3P}G;M^SVX7pv&$^7IL5m8=AJ-zl@E6w1Uv
4;KKO7mL_{8@k@<<`X*-+*1XV0uf(!q^W>x?+%n@rD?+bDG%N3PilhV0<+MyVd1Q$#2Uj?o<=c+rVeS
<0&~C$6e^Q11ko@n@cyaz%;7c(xha!wk0>?0yl4PS#|H|!23C<_Z!J!ua30rPet`F2^-3>;_ihPH1@s
=t9}>V2Cp&GVaCK^;Y0aQXQPKQ=oUDXzdu-UY`QP}->-(KyjLn)dD3m>uB-hYoc3gEex`^6z2D&fO==
h`RMAjE&nEgNKC&mF4`oEGK_}qk^g3&kPyf58`(@@al6>AQdrUDn;6G#*Qw9GQ%wi<@bIkI4EHc5LND
H=x+RsGT7N}_QA5cpJ1QY-O00;n1m7Y?L|JO<E7XSb*S^xke0001RX>c!JX>N37a&BR4FLq;dFLq^eb
7^mGV{dMBa&K%daCyBv?{nKWvfuqz;FQUe^di$QeQ)N?c<NqqZt|L$w%2LW-UpwDrbx)bg(4V&w4-M7
zrWoDKma5t%e}PvU`r&hSnMwL7Z#Y!X5VF1QF6tyvShzrzGaI$-Y6j}mdmPbWVvLjt83Y`v)SzAMC|Y
@E9LF2sBY~~sq8nk?OIXxzxMr$t|?2gPU@^t{AAO}9c%YBfMDkR;)KEHWwl??mv2Sh>Thpa-el{Nd%s
%Q=wIIpWm^4^)d)@h_<P;L1hP{9de_yq_q%;<zWq``i`B{UMB`G6I!Q$Zz@b}`mm*OBt^!I}{NC!{Z?
MfK%XzFH|Cn<cy6^S3thkiB9guj%-c+guB4^m(Rny2O1_G(4lATa_NSN<LQSj;=|7hl$srPA}wcC_`1
R5y)aGmAvyE-j|Ax|MxU1ob~sGn>_!Bb#`_v<bzJ42La*EXCZRVFc0-MVgM&Q(7}GryP3ty-}hCYZW5
E4Itt^EB5@rlA5xJ-l1qB8I8Tw|vJ>PSO-%rtE@U&F^wGzdkuRLGj}aJTh{aK&S8N*&<D=Y{%0SIQz0
|w{NPAgmxqYS5_{rRNGvySnw0U7JS2m!qFE9WO+_hd4iJ4&)EW+E!pWeY%OI;Z*WE6|DSo=H5F@{jx(
`g?Upm_57^1~ik0F$XBqqD=kJrCm!2RX7tUA@O)UVHX(SZ;QC3_dM6A+7zRpTmPTm9Cz5;4(+qRys82
wlHWg|*X|Ka&Hd&YpA2{DX1DMJBb8N5mx{-F~Myr~GkMZ;@J!UKcdtr+n5Up#M#-YZZNYmmDO#4<uRc
;EjC$W8=>FHw2|9f4|WBO9O}>Lw4P<U}hB5Iaj1i{Cl*gl4kk)Qxby7wwj1)t*(H7rdYsb;CE}BU|v~
Hes_{(LS3k69dhko`$&SDz5UZ=Ec&!B|e92<+rz~-xnC{|4abO67<Jnb~;<JSvp%9_I-ecoB1a@iO(<
K>)q!k0Pf<`5a#E3FCRp9UoJkdX9(y&^c(0QoBhQn{R{f}!UByA&o`nfv_5HNs^D#%;$lq+n?}lZQOc
Y&*NXMerua-e4Y(W-=rxQ*^u+O4E7=VVnAH0lw%#+vvnJo7W$0>ZhEfZLq~$wC3gpJ3a+3_DB?7VGsB
!N&J?>EtyQ0t{F}-fE;9w1T9T*5<o>i4>*&1+?T~&m9e?mlL76d($jkrxMx}>i3S9*EBg^4i)C{==(C
t8;;?9YEmQF(NqThR06(lNZuR698YHE{1NV2}iqq8|3LZwy3m?Jq*$ZcIJhfABeywaL(7fCYu@l6vV$
oYZE>JzRmZYX@MEYRK(?a1MD?>dAf9RM2J-yd&aY%C0PkhynFUXY}IFo+`Fz8v#h7mopoK0k;HnO5a0
pwVbU+%>s6Yub08E#>v%*U8$D%3Mh|6S@g2C>S?|lDR>9MJg{IuuJM0#UBaTyfprSx8+G81vVD#6N>0
b(m330gU^O)KI^5}n3raPR?pGBkKGnfmLRS%$=c%fBE;b@ZYaqyD1ojK<<g9?u5}4X6UFe_*q2Dv9M=
@HQT%!s+1}!zP_%u3dOYB{vm~j{y_@|JTVz=vBbPC-P)D91*vJ{*P(Wa>r7RAer<JMiC67ZGNT<8{F{
i@yGOYQYudyKdvtLC*I>o)v=Z`NdK1_o)ez2__GejdYnHJT&|X;5N)FQGFhwZ6^sXLOE?31)%jfnFtE
bC}S%^HIz)jquR#<K~8gl%S@tBRzGjjNvLaUf;1B6T(Ix@A@R*TN1o=Kf*?UJ-mg#;bTh}cxS(c4b}}
v-PW3EG6NG#_QVU;Sp(vQ0AlP5JQ_`JTDY6}*KT#OPXU4n8TE6LwNG|Ne`!8{W9;<{F#a`f+I^1(&;S
s*JB&qKPSI<yM2j-Sx{?8gFlg45ZE6NS8BWiFbd&;50y%XUMQ=q!<;OGbfzB}@1=68IcW^@ddZ}{b#z
xfgLsPKx^QdJAg+^vfEE?h2#eiDq(yuec5tOC^d|94EJ9$DqB&vI82x=m_<Ao2<N4za}qKux;M+0x>U
@)cA3cXN%Ud|mt6e(2vp3tGFAcm9m2%YptS@lCkVNx!^dK;ybcMX|kVa&sdt-IFP6maA3am2*oKGchc
6&-pA^b+96HM-Vu5sIz`nmO{;D8B_oM4km0aMqdRUvu?V=TkJQ0Oc0cDL5$??9*pQHcWtAkw+afOeSK
ZpjfFb26Yg<P_TE4f7ib?_)l$g1gP$+`E|rZ9u%X%{yYKpA)XL*?_|S!1c(_Bu25cwXnL15LUxJ`(nu
a8?G8FA@KZxcr?>){YQe8T`thnDEE6-JTSKY?jks7Q{bZKG1Od~BCTMd>p?dWB-7_cYAugvhGA3UD+X
wU=W~>gl8Z<PT*TrCb%F?LCa&ma%(;qW@Y`RwleH$APE6p>EgtWOdQ@ozEN-ml3SUfz5_LTLw-66a}?
PefaDY6qB2~v<b@ziZ&1m0-3yi~F2#C*r`@-b?7o2jgAn+3pvRf%+-FGHjU0nhwWhnyA{%33_dWDbBx
T&~Lpq37cdjctjk2uciPdqB0|-IeWn4UB>Bi)9Skg0DNk)oKWnTrmVcclheeR!`ur8j#pax&<`07Gy-
yOsBdI&8Ohya85KIhlaM*glh`Yh3Qj+Pb4fG;ne$BQ;Ry{&5Yc1ZGUh|8HI65P}oW)D{E;;^gt-<;GB
q-?ANWh<CTkb<3<eAd3KeMp$XQL_jXLqUiA!p2Z%N)-*VyiC(p-CA<P|x!eiD%4=99>A2c1J>i7Yf`<
8?F>;yROL@5aL(SV@*X}KH0^x)XQ*+<_cUt^@Z>XE$;r+qS9>3*-M)8ztt{5)ZoTPYQ{jxMqRztWz==
}xNF<1l+Gz!{=chNH9x3TbYHg>7LuvU?jvbFkK+L|g_9vsxJSfTW35c`$TB1hf=lfuTGH6o}m>Cf{av
8e2k+-hfYD1F*_&M`%bQ;R!Xg5{B^;R~%V;JDjAOkCS71o#N}%7rI^cap6;W#oqJ%Maip?W)C<RgLXg
}n4G-U2l~gKr44{JC?xR({d<?Kx1|se#+t?PA{-NOI!862;E`(mPa~R%^C=Bq%6oJlA8`9%GG;&K<OC
=Hot^)_@SOSp7d=%o*j%UTty|SUAmIxiJt21o*P_{R1w(4xA|0)WekgY7xz)~h0`JOYwP??aLWm?uuF
Vj3JC*V`)tzW$h4C}F?ev_yNK6A^Vi5li_VgBJhoq|%aN2-4V(38v;h22O3!?6hw_92C@}>1pniU0YQ
sKs#-p0{hmEQKj$A?6&-@=;^ulp@0O^NCW`5xOS^0JeF4DbqQm3i`HHQ8L*y(mBmAy;UlXvt>bj#dmI
BbVAz+NoLTO&~6AT7^N_Vl)3_eXP&t^W^~w;tKV5hcw|H<?IA5`9!|PZpPT0{3_Us(Xn_f$yz1D{&q*
E&*$s?n2AmidO4jmNdkX+(`E&%4Aq!wX%3OXPqIu9piebGTW#yI))Sh?3jy+1V{WkR5q*f;P3})OoMp
I^J27Xsv3JzO`=R=|OPnvGoKhk0t5Rl#+aKzIn2b-k54~H@C-xlO$;8iNwr=}w?+9^i>(F#!um-#V#k
*rl>_nM0R&F=4garuGIzRD7W$csZ`1V`4#3{3n8|>jua9VHw>Tt_&+b;Vdzwu+jyJ@XxA;$c7J&><Cp
1BR^AS-Aj*~cofdK`YXr`9uGzd-Sf+v|Ps<4O={%t0N(w7(yIOu2&ow;bg^X=faNzW@!}iafHW#_8Py
+G3o?m{>Xp)sef;ZkrkiG({%!{g}LG7Tw-q?6Tj_p7xoVOelQczS)6IM`XC(NOT^bP-(v*M-%~fB!4f
v*7$$KuL1&y2X)IsX4$W>K{^OZsX*j`1A;b%F;Q{gSRg|!Ja(!j(8!>6(TsXDEbp_u3d(9$b|j3)3d!
{jfN{;-7NkL>hlB`m6(|-kURr=07{b^L01+BQTV#MsaH}*tbpG;fhJlwC3F)b28%zaRDz9);v=+6eJW
+L3TI1%K$;+bkIcQyUEzz_g8Rfi<6|vi+gZ<AKv!@EM{C&}5_6qtSz}r!?IsAWjS$I8u_pYa*sKc(OR
Y0a-e_)dCDXcG&4KJ_aEcoy8a^ZuJKC*1BWZAXaSyPPMNuAU0%N2MXC{-|f|NRx_41(50gKph|O5O7F
fBq9JWWhbP?hj6FSFFuM>D8pDx)d$FA|*cx%<!S_?t1twG3vv)E~x)Q&XC?*NI~AxtOH0yO8xMG5Z@^
(FTgpXv@ovqf1)iD>(Uzc=9izphj_talTo^)Hx9T}rC%9;%H;yRY73YX2s8RE<j)^i5gL|W6j<9L0OJ
8Nrj5TUG>OjRn49E+DfJn|PeY}MdNC7Kx$igQ-gfJL->5Y4r-UbsD6qy*Y9AV>=qbg1s#u_f)(kv?JA
o0|oyZ96=_wFP2jEE3(^HIX?`2ciW$ZyyEeF?>Qm>8dZnw4!5$xq_%$8AHXzMDtDewG0(T>WSRF`Azi
y2}yVhr1L3jO13Z$ld@5gjNwP(2GP4huVr6|)mqE)R!|wx?Fnq?aF99_TufTNA902jXdOJq%WYEy8`=
8Zh!bS^@CNbN!t7V<mtkujw15q^n+i1TD2pI~_sg)a*mY8;EH)O?C@vEZoCvN>XPyTu@s#e>U&;VDu^
qeRA@(e#PiR*J_Qt+1Xp!;HaPe(tO6{lfeQiQKHPA3pzEi`nGozwV>c(udiWAe)H^WSSGE^W%<qd+1c
07^P5$yE2TWtUG)shh@s_fkE}X_CucwGU)D86HuP<l=pn*s<7eqf4%VcZ)UmG_LSkbz27S?XVF83&vF
FRH=T3|)H;|8Mt*d-&kTF#81MTj|H6{-gaOuSyIW*pr(2UoebP=Ax?ge2NwC#5{?jk8w;`8V{z?j`V?
{G;F&nYOa7~j?H-nlOe?Ge6MMi@vi?zaMzkqBH^UL=4+UUmidT_FQ%3KFQmMsx6mF2}WsYnuD`aZhy2
Ib1JYrAfIsxY*|N<;XE`OS+eYL!n#m#ZuT7Q38)}Tiv0I>&F%|d5-H$JCuE_H?zqSkU_ZyH>p}2R`OS
a{R^wXt)JdUVX?WnIe3cPJ8j}&`e5*iQi`g0<dsKe<SB1dV=a#B^s~i%N+a{U(GwlA-j;DiEg5P@-PI
GvUIGlz-Zi-J1j@GdUQT4MJ(=)z$`JTuJ()LxJD#%`ba&_n<&iY=2L;^MewNOo&Qo<wqmaduLwmSr;n
=ebxOr$@R;WBm@tcP5fV(l3gZ$9~(dTW*t;Ai)tPu)S+j<Y-^@mQ<&Leni+PMH_hQG7Q?V-XPMM*{J;
3RDiF1}Ea5p+)IgK=mZQ7`6a2b1v{J({)ZU9IQz_p9HZFS*oES$i*a!W^iflSsg$sue9LQ*jG4CrVT~
Jq72#5StBeIF@1`ob`edhC`M;U*e&G=&P@mUg5`vw^()C7Y<@lW5q^me`@w|?R2<i`ZW&en>n&weznE
Qdf}8Y(RCLlNP(w4pp5{&>KQou=Wkn2Mq4;b9W}Xw37{7>sDTUI%0b1pCCYg`=@Dhs!<jn_rSt8d$Az
~vp4-L&8sFUDxHmVn<0wT%w&Lan<n`v}a5CqQAxT#kS<C-ClKevBp--2U4Md*%Q#u8N>yk)hwjA_6$j
yz1#-C50r~(rz)fvlF6e<7EWu;bQnsx`bl*T6kAG0qjiea6wNeL4Y$|Kugr)PR$#`l?AOTD3#*-b5X`
0sZJnsI~%f_8*#9hRpz_JB=eL>bi@FNDrj?_|Nv=4}2xyXCGJ2LebikEro_P|*qtkB;YHVzS)><ip{0
^x<->4!L9q%sajr<O3-4C;A*$G<5XIFkG`SztH+P6tMWtTI5XLVEY0;1kahW30)Be__{PR@W4z-zdpZ
WyCq(&e~>|-L51>5?A&%*1WBt*%vN7d18-B2dJSV&Y8dz?J|vo_b*0DgZBU{Y4I}4IX+IzSn)B=Ai(z
n^%Lb=IOkX@z%ZU;`a~{Fe&?Ml|l-v(0{EvSOUe7k(u0I#=f5xG#f21O!{IneSybSjSBZR`NRh&*lD>
4x%`#`Rz>R?slu~WrQNW$rMo{+{HjY-slH`er+wSgaAD*iB~=5OB%y6u6jd7fchX-p?5mD5(9l46;Up
$}J|2Y2#->6~aD$f{OBD4$VQ(7fXmeTd@6a4%Sf6G=Aw)Zm-eE!Jht7ivj<*NQE~5}kgC1{e2BQRDyh
k}i#4lR~wa)7=3A|J>8r5<dwu=GcQ2{nkI0YdPnu0TUZ%THccgW+YEvit-`do-n#D;r#6E7TDaaQ3;;
advJNGv)#Vlp9!TpuFjr6|KI<aB={jRJHt)^7@s8jfZ~0-Lj;~<vJhmbqOipoT(qc9m2Xr>vO7V&K+O
EyfvRB%W1@C&70F`$4~m^6E974p`}BEk6N3?QUH#Yfa%I0izYfi?8{>k_v-!aK?(t-YXcwo?5A?d99~
92{x4h&=wF05X>u+Gb>3)=m!TbWQz!3BG0CR+y>QWka%}WH82bbU9ptreQ;VH?;#MD>)kcXCwzV9c&g
s_>m?e)be^n`sYQ8Ccn5W=43Gb96XpNUyANlq0Pgt+CM>o~PHxtdDT+Wy~E=~2I9(&|R&YQp#_qPp0&
Lbrc#xaG@)9hW5srPK9ADDD~w)aXIQA9|vZa|;V>h;BXd1cGK!0oD84EdHoC!Mm8jsIN#JEb&9H{qa#
2;(!U}0-9d9xZ*$!YVU?0U4(l?0Va}|%1g60Lc*UhIE`Ko;g*#P<ZQ(f9r(yh5wag=;W3?!xa}HVe7U
SbQ0Dq2Ni)b5xFiA<qK0LscE~R`t){E&ZCFn2;Pl*&UE#S1bWPb+Up=^DqZ=eh1h?`&Rc#@=_TpXB`B
zT_36=c5IPNM7S*2S0=Ca@ybDF8|x%hO}I|A~(*JJtu414<E3RbsQ7Gp?~Lf8B;mu;BS2a{dQt#G<9;
bpb=hBWuPO?DmL_vU(n=}0#jNK26dvknqm^CXp3xxX+qh2w^Y?f{t-=&mwXVqqnUxn9k_w6!%#fMD*S
-F*Xe;0?<fIukZH&|zw7ibC0H$01*s-a*1|RCK6pdfc2<gJp9E1VP3|u>~^OqFyWfw%~Zh{uAChZ8|!
?X-nS+hfrvlcyhl&;XbPRH<az**HQhW@*aD56tqC{{U49O#jb+j*HQh0Gdvf_li<lwFziAy|Bvc3SVG
~?<3{yXmiOJ?7{zOj*lU0qn7H9BR=jB{nY{Y(@2`G*hiAj2uG>Ou!2CO;2HoCNrV<RdRLwC-Tnqdo&r
MyhP}RJRtPK2U+u?499Q&Xfd-R*`wXzGbFVx3ckW(<uY%e=)n&%M^L30xeqF0~~3_{n2{q*wPcYmFa=
=Kwys#VICrc6-n<>lq8w?H-58mwF;crj>B8i|vKA#<?6Krq^i?C<rUQ&G06+vEUxd<Vd!Ef~xy%>vxx
PS{(y3Jg3x1p*-tkUj$-wZqsPann_hJwR7y|46>gev|{~S|<3Ac{Vl&FJxS6vzbxJZ@FKw+fuIa8+gd
-J?QD3s316#rU2Y=F;@7snZ4y4YkieKk)&c@N{46hL2d2>FX^oJb(RQu#;Y^B_NzSuKU!}N<NI_2{_t
=7EC%KY_}gH2PaPdjwOk}&>qGAGRFa#VL3G%^#QDC=+o+)PYE)BqcpJzE7am5xM26@cb&MKOM)Bskr)
mlId@8}F3!G3i%o$Ptt_0g?aQR#8qQDWH<-@^8cufC~IR-dG*fYFNs6H+E9WR$2&CTU7rQLm^nm|V=A
m9x;Xg4-6@wSzet)$E<f7ksDRXFY-8l@c6n%nx}g6lGW>#Q@igHRE51aASR@UBeUaXfh;)K2rTzjO-k
OC6LjW5qFOVY(9soT6${Y?oA{%@Zsl_LOag=xD`-HN>{oIq<Xa1<GaKcBBV-lQJ37q7+OaG8NyNyJv>
iNBZX}{~u6G0|XQR000O8PL-Zgt6-J9HU<Cym=XX07XSbNaA|NaUv_0~WN&gWUtei%X>?y-E^v9RS51
%GHW0n*R}jjfcIs%87HNP0IW*V}8X)MQAIKpHw6rv~n59IPq}J;O`R{#0O8$twLA0n3yB0Y!9KLz;M$
Yp*v&t6bEp@eVLV2;mzx1TKwW!JBJ9U*JFU(57SOg=iBiIDd5!Gy#ma}9nOeef)DKxxAcY$0db&+Lnl
tvWQc~#R8Y<IG6Os{LPBvF}Y;HVa=ZTldXnuJ8y!NhcW3%jhhwG1#qI=AG!f}2=5(~92u;7GPbmg9PH
sVrB0=pB_MVp`*ZkV|iLAE->vSvIV%wONkejW4VW&G_iIKFc17OS9?H0RlNHd{xUn80W>NQB@-vc}u`
;*>|-@dZu^BC=S<<+8ac}0q_A-UffFE6JG})1lLm`{^I40(i+cdy(R}kU{Tj9;JQ*LZ=j4o@T+9+Nkr
Ja(CUUn?$upBgp{{Z=>(>a&}WxdumAr2^4-;?cqQH-AL8r1-Xh(V>~&ZOZOjeomC~z~qYC%jMv6#*3n
FurvDh?PtYU2w0vn1+BN$TU(>d!UtyR}CBj5rkBeYmWFk}=0wKniB%*PUS+jy6R1EO&fri&2y-bS1Hu
ozE{su2OWq@|Kwq|X}y&m>Z0*f+{I5i+<2#*CB`h$Y@PL^^fBN#$TKRn345<>lnE_rG0Ty(=%@{s9yR
#uQ)||DTP|z^;=m&A>z8RF?C37O6xlh5Jb1TZtk!q%CT^0<c`)c%D|M7H5+B1cYi$-RqPM<BAJt^aMq
KR&i-(%FBRAbS9t=0nR`vw3p;E#JX;9K#(`o#qL3rCIstWUR<nIX!>PQnf3y^9s1dk3jba>`llx!{Dt
kczWC|+FE0vo{%UvZEM>?Sp1;flKI2ZwYk(>L{Paul`PrAe0M4xpz=e0pav=_Uv*;V#HU;5NIkan89v
rfWO$+|c=1kdY{052Aub$4MGu>5WgLoUgubeY(AM}xU57hxnKJ^}5jskT75`&7E&B(<SdI$OuQMb~2)
XJej->yLRgFtHl9qR&Itx-@&6+}xC(i9pQ#P#(M??C#{KA<2Z?E3m35+8^PM%^>$y?XDvw=cw>s;kg#
^aGkGZO0zse%Z(BEh@{oa3hSpwr5xJ^NU0i#)f0?1ydXE14V%NI^5!GLW_ca>t0JY;uPJHA$6Q#oC}X
-6?%ZVeS8oJZJNLwrM9C)NP>bLFq{QVL5Y&EjFAozSGTb2Jqr@yW^PEKCGX{$J3D2&iJ}{|+29lh0r;
wLfx2S1!Zl9Bfh_K+!n!qN_u+`tAHnLw%{@Cm?wps>gR2e68pcQ7h4WUcFw2X4A)d|m$5BAF-0UziNB
Nk-EbcopsY@g$6T?7NWF!VN;9xc(es33ydcsI{krrz(Bc{ph8zv7=7@j@Mm_fvkR7tC)ld-5^)P|sD_
|Nl$jaP{iEUe7Bx=!<o1B{d4aM-0e#)>#<RAuUMGD^_&iNWi})~YI!0g7cdk#6<9qnX<q*zojIsS(n9
h7bH2vyo``${Eih%I8`w151-HGHB{<P9`Ee62A^S90%n1LbD$Q$Q9CFAI?SwGtR??+CjXBaH%^7M0bE
>BjNbz!%Jou>s-Nqc7x>;L}s=-b|Lb|d}2PIiywEs+1FX8wjc04s^a0eD~_almP>0f#(X~iYQ2(GLjW
^4qfa*pinLOv>qcW3xAJ6zs|GHeU3cbWxe2X)e$Jj>e9o+)Tc8*B?-ae$_k=q#0I<%}iJ6tvjl_G-`u
?3_cv=01g|}1zG&%#eCHwr@i__(sb&2VOT2^OnXPsGN_jF^N<o9kAX>Rhn_5C&}@iXV1SPbC({QZ_i3
8rYOzB7fL8~E5IuLn6<bB4>`bY!WS?or@PqkY(6h228eJMX9XPATWk2~5=WGzU%A_%Oj`I*0ZP#>HQY
Wv!}*99f)`itlmrx@`IPSJ~jMJa_+}C`G=T|M8RaJFlh|gGx>$G&8G}9oF0guVH7BhqvI=6af05rVy9
SAJ){-bNZDAw+Gz|e)!cg)rpxf)hDQyOh5TvcsS$Yjm9sgGctyEBw49&dZS?4(?Gmf;1vR|Y^SV?n>C
%^+)s!908mQ<1QY-O00;n1m7Y?%UmwR}6aWA-WdHyc0001RX>c!Jc4cm4Z*nhTaByU4a&s<ldF@>NR@
=yu|DUJmYj%!pj*<Du$AlZWmjIb?CIL1klgtS@9$9YN3bNX(mH^M5z3;Jaw2!q_)!kCJEE|)_Fxf2pk
=RyuRds#-x?0le-`bf>+PyGt^Z1HQrs+t;E30gMZJh<8AI8HSmZgLBAMqFX{Xk5nNjMy(tPwQX*2c!;
^{tJ~4YnVo;T7+se#%)#4AN^q;p{jLyox!S+w7>{pRzNaCgK15w@6l2YPH(CG>pPD<dO|U!umYr$vBK
b0On67Q5g7XDB^WF;XybE1J(}{>8-4EIA_mCX*$_yw})Xm%6eWP#%)WSHcZFCdxowbMw0n)pJmb?au0
cfkca$=orsjn9b7$o(>Xk0B4*bk4hu;Ilc|6YK#TSL)MtY*QbQTj++{YIh$QvKVUP$3Dj-4neBftM>i
KeV^A8z>{oTvn-+8>A$-i%JZfre!wECg*`ux@Q=CeneTbr9(+nb;t`~d%MC`tT)op#uV9mA;4uXrRTJ
n>L5T(J>BHs*0kN@~ND)6R$XfrtY>Ni#oczc_md0(Yh|<>Pi3_xX)CO2-i~_;C0WL$#8A-o<M-IVYKd
n*5|My+OixpUcZsOgxbc+dW@$P%4?j`LZ5?%4MpkuXMXtJdq$$x65`}ZPR<?J*rv1hVekqr8I+;G{QJ
-NIt}cG)Wr$g@rM*NO=<cA#K#WTC=&bvJ#F_?@Ugm`6%Sd%Gs~mKo@@WY-S%fKC#_hwhgle42JBifB{
(+hv4fR$EOKh!g&)|3J5XwKn+PMufe+-_0Rs5UvH{unwuF%zX{om{V|ftr{fe9zR~=+{Rsq6a|dRqL;
gM3MqEqaz*bpJe`6ocYOUhiQ~1JDh%Bc6B$*Xh)~~~Od#g?tcr=FvIEN;0JZnBZFg}np1SO|wufsUIL
4i71eA>YeFTp!rbPmgOR#}IqDMoNQ3MB?nEyB55H3nZ}0e0<kKWedF1~!YMDKkq1(}QppA<QOzfUXRq
f)Nicd7nH4<2W60mVnbSF`&<5(a$2z_zn1DDlIB&wprJ}*i#q=CI=B^)$*0J^%c^kJr{kb9z<cC_zUS
No5PQBT361286^e&`I^9oj}sA}QHDijjQuniu}L`bz%?P;#eU>vkOU=0^u$lS_s1uPr|&z4TquJ~q9^
aDj3?ccH<?cSHc)F%vM6dleY~-`w^HdHWJvdty*7xb706nU9eL8lT-SxzZa}KRHSV5>n71$u`WdVv(c
g85>2HbfA#)FRU;4mF$4UZO_AO7dBxVDUkHPvzs06eZa<URTrdMD|<|W6m@;_vJW2TxGiJS?^kPW~Eo
Z-y+J0374;O7jS1*d2Q05`CdNTx_CAt`y^b2zEx)>wo56eR9rb<nnLmPLTi4(FTzdUiiVmjj>2$mj_u
gq160=hF#%28VY@g{fgCuBkebv&2*44U>?}0A@+n^MgxNvDTBveia!wol9=wOUcMkI21(ldk_<0YOP)
ym-Ot%OiWNbKQcyFrsNT)Os)8Fj7l-11{|ryAUJUCs~H(`N5LV?rf`*hA4Ay;p(+?Y(jg^iWI_cQDD)
sbpy2Q^$zp~T4ut@TqN#_5M~k(Hi9_aEWD$sJG>vp>&&U2}k?eWT!HMDjn(IWTXn(R3xB#Go*ytD4Gl
4V&JT2wvSOCZA2@!EWZZQoBl-8Rp0G$F`$y0WoWW3M^H}2)|*94KPi4^6#XnP;j20YL|;3K*f#+F1^^
((2xJiQjlC34RuG{MlHB!V!GQX0`wp?Mub`1V}G%4r<bDIy{<48eB+mN^3qM1zbt0-hz1M0ltjg}ua2
rtKhj`sB%@AD=becf8GwCPAk?hZ-e*bXJ`Z(HlZ3GcI+0(4k{VZPbML5{k)APOpGh?%%)KueCh;MNqP
i0(tG{@Z$*>eGfA;Nb|2YEF>O;!{SN{y_w<^{sAcjS2d5{K>X+I-^JlgnYCi?MFN)4mLm|?=BGJAIr%
q0Zr#KE^Zo9t(>F)N4}2?x+?A6Dn*(}a4P>k>+eCH;I~Ru<GAb;rE493Mjygks-n+0Deh5muKq>YqkL
_LL63y_k`LJbqy~f2BSH6JtQ&zdmcNhSrRS`wvxFp?*CC#P#R*juQnMl7RpdH?{*fj@djv{eQo{}SR)
RNv$l&q{$OA+Y+o~C(5sm=2mox^aaga0cuL!}>3Il+Qj5fS0Qs#g&DSTlF#l(Suv{qpM&22fmgi#!EO
sU38V4_|lp&(3fiHFRJ7)9cfN{o+DSgi6XT0xK#RkcJTujT+q{PrD#*7nIfqL`}?K6X1%D^0)$*mxO*
o>DL`r!TPfZ;|6}RKu^msX*#p{-RTuX48+t%G01yoo=O1Rf@abC8ui7gs(!nAmX^_8U@-}d!sDw(-Eq
`<t4h|Aht`&`-IBr;)5+yDXqc-%i;Nzs$SCwjqcskeVamS@2P*^vl<tUxQ8WDq9Q=TTzat!+$HI*ICV
m35VE?OH0NV6=5o=H-T|q}7Y?@(R=pI}HUGxHA2j0t~Q1t;!^hhR0w6+pr&Apqw$m?f|2n}Eo_!h>)A
Q5AhXSKuQw;fi}n<3LehptmAwXy)$TjhFGCQCI5V7LolG5Op9z%GYbE5YY{*>P!fwe))l_$fm3!QMXP
It7~U2=0CXllofB#!Ekp{s!n_=i)38L+~6VpnQsr!ajI9b$P&gYgRe~MnuJHIzm6yR9$M-;xNSBuZV+
cSY0Pz8}d_?0NGQojP6t{<K{^<!MFwH(CpZaG!0@k_x=9cljD=0cG#gHhsZNRkz{FeMZ{=H>!=YNi;*
v`I3>~R(e(Zh-?Cs$L%xI4H*Zc)a?JPt9=$D!**^=rt<qM*Y#Y#HT*tHqQc|XzNE^&NkE0>T2+IIMq*
+RV&YzZE@`+l&$C*?LaI#(`q53DwZEz-~{ayC4Lcup)f;eN+fNQ{@sZJJda05+4)nP&*LG#lx4mpD_&
7Y})C6nl%OK5Y^5@^~@VMbSM9Q|p<mNd7_BLB!WY-kj6%m#p-YKEGl3;c6nva71E48N%jt$Hi>+=y08
A0YSx1phuD_(Ln2{{G5Vbdgf-){K^vSEYL<w@eSY+?1x@o&NE`>B-CEpB8tJ*D9!2i}Z!<O-qPd8=U1
O&FyW1;2$;AZLykyWVKH-C8_e9)4_{QF<HJ9W-V%dGfb`KTknId>bk&fPfz&JPw);Q)gmiuG(+5$Ql4
CeaOR7Tt5vkLH=k~A?-dQVFRb_vEw_hy|4{Fh^6tCkRus3d({$7MbBVSaPlNVNe`vScOpDDWvY^R!m(
px%pK~-&-Bp_rjhW51CE3UDlQjTClKY_YD?b7d7RHtP<}!`Sg1uPKuiIE#uJ>iHy6Aqntp%04@2erUB
uuD02C~XgRROQAz!uTls_;@>8{5SjV<@MnaP*<^B%L;`*|(PB{LZn}qRe-b?I#;gwjTYs^=!|g^+(%6
meBR46UFsEt+9iG-aK@7+^Oa6&b$r`BqV-kI3^}xjNfoKdH4PcvV4GJ4{+@JfMYrqiuOz1Z<$d#+EnR
|Qu)APTRXtGsF|3-o9~Oq5=^w%rO}yf?caJFHs+OG3KMv@BcbBf6Ou~aa>$4qUL0qkorYD@+|#++j}-
st{bLs-bR{18!aK(_#TDfr`Muv1r06a(8xFZ7v0#PxGd*b17lBm44A7cRJrJeRQrJ)!2#CXftGI9KH@
EYqa94;fPd3$#5{r0U_b`Z><1-D~+iPTD@*Z|xeskI*zbQ!7^cXBy7STckCs}G-2gyn?=IZI0wG84fS
tBWi;S~f5vcyZ^pD>E?8-F~Z=V^>7JkPs$BYqE~$iH|AiyMd=#HG{*ym+oZRoM_H?gwLj(a9z}0V&n>
i%oAs8RhKw<oNVtN2kXu4#*fP+GIJns<lnH-1Mn{iVkBPy^sq+ENM91)IW;w-*m$KW>03_oAH`9bbOE
LO+k760K-<xh6)mQ8NDfP4~t?5JHtzkJ;1(zUv2P6cf{f&Og@!9r2q}&M?8WHg=r`@FsF_20WAIemS<
}S_XYU459WptWW>jo0<Q72ezvDs34TZk__>>kE{RXGzK0`eOH%EHcOj+Y;A`HSs0zgW-i>&$fAH#PK?
k;O3R3+WZ@}g_T;d~*_k0jaJRgAg0}%f{fcV2XDE<AF=b(8;xpjxJ^vP#&V>vza?cTR%op*N5_s@@(I
_|vl2`AX(koQ7x9<bCzNLX#&Zo3XIL$6O)=>cjG<pu2A4vnjHbh4#Hvr21F3I^ZfH!0VTxz0aAE!Jfe
e(N(LuA;u#bJSvGw?0#VEBe;YQu9&{ae2QDHDLHq#UHBp_ff^aT08Bv7|P|kX)X0I8-!7<$_O;qZCYc
EP`lb?`ffTt@6vTc;qTmYYa=676{$0$kCF1d()<TW|MZ3&uIH=v<A~r_Y{wBPYRN6vj%(mMWp>zc9qV
Yy@ii6T-nyY@`d%1x*T@TdW`O3Dls>lDFoG4f0;5T!Y>rxQ>ts28T`4D#QHRWymy<<vDweaCn!|;I|0
$g?jWZS(TQ_qpY(Jnn>djWUdd$6tf2I|;G|ZVf12p-3w{$W(uQjuvEkj0K0G+DO>h4WE^p-ynIt39HR
Sf$ukqy!N3{j?05IE6+h_84Y@;HDPO3;Iqj}G-qXe<n%-X3Kf4-r|n3oA{#-G=1RAcuj=V6v*MpmOth
x1-@7vhj-3<Z|cMT((=g>a#nfu$}(oUN$?&{Bdmea&c<ETZpQ%%Rg}o!;^HHYshtcoNp~h+i7-;m%E_
5qy-OySU$OHFS2N3*=uXglh?grqgvkCF<({Q!u+nf=gM4u*kOT|OQXI}?yslmTcxfV^(|;SPnL_6?F{
--T~~>{Sh%9wyFfU1(ESN#_OA;>vxj_{U~|M;SzU)eX5O2Xw?br^4F+nDT{`6I;(dkPgb#6(IBf(n>_
_x+w4#8Rqf?*ud1{x3&9U%503iW7>*0&-2+GlIgjvF|%;h(@>4K#g6kE?><|nZ2;vB&ofuTSoh!3GK%
4=PtfFDy3ZH>sFU~&c?<u9zu-#rKG1CH3G>Z*@3&_E9~m+4nI;!$MuqASpU7F#R#Z5=zTrh#^?RUT7%
mJ@~^i18Te(cBsC8RHHj8id#G`2YG?m`C3Rb;+mtybf03odP=jnNJJ+XD+<@`RLc~!MnF_k510J?>a|
s3jvavc`xO~8`J8%(3tn)AOn-c=`YH`E{<*{kw|!Q(LqhIm!v7F?4W=Ncy$Z6x7?EI-!q;}e?dHbbkh
KVTeFIGPz|*cD}5Dlb9XW&2s-PkbcZZm3&hwX9>&b{CBSS*pNyz@{~~_(I<J1>sann%o&;~S5FYty3N
e~bwHUS-jMz|8ud;LSYkG0rrEV+u`KuENMf7;!<A$Zgh2DLnNzfa5bcWDV^$Ymao<F5K2C%!WuhK?b?
Y1-t0*tCRnoNtlqn4?sHQ-ybXlbpoLvbAs6Th$C<vF7FHlk>%!7yMW|BACwI2`rDlm#O{Dcw7>n)l0l
*-&~uy<e0vFSW~o;&m6Uc)>9IN7&!}@$ts9XM07vV&uy%Qtu+^8KjLFAiza})HCPIBI)C6Q}@``<Hxf
{xMjlF7@Qf@OSpe&<9cV7OVrV6J|)jK+gtu5oVl)aZ!UXa{SK-ajgQ-KWes}*zri<?vSXrqlq4dVWr`
iN6>IQ2W!lo{eAIG56=2ND*_hHRRF{?Gs4?b!Mho)e)|1;4<M!iQQ{mQ+bF*JB8-NH(I4=NeLc!Ob4q
i7Hz*cv2W9yO9u^xtP1c-PF>+P*_<iBsIt&Fuu)1cqL_Ztj!^!%~N`2$fiKVtG|0V$n3W#&i9tx-}$$
o%L4c3aC^LDO=LaS3RJqczGA^1cBCJnF@e_P1J$NV&^UZh)6pY?sfcF7W%$u|L=8{Up)NYpN_%RIt~p
uENZjYaaYqybRUO4!OT}W%xTcNx_3Ud&mdgoBa>nv;Ff|Y>jPMj!go1zjG+cje1aT<@1{bT**mwv_l`
Cbk6rr4vvZ;Gu2J`vng<9dUV?RTq<&EpgjO-y*%rl|9W<0@PrNvWT)~SD&fROm-bT8p(;jZOob|Gjb_
u_qF%e$sQn*^D5w71OGMpnef(2#le@srCX5^((7e>x${IwZE&A?~{)kcS;xoUE=+ssfPm~_42<mIlhJ
U3%Mx;5vq}i3SvaHS&c2n|-kajLF$=#lITUEcEq_asgb$rfEdilQXC?=$6`q%1yL_E8~v7S0uG6#$1?
nQn6@<xEARZCF4p}I#;f=S?yhi=rro^!XNel<LCBU<#1>PU*>{#kQRq&_|LuSD3#vn<hzkia;+p_59w
Z4$er8sX%7IK@F9HQ*IIV)E$j1N&x3nrj^}Nu4W}dF*!k(Ua{xt&HOV<FR__zuwjEcMgt^iTs-v2OZc
J1GoIXPdY_O!eNLT@ORcez}>gf<7|d3tff&Ws`x?|BwBASa8axM>k$p!Fr=DguWJ~580RRl#a;_>nN8
@+%pIUEZZuCiQ(pnQ4GiC7Pg<vt?ozG5m(@d1ce`UBoU*Iqy6EH9-b`UDTQk4r?OXW$KpiL7l&-O*BH
==#=JZT!rEW;A)a#pb-L$8wFXs)S>dU%GGjq{tj#gi_1Z$dg;Y<8$phG%E#b-f(kZgUu#(uD0;Xi+LL
&cmq3$N=b^=2(Ey{I>H2(aLUW4E^HZRlC(gs5_QzzS7wZ6K5kKgb=B6vb@dfC4rk!xl|yHeInV;u*mO
zRCW}W&bOM&4su{-20WWI7?hwK>NH#9lLy8iT@W+O9KQH0000808W*jQgj}S4v8lK0BouN02KfL0B~t
=FJE?LZe(wAFJx(RbaHPlaCz-L{de0olE3?}z&UqMQYtea-F}?6Zr6?7)~|`3XS?0oOR_R8!ZKru)Do
0!ZLa_O%?AL2ASlU+lib}qz1PMhfx%#AFqjz(fCu7PF<X@B<gyY^A3ynO2><&U|M!hJOiTE9Df5j78x
O?ubS!fv6EV*dS&HgXirrZ}hJW;zq4-^vDlKyHG<q!hSYT6s+8q2DAS{Zxn8pi{7nPVR2_RA>F49a2c
{`S~N~F0M7t>jm#`#!^o3y&5W;BopK>SUED9)=GO2<%s22U4mIT2Tc@MTrawjVvZxw(mALNqGM$)k)5
sYlNbp6wr=>~8_GRQ$I*lS+wF{$rk&(9QFOh-ZMyI6emqv-n07rHCh`gl|=WxZad$mFAP7P{l=c6PFU
8B&n*(^n6}52xTyX{<;N#RB<jgcTdE@$)@;m_vGMY2r&M7aQe&9Z>Qp~yT`}7ho=YoC*tT>JUcqvJ2*
W!I)ta6#O~qW#IFa3dqW|COwf$Hot20`AekZwWrFlNk+OlnMZpNEnH;AV=@|NzPv-GNib-)T%N)8RX0
n{73K^*Yy#%0S=`^k4ir%z36>V&6Zf<Uz!ke=*>RoYmCV=2q2)6IMQx$+ygv0YRpWli-LkoaB5VNwlP
7|p%(j1CRsXY;&7xPLthgA}%ibyL_&H<+)2OiAFmm&s?frB7Gz_X1hFg?xXRw?6zn8=uj1E3n<aIK})
X%6~wP$8GF!BT=SP9^j=fxl;2JeKfO5&kb1)n$?Qklg7c&Esrid$!oVnCIi|GbmXh#3)0IM=r)^0*l~
ZLjiBF1E$wviXE61AVsE3oTb$w61zZ!tODi$ir133ONcOm&gD3sN|DPka6c{=^a4j0qqy;9^p!{?$i_
HEk>fFEkpPD1g5t~QTNrX#27R3t*iMDb788l$6#-oo;3^Yp2Pj}*h(O1&%V**Sxsf697aI-+D#gLA8+
{smO*l})ai$7DUn7v<5UX*EHcl!iG(^^vFvj7(X`C;_IEKMYqwz9D2^b@OI6#k1JYlKXya6=GVI0F4p
%HSXn*phxOY!8(r%%Oqs67;@kMsFNMKk(N`h&_~k?+q&C<+_MvZf5-aM%Dg6=fv~W&Q%j>c7;&zI>|?
8~yq+legv}D<&XU6Z06ClUZD<8pQk@1P8miv9U4w?eO3~Kt24lcW^9rpvg$)*J%l;0Q34i=WA~$dXHo
^?hQ6ZM<=7>{pb6;C;KDNJo|^cFZQ8wuTU^vG6_`eZEQT)7N=#LtBhr>qEUqMpJQ*c^q;6NNYNkcZGz
s_nhgZ*0tOy&u!e`wP}{2^fj}7r9gDTK{P6IM(&S7`LFx+BVB1*hq4-rUw#Dyp2J8W;a=>Htx(R|0BB
F6-O`R1tps`R+h6qgX#BvUr?@D<^Nx7*pa8%W8Q?uLRP<I(hUgMi+<M8PC#qRTi|J>h0Vjk=P`QB{+d
>~@h+lK#_@i>z}bMZhN(ci4ZHvYH^Wv!Bgk4-9<vYMAUO;rdFOK0kQWN3lf3&z$5Q`>2#yNv+Jnb<`4
k3sV1CqFi54jNIGvock({wr1;eAu@|^t|$?ZXimQFjXvLsQ8L&gL=G#e%YEgMR}!IPh<7+Qf6HF_?P|
X;_IRKM*Oud5{6N?9;$vqU&A%glmaoyi$sR1gK0<K58?ZrB+|~JFb>NU74=0~Oz9IDb2-dM2o0<<UDO
?&_c8jrTE!;gP@{U_cj|?YA)k8(C#T0p4H0Dyg_sfD0yiVp4B{mWahUFjPU9j+mUa+R^h=3mj7&hG>j
sTd2bF)ie|QSdzwaNP075T!Pfz!c4*{K0MkpKrpihXEz5Wl|ul_!G^YHbcA3Yqr?hk$t58>U(>2opoq
5tZ25`FP{E8hAilt>2jNvaqSDaAwh9(^%@8O6i=+#+dM6X-w-Ycmxs$M*Hj7lT(@qc?pG>%X)uH~3e^
<HttZWDbB`kxoFAfmb)+(g;uvC7Op5LUtY04t@si))<}uYK%}Xk>}vDj5HFxA-@GZX{S>Cs*qFfRcIR
4g~3dyTIG9S{HZJFCG;1ps|(RKHv1RzENi?OAvJbR%efqE6Ew6`@ZV!n@gi(^kLP8HBIp}bWNcS+K!{
+Ro%Pd%S{NGBdI;j1NPIN_^Pk383SClI^`gjN0IKZ`s{9bD>)K~$FjNmN#KSQ9579io08>#8wUw^s8I
BKvBih;|5=Uq<-lVM>URi29s`1gCAbd`j)HCIrs;1j3>)L|4GL}tIgI|ER!G5h{uVdG7C;*30Ia>$WI
w3@WyE-CjK0})lheC{orIMDMDH{E82?zp8%E2*-tC-v`5*%gSdU+d<s|=kGb~8yDj7O4^+poyUAqWIc
74ve8WArl48@=(|6!>0IJ0SU_nUnP5LXu=MHjFYtXqo<skON(+;5F8W$7P|==gO*dmg)W&Owx)VS<kF
ryBsOZ2I#|}ujV$PL=;5>O`u(93|(??eZaie`h{^N@a$d!hb!(>a1ta)JQ3O%SSoJ<Mg(wHE*!U4wA@
~rn+P7F5{rC3JqPqax@N^}p2ek4FyOSS9hk{tq>)=&(-_s1CjGF!X?8|Oag4fg!3{~-FiHI0F%2~7fA
Tu$cg$!2ZPC_^6ODj1JcJD`9}bO=p(uPp>`Ey@kQC!Ndf@=YN+*0t3aNz+#CgJ0*TSZCwlW=c5wk-pR
W@`ojX@K@e_C8fUm~|Hqdn}6F5PMT{O2V<s=a4{^3RRY+ynT{`T0Dr=9?P2_>CU<6HlY|(;hwYC$yLB
2b7=W7ofLq#dFy)aHUYT^fP!oI^j<jG65Uje)@?X`ICZq)oJ16x08Ks+&ir}=JsYW1CaoIrYqqiR^pH
GH2!B%cV(9zT_n-?aGKkN$3`ErVxG`Iqe9Q{k+Csdk++~?&I<!$pC4Tq6QqMJAbytlY0)T<o=-<JG=i
_Lr%>$R#~0!yKK}aq3oZcfp^Sw9?@5DT!GDSqGEaEGY!a$dkXJ6usJ?(_{yYVFPHVcqphxp5Pr#lxA7
AK47f+mlvP@>0KQGOr{+c#;`ZBF~TE=STh}5xu)chj{&em)AbA24r9j@X)%gZ<g`eF=~K%Ce|7jtkU#
#a~_=4MXJBY(X`oq__zU;hIH$dj*gl^6t%;PJ<kJ^q%<%K0P?Wo18Ilu|n1eu78)ZJH)I2Kx2)7y8kB
fB%t9)xl=N2>)e#El~&SIQc|sRbFu9*J`hWJy7XMLSY;zM}`iV9&F}f6q~_aq(-}jeMM^<8B-*#4Fdv
IYe{Ur$feQ08QKD74uF|qrb8Mqvs4lT^BfN334l#p4U0d3pE$mf<=My>eh;4)#npT!E>l_J_+IeLfbO
KVtJU_yhkB|?OI7iF1h_%xc}=6?*jk;hO_O>$;`qHxG_}A-jmR*&K&T?Vj?;{&j2Praz9px#YGG$Nw8
Ii>dLuyoqABA=^YmLk%+_6ft&o);OVakci72_yxl^D9D$_*6uXN0a0D?#r1=b>(uv4P1o$f1i1ZS~Q(
w}2Jrm;|-%L|J2(){1-3A|ui%@UPMbw?s~F&%U0bM#tW7V|72`++TJG&}RfO}rS8`Pmtou<&AQEV3J?
$-@#h1HS^k%4A61c_QXBJ*k6iH|tUOM}ce;{buuWR;bz`X_igN!N%FJG+eX;mK&xhq8|6~H^5Tp!3>4
G1`cTZD9s(;hRr9X!D*>)nW<uz<b_7RwY72Nwm})&jy(iWJgK2ioVO#$dYQ~Ewp?7<8MCGs6Mz*FkLM
eFflDH@QeLOUT!EKV%cO>8M}8>QgW|r_Fh@IEo7`Bo4=q*IV&^Axmb(pbcNBHF`fPrS%Q<w_8s6-@xy
Cm-?cApCq*EL2ph0S3e8H^2QKXAqVeVpIMw3Wvvhl`K>gFKWOjXWxD+U<qJOhn}O+1^?GF~TW@lEt3d
h*rdFGc?u45xu<s;$zk`aX5K^<J7=Yi$eceKdE7;`*ZyTLI0C;ia`zdl<xrD0g4Ihg<j#>H7U9pdvvT
b}RU(gA6DUOR4bkc>nbDZ=?GlhE(G+o#7z)oRk<^5x3xNaHs*1sboh=fAc&2=O|5}9hAAv@66cwe$zr
D1k_+D3Sh8V>0PR)9OY#6mByl>vM_L@s#WUCYLJhs!ECZXK#5shLz;yV{U&<6IS50o6_%}-q8WmCUrL
oygvjud$ZG7*y1a5!gVtx?VA9QtIGq&(+ww^<m0p}mN40E+I98%qUh0q<F4w1=1Cr)8uvULJu`(0Z53
I6B;FQKNyVdJPu32t_ZJ5P#k=_D5!O1Gh6naFOu@0rg85lrHENBoQq-miHhD;bM&qN9|0yuaezKx#JW
UiGxsQG~t#e9eY_OOm{f@y{c6{KU)q`}3PvdGvJm;vQtu+dBkjS&MEf$f^%47w>qtl}M|-rxaAL6ZbU
9n+LVON>1l!qt)(1)8m;%%zs!B#JMZKv`xRXmY33$dW1XASXbSk<lDArh{uumC+I!A_SsLi3ueNxT>^
XbLqCkv%$5ngQLUIdLB*}lw&USo}P^ZwMidJ@o-4vY3If)z_OG9Ej9RMj?nroE}a@pOTM)XDk`naijH
O~DuE?9X)dpa)aqH*G3|rt33tQLSmQOG9Wz;T+Tsbzo6<(;wyOU9O=W>~w`u&gD2D=uFaC2rPqSpiv|
MN1jcTu4siIP&z*-lzy1F`+3RQQpT?wU8xDoPCY7sH?^R@d>D4h)%Ucckz1)X}Zn&}Q>4a*xeT8rgW<
8C$#8!SAgL9F$Bu2J@uI(eGWt3<9YCn`4^H_K9}R|u9HZ%K-3OGzXp#vV+Sz|zYn<U^a<mJhD5t;Ywf
@!9y$Xk7CF^LO&(e+MI4<Ti|O$Lm^rpbF0V-KS(jqixLvusF(u7_i~avHt^^&?0r67;+^$)?a~ovv@3
>zF<t;N!7s^y=UR;(3V-m7-xl&*#c)y6P8>yccmDqo5W>8Awyp2#57j~h0Z6iZvupw5`#=0giaYl19g
`9{*2RF9qxA){$tJ;<J@U9DOTIDv<mCy!r<gd#%m5eH4<hFJ<l47Ec+7)rf#Nc1_z{J^I&iE{NUGyt>
rE_IKaV>0fOlz<?o!$4Y=Y1ps%W8Mj6UxH^L)MAW9xV%||t$=(3t--{Y#q5@}+g(Gq0b&Lyk()-$cWB
gT5g7-q)T<GA)@tW{=sY287+z+{@l?2zt}&F~J3O4c!HYd1FiY3pc~65N=D(?o>)BtTjQhjzKwE<0`B
e*5+4>pyKqEIxKw%0W9%FkN9jzT}Z(64x<{ouYzqCZK&92XE)9POhQpKzFU81u@0ZmVB{Vm>)LzgT|n
aL>gac4M)f%*Vv?(WXbB!Gu_sQulsnxusSZaMrd$}aM$u|5>#NU-!b$wmL=^#YNez2dP4;>=>n=Mr<F
_I_)#usc2k$dO>P3mwV$koP@C{kq#bAM*7mmGy$U9(D0J?r`SsGI&OdE_G3kr&`J3o*$5*y`p-dAj6(
NI+s(Y3BD_RNo)dx*q-RTPp^%_O~@Q^|Egrzv2!$;Nd7fVn;tOoXnlfq_cje~1G2DWn0{Yrukpk)JA2
Q>Uh(eTto+r&WhXvvQ4jyBJ+x((%P4$^vEwm=rT`DSc=@VXI!GdlD-E^(pAK`5LyxzcUIEXaGwYitOC
*!o_4pzqj*_hHUt3*K_?Qj5iE9}{7t%&o+X3f)H{Xt(`nBFQMKzA;%F8yoG88G5Z_O*$H}8PzD1(c2>
`(`8sXqYI;`F^7RclDAl?&tmX1t)#aG5RU^B0P?0Icl4|<FiadAH+gwbc>9*I(rPWO0_ZHIRf{CX@UG
{$Pe`jk`0G9C6@mmbn$4^ANXM#iCHdN9()8o+pMiv-#rO9kVF1#-iCvI9nsjqiCI5>kwxpYGSK2xVEz
G_(GdsOp=$cNTNZO9wI%>xC{+ILprPamG9BnZ?I}?32<p<lit;xXjk<!4p2Q{R+?(eQ??AJDnhTK1S3
s`Dd;z`K$mYQX)w?dUZvG(+s8BnA5%I<Fc#@6{=NBsX)&VPn^AS?-<#=BQx2yFoSe<}DpQ(2h%JQ4gq
)8B{b_3v)%UpX(gSvAgLaF54$-byl>mBmb!)uLaVzm?;vX4kH}*76rqOrPOEl~o-9ii9}I^~nxH41tZ
~EK}CYaolPfbweGcWaR)sC;V(QLbGQyI>U_Mi#fae1XsJ>bPfd)pp;wKicT(I^qTZQnH+&(k^;QGlG(
*jT<8ws58p(i3ktgJ2>6q>M2$v%0sOe(0G!Ag9#9SbcazJ~0gUO&xE^%=)`Tq&i(C#xkMMo>hdxy%&G
EREvFt@GCVdB?fdvLk#S<gW-$sTsubgsk;G2F#4mPTxEWkgO<CI6~ZWe0soJWe;RM*~X8g~q?#-=FF&
c}f9jH3FO-jd8Sxi!g(^Ek8JwyDaD9fmy(kz;hgk#A|8!W@?q+Ra6ID{*BKEp@n(YM$Zt!6Hi&TIXP?
an3<epbb&#&b02)>LXN+<><!+G(oYT^-v1;(;1qI_15Z*yZtnRG36*gBoqNMRMw~J3~cxu)4j9BP-nH
H(A5XdV4{@XGojO^9sE?25#04(iW}UvPC2nEt>*e@p&QC~H%V9aj23|>6Y=^T?k;V_&Ip`YkRp~1yP7
u1U5qPd@6ievpM+FLWc|EGip1ChlR~NDCJ`{ruZt_4?ndwerc<p%I<!bjWn(sbHc#XTpwZ^-KoQ4^My
z&vff%cAKXn&04bJ`j;_gW1p(%Z_)mv7Zq@TpN5ZfH|W)`j$n~j&c9Olixs={3kdTi!)?Ay_9ryys_J
Hf5Y|CsZ3Uvnx@(3$0J$!xj!plkGO6L{cPy_(e6I*d|?O98x8SU~-#j>NaD1pHA5w`MTf3g<<U!EFDG
2Lg=?BwvGAVuf8!E0_c|;q^5KO$Q~r)D{9}R>k}{wqB%#;V8%TzEJ+nfYU>tE;fu1YK5lUb8VGGO~QC
$-7ut3_OLZ~1A|MRw!>;PJD&zY`h6*BcD;4QJ}=^uwjMCvys_PR@1Rr_4lL7PU#)be2O<8r+XhTq_~3
^u8V20Zqe+M*K7?iL2q=&{u_Ww6d^EPimMMJLhlsNYW{F--9cWIg%$t>t&I<knV__a!cza`B7zAA&1*
+?r>!O&`QA-_zi)%Wd*5+$N-!IcZRKQa<^~Ngvbt@f1sV0noj&Ye2(l#t&T~ug-$6hx_q2K?P^YaX*^
}tNB{V8-27&LRrHVDf-LUsT((;QfW0`g+4*CoT~;}7T0*|YG3+FXA_Vew1ag*4Z3CjVm`n2d2cYZwz|
jAccf*xZv<gKQaAx@=>9H5e|zYpyqyG%;(AgBFg*F`hQo5PCdHM&6FM&km0E%d#lXws}X%!J{L+2bzu
O)&@#pk5uYVM^Uhu`c%W{8E)}UUh<P^{ItV_xQr909aT_952DvEG)(|S-c(Dc+}zcm8HCaOEl+XT)?l
~W&_|aso|P(ZVP3$AdVC3t8>8(fbSe@5$npg2oT4%ZsFVw33b`gX`Qx50qC+2>Z-4=>8-{(MBJ4`^wn
+27dt&4;cm~y=*<e6bK%=3z&~UGZ2b;}j>?vbjVA+J`3_5_~JcWzRbr7ZT?7C058AQ8JO-JR}#3^Q_+
2(?yB1l*r(`Zs{vmMsh^o#hu*Sipl{-yk5C|XrR9@)Dtf`>u4&fz<sy34Dud-twQ>u|M^x6rL?`mZ}G
`^&thw*S7PdSJEFKnQ&508+0dn!5EHs500zv9gv+jHP!-zG}G(oP(spfGf{k^JQ=8`D=do#!RsF7IzD
W)UiFAc#UJgf~S93aK%OV1Tg%yGF<&cm{wb1eWr(9ljOu4PSHbSAWTppGbOdANcw|e8-htm4}Eiz0L^
=cw*atHn>c~9`qZjr$?5A;jS{s&RH8lo<`l5LmiQE%0i4GiG^w!pT&w6biRkc&{vgsvS@(MaPXiwH29
3I!9R!w+4|dwJe-7#nxo!D+j}`|o;jnHZy{Kz!hZ+uc(m!Z-S^KSJ#Gd6#QI75x89st`88)Gnt$U`3J
!f<o9?ojbCum+*?e*#bMMI6%W8hc{U)(#6r?{U%rqk>~?P^0KEXb5nI`GY^a$T|Os2G%xrA@iK<bp0Y
nYv9@F6|aq7zLYL(Zf1B(bFR2z*W@lb_<}3&HBB+8zIcktTOI2Cj>2mG$Xg_q!;ye?ojg@fBNSO0csT
fuPgW?fQ7egj0A&2doTpD&hghVFucub_cJ!?oZ3+9`m2K8ziQ8@Ey=1kFZV(-a9g0vskWigK}lKB!ia
Vf`v#&uQaNnotr#BzK2qOl7v|7=YkS2ITfcF4WLTowVsCtg;<^7lSBan;HiiEIhZ}4J)h?NUf2ZnmeA
-7CkhKcVum=rmVk`AQ6E;9-r3@ESP>s;FF!@E6jw@aZ^<dfP>XeS3{<9#jpSS(-605}%kAK5ZA1%@N0
WE~Z+v>5{l&-`%mwaq2bOpmsU?KBafX&Pb3_e~Xo(A`}=0L3iM&}%uzZq=~#P_DG`_kD4x`R9kE1;Td
*Y>-llYia=C-E<LYsmebmomO;Pd>C_=N`u78Qjgr92tD~_z%&4_vDX(O<J%ANqZn#sR%{^`)XG2(q?6
Q@9LFy;bReB|Lap#?yPtj-R0_c1Qq-Vje5p;`Yv<p3PGBKvYE)+<`L_7x_a`(;C1u^{riLc!<$`!JCv
of(*zdL`@Yk1%QDb4+alL}i~+QwYekc?n9o$dJ#A}2aDnjD>w)6w*sIkeRXS`;)Xn|ncbA~%_WJOi=0
Lj38p7i5rwJjVJLXD>dt$+>$8VgTHa2j-M^76Y*zdKc-cFzQ>FE=vr;T0Gckk%3?dk8=L2tLw`}FVW8
#g9(B?FO*P+ykr?Iu7W#dnto&{db4<@P8LFBsAGzJYHzTkXGI|Lm66um)ehBhJ>WP?J@;@J*#(c&l&S
HM74rTj=Yr7_`zxhCW^s!(0pD2H+SRCDPyto9-GJJkv(#ys$kDx$nUc?W=l=WNi!TJNSN;3tG?!1_L^
*R10mH{}?pjSJia+PkTT<#A{k>&#oJHZN^jXEI0^u`3S(2%cd`oCOaJwO+EB?0*<WSq8BXBs$!?z68>
l+VTgg#RN9$gq>gp@_Mso`@~(E{YJp=a+zK8HR0Ld)4<u-QHNvyw8HaT#C!*``(p#-WK46bjZG=&J*<
Cg=zPFn4I=F`F_0@tijre==J`1(h+{*aD<J9l%I;8XK)U*rj%lj<kTXR$12a_+*;dLk&s8$ov+4c8XX
xGdly3b)+_iP;^)un@)j3!Z@68$|fowWLZ&5#z@{i`fQ|2<R|MZ|2^DI6BoVjq!G0X1b|=@hy96d=D>
@1w1jk}YJYeH_Yl?Y|;S?vZ4H9=)fAT1q%4>iTi$)zC^GQ^vR_ccoXYtUAf`7jI*jrJX;pm#O`qWz~_
#Zz<)ZOZ&%jdDQpfP`e#-iAfy_Y-;q;OD}A)RjRPfekdWxi-J<-1|BLEF05}*urJ!dvj!)4?ZE+J)*T
u^eJ;M!r{nyEE+ifEPL7&Goj~yrTGhd;msp9_B$f)_x3GGT1XbP^2k?PBw(7Dh=95bYaQH6Z_6A6?kB
2y89Wlj2w$3q6e9oDC#<!*&Kfj&+wDm0~<IzU2O15FOme)R(OyPLJSSzr|yvpP)1xD%G=!pK$oEYN$8
tJXKx=F>On@ebf4*eUcS(f7FKP*;v-~r#4g3$DiGkx2#qEw)>o1#oGmr<S3@kGQ7USk1hz?@7C9az)&
N}pPmNIK6PZ!%>@nJh=6tMnDzCY!s#y9ao*w0C3p)94#cg=buydYBt!*yd!DKM=iC6<gna`_;d1J?WV
{1!cHPX?@8w1^OH8e_;5oQ*dKW;uJa`bWhr>P`$gL#MD}S@2I=v^uQc-Y;Jj_^9qeH^8QJEt&ctY>mt
3ybm1bq*88CxX#FUP%)RpZDjD21K!>a2Ry&fEC~}4>=qj~PHmpd&p~r7<@#(4H^n8;T-`4_Uh&3ddC{
K-fg+RQ#H&H^=>ASpeGDoW7O49l=9z@Aa)*?*yI~Jh9P9^=w+iu0tvRRSl)sRM*x|CVAMe$6eHqsDtb
I+y3!}&lB&~``<4$iT3xVX+o#(jnVm>0D36v%QOkFQh~t4kr(IG$k^8g4WjOMjWusZMuIZjs{Acf{aM
-YG~MU!R?3h*~ahXb^jFP~c`WEGesTG|)THq@fqDl->xL;>xE_l!vukLzC$wr><?|+nxGuNVmK;F_gX
sCoSvUsG`p&C1N_6cfosWrKh*kv#e^*SXV=F4V<R05ox17R2YgU?X?|Jf3L1g4%?g7ie!8Fle=<2SN_
rwi<(q6!j0Vs(WTuueB5wHj9r1Z(Mw+U1{{6TJJS*0bruW1GM{A_3Gth~U@~t>k<_<`(p8`NqN0n7Dg
UuP+EUre9tzb6DSOb8qCQ5G6b;>x9MNvhg`+o=tSWOhYhBw%f5(}nYF0S`X5f{6*CLw}e9n-rd^hA8W
Idsqedx%EYe^a}rfU^YRV8tm=<^|oytH2g7jiR9N8tM=)w(GA82K2RGZQ;8<(!66A2HgZ-jHViI@i<K
uKrpw{;aUjS}kv9qovyZ>%A{t4+j4=?7vpHTD$i}Z|Kpx_og*44Y>A@aT>CxpVE?RV8u05mK0UL*B=C
uv6hq{-l=%I>;vb*C(x6zzR-m4Rf*|dm4Gc6V!T~U@vUPjyvmEYOW<@3H>P`w@2Bx&P*3=K3W5tmj$K
-NG6l}|*Ey&l@BnXm<izL~O(3l$G-Cf0vse2)hX%MnzZC~WMO6u|+Uy8t2N7^+d^KWf^#RxrOUbg_(I
_;b=+&>I6JGp6iF&39jzplXmt8)W(|KdanR7F$0#hLRjNgD~Ihx=5E$_?q+*~m-UY7oMu!fHos=l6+r
eg{1>+b5~3qIUc3qUtQ?Nj*wjJJliD|G`@5>u$r=+!mZyt!3~uk+r(7)9G{qX@=k1|#h1dVu*`PnVcJ
O!E4ws?40X=l-ypY3><<+CIB#T3Xb%h&Olj-(9u06Br{6>`SAr|7Z#OTFSJ05#YXc47EhsrBt6ny?i=
N!Zdsj9n!4mYmb10Q-YRfpZvZ5>hG`Bn=b}nob+G4PF_dwH_(~Dfum^zq>;5ofZ7S{Lnl*^iqxrKp3T
MQ_wx+{CEhT~^DN)=cqPkRW)>DswO(~LAZW;QhHDSkse5%sU|uJfdR5beFM+PFXSY|C`ootkn;p?3v;
qm3ZIQ5qe}#KE-sl{3Gu}eQtX0!W577n8#QLVr<6AaV!vdp4vy!)!BO*4yvqK?<iLB^8CAyQqd~>jNi
udN##n!hyq*DDBUdL*jrag9h%!h_!77As2zazff_KEL=H4y7?EW@Dz7BZ0w)3Sql%lQm7p=YfD*%o>6
k9cWgJd-(%`E0>bs}$%Rm!j_!R}ZY+d>WgyYkO?K^Gf-~U5oTk+>k$rALzCbvU~VuUOHt%Ur20kJ20>
?^yyqVU0Utzrk;;4^&wSyANP#1(Y@K$Y@&khTGbxhDL@Mc?U|^f^UcwZmpg0E$*e?}SN-)MJkVFtnl9
_UkQoC6EVq^lf*-xYo8614yy0Wa@E+?TljxR-K5b$x`QjLgkMi6>k<P+D@`w}k0ar|T;xk@=Z#M`Cuf
w*yba^f))`vIiwqkSo7V0L0%rs^;w)q?5M=y6zPxp@xb)vJOYdiL3BN#5rTS;yxhP`oC%oEx%>sK%;+
!|FaiD(qo(}D}o3zLQC*DgTLJlppyP@BPKYc0`-LF3DiPO+F`#5YOH#@PfRNB^&Qwq9A0c!2RK<0?K+
Gu&{3`$S?4#q&XO9CyJ`ABA3LS=%LeV5HX`??&SLXF>Of@};3eaa6`*Jn3y8FC?PfAE>f|F$k;E&OoL
?7ESc;jFvr$nf86s5|4Fk+u@cZ5q7bEHyctLKGS$1it%_}@_2eAtFbv{$0j^t#Edmw4}GctC`CtO+FZ
zoja4-Tv_bRNT)qx;DpPXo0+0v+WLD#9SdNP=1PKwfQZ%o<_eVYhleDS=-QnAG5<b<lTY(PFmJk`YvG
q>oC;MAAzR-3W-Cqw?)7pixowW;(frfRkcx7?E_+;(k6NFx@U3?l(WV$|dj0=?U)%u;K3hDJ7TYw6r(
(Y30ZCtM3?SjVn+QpkAd}VQ!-JxhazQQZKwrmKuQ3FSlo#SByScwj9@p4Q0v)aMWheyZt<aQF?2Nnzu
;O|~0OO0m7v_$=dp-cx+?JPUSrW-o`?q+zI7Q?W*ruQ)R_+xvDxuDF&Liz?{a{{xmvGh)-PFPD0<S}S
>*1h8-?|1q`43$-AbQ&%0Z;936d^U+JPB<gPWPMtTVfC`uXuQJT>4=3I*xOK`d5+p=@}F9USRF~Tbf9
adW+D6Hi0(hM!Q%P~YPulLo}o8HW9Q`g{s~Xz0YI)%#=)Qn?Yg8udxY)zOF50A_T(K1adm95zL-U5?;
vzHz@)9HzBZ$VLZ59mX!(yEKXr}`qiA-)=eyP?0#p7RURaqef=hP~?A@5{gro-o&(_Dg9M$%tM-$-1{
2X^;KFZVbv3kTkdqiiMsYg$~e!5K9mqznCXoSRBA@>xtCjb8~W5B%Q<$!IBy~(9{pOJXc5#Mi#Ku5g)
(}nlzt*`#P2XoQs{^2P+<K2q;d*1xlK*Wjm4_<9=Z#{9AX`7Rk69VkoK8r#&k+(CT2wLunR>SdJ_^#l
C6B}&otnGiPk@5Z6W~ryEJW=P6f_58E*J|U*sx}(ywtii&1@e4J7T2JN%NjrK=1x5u8+u?to%TU-^{w
Dws_4FC#biQRd-w-R>qJ)1>0RGk5HN5GMhZU5Ynk;;`Mv!gfBU&nBu*0EZ&=zwCl%<Zsd<Z0QN3)S!-
%945R15+(BILnPVb>nU-q42Cw4YX7I8u212kZfZ4Mkbh{4F@2h}p(+uC}oK%ozvH*cM%OPS38xIRPH?
#ip3R33|)b&Yt;2+?8SqpF-sjR!Q2qfw*78V}!@r2)Jv6&@qRr{=$=A4Ns+OO(u~Gu7v-rtlbf4Ce3r
X-MIQ5njT`DV5x2Gsxk>>K$Tch4?qs8}hM7?rAgL7&qscIVUYFJEEr1%<uY;8g3~BuA{L)Vnx5B4Re=
ks1Z{a<vhh>7+HQPR6iP_)Q?7bU4w_f#(x7)O9KQH0000808W*jQU(tr-1GYY0P-sY02lxO0B~t=FJE
?LZe(wAFK~HqVRCb6Zf7oVdF*|Cf7`~<;Q#s*2z@C*n_~2mq^)B4D%*0Rt1S5}rD-2UB|#FDV1WPwfR
foH{p>d{`;G-k$?9{t`-N>R64;&Hot>SXot>8_!RFJ=V3d!O>}oHVSCh>@;ggLg!89Mw(>RzdW>HbX+
um%k@dTc~%4drrxw@``aMTHQwzhURceb|w90c#8c^aJeg14h@=SdM$;dgN{P0BLKvmhyh>$r%Ai{Pq=
vML^TgGmv`K|Tpa*HLj5cY`VqqHGb&;-Z8K`LK$T3|a;_5p;33z_Qgf04noIbr%&e6dwmsS>~f80*Jv
lAI+z6Rz(%II7!mD48rOf`VzFxM4eWL8XCt@8YCIOiv#&8xJ#<*d|m}bTvkOgLMUA*G)m`V?uRUpCeu
W;f&d5~C4!xoFb?c%7ZI3D@NZ0mo6U!5QeJlf$~Zyr!+8adOME<vGpq-r`64fZGEP&3kwEWh#JY!62H
F82Gem7AkVS3ZUFTDKJb<dnyvU&0cua%N0d>^ohj>&m9IP<O(=@+>Awsj+IKgq1do+RP@HQIew=oTh=
RM0S=rQ*MXJe)(S-dK*BN)OE@y^(T<^k7{F|Go8QC2_+2~5N+FQ`#>ygly3cZb2*>6`N(4&EOIM`yvi
_osh5dVTmhXdRrv?^ZYX;pqIk)9=p%DDnQ_<oqAO>6_r-<R8Ibk4|1A#t;Ag?)~A}S#bJ3IC}f;_~`I
;H#j<Zb^QJ7qmyrgmr(QM^gK8|dV6#ZV9!sfNdfHW5bC`FAa4)fzxoay9K1X_K05zLH+XY&eu7Zn0N8
`z-NF0wqgUS_AG{CVegFR5>DeK4;WYq0IXZds9@;s4dw6mVBZ8LUX>j;A_!*picW``6%^iFXV|Y(}e0
BQnAMcO8{q8*Y?)3QeAv}C}2)#Rad3?x?o%{n=;_<=J+ivjs;O)V;hg9zr;Jl}TqK7|xcSw(*#RK^Nt
MjAN6U5D{)06Y}@Dp)!e)|4gRsP}V?64agygxca#JqWb3JoA)q0T9Rftn|W3<r^pJqH+ScAyZB<@>Wk
-JjQo2gd;I46B<{iIcn0@57?)_k;c5$BkC2wW0WpWI&t2s}z<v&<qmXG=>E@E_nq{l8nhP{uqy7H3hO
NaG2>7zHjV5=4WFAS3|9X3HA(VyNZhpSOP4SXf`YIXmpLe92GG<gwoK@4elrYDwF99>dKCGgWIx4lwT
DQFF;roY5ehvMKl^IfL&ZS$j^Yy;8H2#t9cp~F#Z{^EL?#ACHMiDl<sCXSmbk9`B@uQZp?fjjiVylh~
W2KP%eO9egqa!Fh))MVRO@{8eQW<qY;=C?5k*DLv9sCew&POqJTdRi>M%mJrc85T}Ksl1^bSO0XS7LM
>Yfl5-kF2EPykm3uG7X7BJUYZ)4-Tn0Z-*O<+l^kB!Gc>pNhUz|wxmi*)>1D+r;-xQAT9)<TFD3<ZWa
-53m7&&w#CGv|KM4W38iF^(yYUwqaY3}9y%&XcqX<}>Ie*50Gu?+pO_c+lODKaUfb>?j>DJC;umvhg5
@(-?Q4as&4r^{V}>{rnwvxH#nZy?!6s?)P5|f*kl~RONteqLtWzr?KAMV3rH~6}FG;3J`)@;JnH=0hz
aPQSt1$y)<ET_VzY50{Bb{*eqtrtk=JdvvFSZG+hH}0y{>O!X6!^v+JnjI#1-9ld}cLjTEY>2>pP?jF
m&K+X<cpt!@kcbsv7#Vz}2hhfv9xOnNtik%Fjk&2L(pFM!)qBRwL3Gr|PF?sUWo6+{9X^=yvYvbn>_@
moy=n=gWkHa%*0gLW7Hp*Q&Dv-Ty!WqO1~huBn7h9EGB5+Ku`=74x87LB7}3R^bstS~W1=&-p@Heo{2
D8or#@cIa{Xd0JdcL!)<eFND*2YzYO^Y%a6npS$;B{|hZTkqp?o>nDL6mRcET*2lKG=X!yVHH(mXdrP
AjDU~9rVShi*91yd0rH3v=?Y|*3i<~Nl*A%f+{BEcOtyxi5e;L!5miFGk=?BE%xf4B3TI_LjU@(Q+5l
Zs!6}fmtHmrCfzYtnxQ#zz?YrwZ3+{@9R(2JCte6WFB~9uk5IV3=Vp=GVPz9KZau$J1LhF%58A%{_2?
!)nTIQlZL>Phy1r2t^?;z*~Oe{fwPvdIT>rk6N&2z+$Sd!e0=`bFn%rnZT%nUX*zKtvD^;s3sI^EpZb
Uzz^OUi`Up<<feNgG&P$DVo+>42LNjA2y9Hus(8WfkP`uFx~GAxk6~Jcs6ySbD+tB?E!YSuz{kA>xk_
?pq|MUFUbu9AbXcVCE?^9o{yqJ%cz-jW^-82w0cTUqPn<eyQGz?%9ptfgu_}iQo=c%H~y(1IISoV(x8
nVB+A|68%PSh$kL{WW2Dlfs@e|UI!)t{a0M%r^Va6hzXoI6{lG&-k9CSwQTMKz}8>D&Y>Rt(tiFHk@Y
4i%F254&-U}v0-m_-wExh4ehA`#wRzB%IvpZ=7Q%%&24JE&f|)|^upGSq7~~oEP@SNd4e?Tjt-9dlHO
BK0k{4sboGzQ0lyM~p@dV%u2sH5$B`x3?Evlj}E=(W~V3vwW5wr0UH8#jh1|h-*G-kd5On)|kGp8OW9
6Vs>+8iO*Pm>#s_i;=ows?FDY^*kKfQQq`KmjKl!K@){T)_a>Mx{kqY9;l#EI}tc65C;NL&+9IUD%@$
28p|^o!*zdKeqJK^JE(Ho87J8Eo>z_TRU69*4EyayTSM8udpQS^)Ns#M8|D$)()P}s_E$JFLUIDy%J_
_6vJ}8ihEgHy@000md;CggI3~Q9NiT0MDF(Z6{g@0pUL8Q<Wp4_rThv9vy6D1s;UYVai3OcgiKFCNz<
4%4fSY7ySn@ZJbM%mqtT6eu$Td1QZIp8U`fJci&yeDzm?Q4-@*(}uYl3U#fE-TRC%5XaFcm9qMx$HT@
lU1JLouWDImHAs^|1%3S0FRfZV8x#hws^ge<VDWhvE?tUXEaNHBr@B?iHN6wj*Qh~69)MPBSJshJp6a
Z*f3x)W5lUtOc1A#1)r&H;@}TjL6boX2&R56+mwUNjuZsz=DAhhpPgR`4yz+)(Z<9AxN7BEB^CRP|w}
_eU@AwR*6sbqAN8ny1AW&K~2}AoSow^o`$*eOEvg;GAor=(G-Ctk(n_KW1Uz1Si10+@a74l5L&Qc5ot
DQe($i5_L-N0pA7&24{T1rfBy7(RY}@R=>bCGD)uH1qs8zqWCSbC<jv5F<$rdxgU8WHh%!ya9)<1YqU
eMh!!d*uzSx7Ddmt<H)M(^K$wV1p?!kYkHzFbdcn&D2mvgX-NLaj7Q7vHCA&4)TF;Al+~w)L&S6!mCR
t_<;tVN_+5z4My%UYF*kli79N)%iKEo}OAd=7zQZ_1C`EWwQ4iRG?#NR$h4E-v<iRs`yNh3N;aErhj`
0RdEmh(7x^7Sqw0Ukr=Vwl`4&gW%7B9c6$;eI+%o4VNZQM87!9FRIiZK!|?aR5M}AfY0s1&Y{OX88uO
7_fYSAH<c>!{Pi2J84dZp1PghZf}cD5^spx;lUnHSH*2C!NKoMD#lW}IMmZgLym#=SA)13khf1=Bb`$
cT{Y4uzjP?{H9X8feojUXafGPVgmW=$$A|<TM@LR0?v?#1yh@-M(T{$T^{M-Pr8ELKwV9RMte6@#R)H
3TfYZZA@-YZ=P)1J*qV&|%46#%P<Ur>m6mf8>%lXidZ6xe4&(Z~T0G7lgSdCfehiBaLjK~fK%EQ&e*R
1w&#*I5QUl!CxtUBS0RU9+n^d})-N4K%PDy-4qlRi*-9|X8~I;$4_H+cbX#!H8Qs=+`O)ZLbCQWqnuR
a8P%&>8rZvj_shlwD8sC^txpMZ11fT$O<5J}&#os*aJ|3!RdkNwQI12>lzLyTz&xWFsg)!omD%&WBpj
6$afO$FR_`OFY-MworD1lvScHRDq@s77$(r#6Qg?OT^s>9@D9&cE-Tf3JaCjyjZO3ud{uoRHy1%r0TE
QOc(z0D`%}%Z8e5#RcL`SXWtJlvMKEm@CTUhE#Nbh1v|LDvuUqHwM2=t9kxVstxiC7tamhmR_AhK0|+
wci=x<=B(1Q+(!_(NhWK;6_L{TPP<z<~HB?z+j;N+PMJ6Jkj1NB>xc}e-+*vN##-R{(ea>l+AIW1M|B
}3ze{uWmu96Pn(+19rZ>2Kjukix)B<3TbU!h0WKoBQ+b(GOB)*;|mlrQlwsv77o;?8O54e3?m@yi945
O~F}-{$A}t2~`g3F@~vefY)b$}u!^n5nO%7~>zJYgR+=fG@>k*^u7n@YhLBzxiu*kWmq(jNu>Y;xrra
_ZeTW(D%Y^2AR!EK++)z$xslB(Nn>J4l`h#42d7t3#x^w9=(aGC^bsf+Z4(URpX4VW$M5sBg6;)n^cd
iy~W?}<Ix<5=QjS9mC;QNzK^fsk67XCCYha+%A0|R>EIt~LeAzh8W4Uz$CanPyb{+AE*5`4wX0B~kL6
zh9KR~iTA3y((Sby_1=)N`jq}xk{`RL~LQtY?@hSzW{5-l6KTl_ICVq|1szn;VVofYP$X(h(#Z7b;gG
?F;6%m(1b<TI^Z;ubNDybIyY>uW22SpL_@7c@+KOUy`yjV@a+cP+3U7Hn5-4s25b$2?UZ~0v|0%9a&)
4*e1gF*W`{>W&tz+YF>)Byb<x{ciarDAobdika1^1~ll?!cW!H!)%Ya7x|4-+woM!t%p4c2K>_Q}qPa
>}>+44_pwnhyG>GhYeXFo2Th(-1QDdauG;cAlZe!%nnd}$zNF=BzT2brKD>@HtZs6HqS<qgl42}aB=m
Mv%rdYn%~AWy(RyirEqF6X~b$lyvGY!E?&aK9*YSmuTpmbmqnCa@k_lPEr_MPG)Z+vd_iMqo+YDv9BZ
ianN35ulOM<{8V7!o0p6fbFVlQ<LpUvxs|2{^dHk^g_RbAlNp_yVN$4Z++(<SK)gog8u_?N~cbcK)s+
cxy=WnAKPlT;bwV#Qx8N<Yly|$c%4a-64pr&w!3t~*U0D_y!T^F|GY7U!z2#<SmV}?QIor}HQ%Z+#c=
<h-iyUxYdWw5^=>~4T0g$0E8^Y-BH{iBm}F5a6)AIs!lENbAz49_FJtO|OF!?`Zt0sN~T!1#<J{W;3t
{99<r@Vc7s=I~66C<4J6Bo)5LPO`Gg#~h)hn2TFIzB`YEQWimR)q~>drKpI)NjaZ(gEY>%L75k1u?1^
4MlF6<+y@e}x_JJ_yUPV$7pL7|nm`p8F`zdFsk8|pi4gXQ=;854`ocpa=@Q2q=EDyit@{F@|8<eiHWR
vs#l?kdm84r)m`4owjp_IR!~UL8X(;8AI2)&nUT}n(5<D$)aR~xmOoSdKN>aWMQMDrp?=Yi(QGteNhQ
n$i0g1_z!01vhQxKkuTMxb$krOTMQGbC075**}8Xdpr9*z|Z3Ivrw3i>7J^?JdJo{1s#J;BpmLi+d-b
*3v@Gf+xXK>fikY^dj!9+S!KNZ8+j2zOJ8G3!~PGb@=V;1PWo!+AQvOQc967AeVriK8UrlwlD^H)OmK
e@sXlhIWZ@&(~22Pxn?RHS1I3j^Pm1OpIb^+XW6}Xw4lLBzABWS7H_<@<SL;`{Ojl>&POW2!d>PETH;
5z$VEnEZTo~^5gi~H;pCnlxwiAFpZ|eaTHX0LHoxa=k4HG0NZ~E>nE&$`&{hoZEjz7I`H?h<HME#7&e
ToL}M6XH~}R(_hBY^8l&|l77!YG!395w(Ol9ip|0-tMSK0eFjaxYJz=#^7PNpVAx{!4NpU3ZH}NA<M<
N}eVgYy&vZ7Y6oTW(>8gyTy?^@S-(G29saR@VyCJmv{vo80j({Tw<ZLA*RLuF2qkp}WA&RAACU(AsAp
~5~47c^Efej;8NZg<eAg_t2sVm~fN5tPF#R51`(?T7R*_(L~%-VI)KgBDt_kbwegy~S1oGlungbQQ@H
9!=4Dl+5a25#ziG5*{;GRQCz}axop^1=W7g{=<vstsmQM)`jQBo3Q-{q|6fjYk$*bmP|7S%>-9fkXB?
X5k#}RRMXMXGmPyZh4r!0zmi#Kw%j$^GUgCR1WnVxMBhUVsIy@#0xYw!!3PK4L{Z-!m7^r-!vQBQP)N
f5n=kNeOD{H1?nG7a*7nZsmtTGT$3OkKwIO71cuaqu1+9aZuU;R%iH0MXvet$=yg&)j@G~m9(I1w03g
GQN{PRv{LrbZoaPED`lPnzZ?ExZ0bW0UO-abNmTjQm+b^)Rxs_~0L;RN?*IMGE{@jhN30X5?Rb)R*(j
NWO9;)y7Qt*NgiHH-BE+}?v0ZjwMVc>BC5)v~JPmb}mES4`@j12KZ99xy=rT+I}MqFEn?IqgRU2-+|N
!MFZGSGe?>C;~=3i$Wk65JW12R8Y?a-5%z73WZexcO#4v+#W=4MJYgqXiU)33@C|j%j)`qP<_)&luU7
AHCnEUQ;Qr*UWF8Jw8WckRj!m<IoZ)8)5dKacw9!t`ggHm5fcSZ)4X~rY^l(gyv&1}IG)jlEug64Id9
5SY#x{YBr53|5>{rJ$lFxnIw1TeRlgsi*;+T4L3O}LKHA?RtO(*kn@9R;AQLO}pd?Hi{A<nv5*E-9mU
s9sR$;Q6NtxGrH)HwN5OB13=>Y=&Ho~wP;1{NL1xnzc>=LK}L_VjmU{c0kXj0icS)-45k($tOgp6z!+
w!c&O-8EF6sBWDrhyC%g;=uaNhS+zPK>LM78LHp_4Pt)25*9+j19gvgXlI-#wFfzV0}5W0QxGUyG***
N|RAl!p4xJjq-e`%$Pjg6>9;;6wcxvBL%(?Uf?gFhW=W3?HJO1Uu>(2x+2<9E!>pAnR%brHif}(!IwZ
$VbA?$z`6_gV#?R}5V`I!E~KfUUW#bnVZ#{ZsRLj{YRr3ppcXxyFm9=qfN%tO!U`TRTRgg!S90ffp<H
!cP3(q*k}7bpXM`;n7uq-S@LK*80lZursO)2N4_AS57c+BXTciq^OiV&56%pC|UbSIEm2Z$cz1T-#GS
t1Xi{fXJ&$BUe4Unto7n~o)L<lf%ZL30k3=W7;!T7vr2cPRcUdTS}sm?tMK&)4CO#!k$Dly>SWjHgt+
jbXg*!sNuybOXcVk64n^D&%ZLY$ku&&TMwl)~RmEBL%N2Ka=Mxpq}6-N2brCPeXrNvqQ_<_fK+>ystA
$7e};r>ab&;^ruu%_~JfU3wN5e1zF=z4+{T%VrygXa_tJrr&y*(ION^P`CyFs1Tjl@*2UG=D=y?qDIR
w^w!|S-EBFGN9e=E(y9L-jxG0v_C{jKekqvDzKJ;CA=}o@X$;$*bOXMW9Ygu-V$W#cvg?~z>tnXkRgf
<XAaKm=xKk&~^$?-6(46vd(mdmWsS(#D-XRYLK>ScIWGM`*b}W%gi(7RGOv_#LS4)}Ib&=m?Y*)Z1Q}
Yg$U1Zp9nOgdW53Fl#L7%kue9ETt(A`F$hRnI8PXv*?dnzWU4Lr1T)ZKdvC6%kVXmu<n3_Sg`Y6oI_x
=6}&I2N60K!)geo{HURFZlV_R*ytrEQ#x*Beno4R~kb&{0IxOB10qUrDk?piq~y3tJ~I1%67Il6!EZJ
SE6!z<Op`;zyXU4#@K}iv+8<(`|Ad=?yZvIs^|v&)r_ei(=SxXq-cFzX(tmU3o7GSGT|oIs#41e(se@
FQ`HPyMiJ>^910+{DDAG}o}PP{Dwy6%`csGxx>bz$Us0Va2IDy?7G%>Qd6&@{3r6Y8dzX%>yp+so)_N
p;>=Dii<ZG(B$+`?vpVTqCNOKT`LP3X<0T1=!NzvpEmM!B^_)y^wLNB?*q54Q;&+H?ekkD|LJY3PH;v
3|~eD)#dqB&Zy81SSSJsBbr=y*(Z(9|tU7w#T|2WYa$r7a05RPJ$I;om4xFO)eFba@R7P0!VP!2=>T+
1VsMAgZK7r%FU-%H*Z=JGRFt@Z>CKyhtg{u^Qxal2`E_Ypb=f96MoghlMY&?2+wARca<zvq#gqc=m83
GU%amav9gaNZgQ(oAeO?+)LlXfnZ|;!(=hILZ^=e@4k{rLi!a(0yIXB5SEAKDW0hA5_XYUaD#K{Fe5A
hg{i%SkF2YdZV%IFfgKzbiy5K_+CY=+o~g`c_R_(FGTGwkT?phZplNBM-JtgucH|k#CY6Q@Sm1@?J%9
5nzMg@zS;5u>&^%sGht`g-m9_$`am_$Hv2j;6fJpT!R3L$<rn{B}+Ce*b8c;djD7R5OX#cZq^+}d){k
-)n>=)a5!yq97YIk~lHU{c<k(@gn4`yBjTaMBe4dDtr_zQF*ZjvmEiwSbelDgIJD?W|Dh2y|JfwYHJ#
xYBICPoE?1PKV%6I^&PurAaO$DwHcVv}Hj<mEYC6jOjWnOtmLZq#4)QF_An#k4o+qcoe+^oDJG0S5|F
+|=sXbIMS<HskPgMbzZB==Nrm6UwEgGHlb@Jp!?V?3d`*N&YGtUB~SPfHVtIb>7q>4-+>TK=1?MVAWn
U9*g02>e%E`=|t)>iLzvAUtxzXdq9>zzd!G2;#A;(h}b(4C}^dS?*Evu1ff3=k{DBcP;}mx*w&h0KgK
^5Rga9MI(obV^qt`GBd+5$aW@g8MfgPYsH2|6WD@b5`~PAsYF`IY3Q1<O9S`v`gWKFU4wXiyaVD9^cp
IhL*$tE5;_<EhW7g*5CSN3)M>Jc-zx13&HwSb&qpdggp4iYjIV(|?%7ovqw2qd&!f+?3m-q&D-+WeD+
Vx~QjmPNYm@ec_$&M{Xj~$!4&@&9(=MQ*gW;q#piVxVBTMR=A^+EuYE*G*sskhFc=jbBZ>#LtH20%fZ
+W8x#f^3|ioec{}Bpj)6lFWkRH-`-31|0;jxp{`$6z*3y%5zEtfk1zeg0At0xJ?l<d)8rEI0OA#++n<
rXKS9up$aKxU<?U`=t%{LP5Y9VZjf2;N2UhWp@qgEXB!~ua}UW-49L~(XnKYkn^J2-(RmU&S2$`Q5QU
f5AbV(~7c#nY7PI%Za3&J+tcxRg05NW3Sjv~9Hb)qnwe0hcLWqq9DTq>R4;s}Mva3D2uj)7;`WvxO$U
xcq;F?Tx__#QY3}XzQPC2v2RZ$qQqyWuJoTAwqVC*;_1s!WLNYw=eiD=Nk3~y3py;?yrzsGc^q+!Yx+
-UsjyO67KnBk(qrx|dQpwsC9d8C{h8SG({&(ksD1_bT`mnW>WLiWR2H@?d>!>AZdKi$hS^Zhv;EB9-4
R%*eenynE#d%@>rOX;EACM9zFrj0V1GoDT+D8jPMl4#F2#%=g-#~oQUpV2)UzclKiWQ~?}vU*Y<i3D(
wT&}BC#+RY0w{@vogdvE5)Y~(AYE;HT)}|qlVxt14{fyT3ya0y5t5*2<blJy^Lgi@BnrR&I30OMJ=Yq
9ce)C!_v&sJQq_qeK1H8i!@H>M+N0$P+rZQ;P`4LNsQZy3zefx4S&><~!O{MTOD)yci+Qt9HU?2i1tQ
8QT)2MZns=9qc-KbvT@)OGKP!x0^hpj~%6)idyeqmq8n4f1sQ}rnb64#$le;h4ZhAjCch<}<Vz&eC&;
?!V!=5Pc!yZgEsr(fm^YH-7VYA9lrDmbzzRK-wGs{<di^$e@-EoJWZpa1;lFSd8S*xfc8!c~L5s%RN8
$@Xz+b$r^~*5@S#)nVSkg~J#S5|*8gfhYpiLJAe++iAHk`8m*Q)0;LSsonIx$EdPji8^FxMWs9?KmbQ
G?<Hkq1M}%D?6kT8-Ddig(t$Zf4mX4d#sk3@_|Nu^`ntQ_zH}xDO^l%qS8?CT@pFkC_dSlEUIAS7sy2
Qsp?smZL~Z<7hTY8E76<|N7}X}w++r`--8P<3kM@G?9pf1;3wQ(|J)0>=3c&J5Y#Vli_!Z_Tc>WPzqY
`(?ee&K$0WM1EyM0Y;=s5(SE?PDCFT_O&bB}>_1*?cxSI_8I$0<Y}#kf71erE<~E+vigej_G7_eE{jK
<B>x>baPg*znlz7>Ke7&M3hq2ORyt^BQ;=+wn9NfQ@!OJrN#~KmY12LPJF3J^JD+LIX!zBm8R>Kyi_A
=hwF4M;5TOsiLxvDpOlbbo!#9iEkHsHdNBx_~6>+sOz*q>`eUZIF0!9Cp7>U;_IaktMG2j!7cDlXzOX
E1Gq9mL~_Q5H7gG+K@-#1A58=o2;mZ1+*&db?4F%?RiA<$*@S^qFu49ih_Sn9AwwOpMK0?F@T|sO9UL
V>s5eH7B?OOud;<-A6U(Y^((rZ-zY{@89T81dP-zx~ytLcEurDrM)5tnHR5KcKgHmhNybIX8&KlLqzN
SqHXNg7)aj2%a=`>@>^P&Y!w1B}azvi-8W%x-=<58utO$~JkX)Nzt?W(`A*SbUg@$*f8_}6$LykU@yh
_6R@@}TeQPLJGT*E|^7gpqXVkN}$@hE=Ya_Zo*tHL>z2>Bkm=S9aDe*Qk%E)&g=cXyIaW`_jdqe`*8-
iy|&=Q3OOLaclHLL%+1`;T&w;bc5Tq_GJT)P@#cVJKhaj_T}bM+AyhSblY^pJSXhnVdmo2Vf*tT)Vek
C<L*^AOXt;@Q0m03uZblS{h)y~t>;@@xZXiF;2Yj9WoGc+lxiqWTWH);2~(>$eUx=FU8HnPsca)P7qr
Sjd!EH)6(JcEy~J_fB;7PNxMY(}ns!)PiO=2pS@kw}w$J^pSHzjbRtYwmRd$>%!o&vb+&gCFdR#hugW
n0khn;htCOuI$q;@+U_Xe9P^@NL3=r%e@KF(*dInoNFAFL5!)hbT`JV^e?f&CN(x;K|~X3)d=FGCOd5
WojM%~8MnXv9*u)<`GZ#p3~aadhlkX`>5ExVlk_ms8_vu^WSvU#Pyn2tJrzR<&holc3;-=9&<8aHVF4
brs=F9g!vonA}F~qHl>9Rngz1v2KX_3jXI?W3a8~*}vi<r$`|Zk_j6<=o?|<%Viytj&t_`aIr_8h6Wf
cbQ3R1kM;F+RFc=6jn;0^l64wP&g=BdEi5$@_jVcUyPf5`j;8q_Ipl_ST7xEZA6#&}+8UtYULhcMR)V
y=$MJ)2apGl3^`g~kDMK$FGsVC}<uM#K%)n>_Lwo$;N8I)7o7i{=WUgt$CS*v^^y7hj-X!Sk&1tk@&%
4CSW8f$VRlLcMWN_7~jjVWF%&pVne+HkcT1MLTEorw|KOXh9go@yg4Rz_h!sw}fyW9K7J@71O+HGmU)
Ygmas((SR>a3iE|73SX&)g1sS;iX3-K_T+RewCEkKcPCM;Htb7`l%x@UAOCEhSHnzJ1Ug=<;2@@Moh;
K*B5&Z(h-+z`XDcgsBbLHKcid!@iPi8_Eh2a(hD;Z|QDoh3&HjC<aG<pN(6?ET0MC;3<0f!Jnr$clfQ
rru#jKP@IxPju#OYK#$2EM3@%PrJFQL4hDlXDyzYuqpdd2*simL{#Dml0OM10fcL=wI|)C^c#3IqMvR
8R06W_m3@}KAf`d3D>uVLCPekXJH*4~7m%~a3i&fd6f}`8QE<j6xi14V~W+dT>Ye{}h0W-J{3RDEW$u
`~ggOH-oqv1@tP~Pbsw_7~)W!)kR3Xm?#8G0Ja5U$ecu|^pR6jMlW05H)<SsCmKI$<cPx0q~7n%;H;v
iXT{wJC7i)t;Oaz0^IooRZpD0PmBJeaHy(NYMhb2-(pA@fDj2a2D!2Q^z4=E7;!I4R&|7TX0%^!WT4K
d@-|2mohu%t;{OW(Rge+k(;Afqg|^>tIaeT#;KDt#O@Txk$CjNa$)QE;N{^l-HCd;=@|~zcRW=NUg|E
2`>T$7Zp9o3G_QW!8y>&Srct05jLS!ythIKUk!MSyTv}at?_)&hb&uSNfCv+75s*Y$ld_46){x#X<pk
_e5M93~#m_|>sx2kc&4Bu_7eK-L)OCDo@#uwI-o~Bq^G1!GdM=K|q<!O^!GF*Opf~6U+ZJr4U7r@|Mv
i~U4C8j43lugEQ+m~~#guu4BS4$JSb9C(aD+w8!rGsgZM=oQ>6k+|uM1R9Q14P}8Agt0T-ptBXm#t+o
Y*^pkmnm0E3^^r%TliJArx&FRP55B_O$VxzBXN|9-w*P^(T6;?S*5O)RMuKG7bX7c4eWzVIeo<fh{1g
P+)Nfl}d{e1|_#~#z0X*qf6XEun4{H%}3Wl>qEhoOea4E0Q-;8C6E?KM8KX622A4SR%I8(%}oj`#?Ez
?OcTs120TveZis}ncDJQ=JcQE!fbk2@;rhlbW<BOx!j1ulDS9KeEyv=*U*kHT7wAY&iX4eg4Z?c77A#
[truncated: 1,537,409 more chars]
