# Supplementary material for: Chemometric Strategies for Fully Automated Interpretive Method Development in Liquid Chromatography
Source: Anal Chem. 2022 Nov 1;94(46):16060–8. doi: 10.1021/acs.analchem.2c03160 (PMC9685588; doi:10.1021/acs.analchem.2c03160)
Supplement: Supplementary file 2 — ac2c03160_si_002.zip [file ac2c03160_si_002.zip › Bos-et-al-Algorithm/UV-VIS code/Julia/src/DAD_Import.jl]

using CSV, DataFrames, DelimitedFiles, StringEncodings

function importDAD(filename,path)
	#Own file when multiple methods are available
	temp = readlines(path*filename, enc"UTF-16");
	lambda = parse.(Float64,split(temp[1][2:end],','))
	data = zeros(length(temp)-1,length(lambda)+1)
	for r = 2:length(temp)
		data[r-1,:] = parse.(Float64,split(temp[r],','))'
	end
	tr = data[:,1]
	signal = data[:,2:end]
	return tr, signal, lambda
end


## testing section
