# Supplementary material for: Chemometric Strategies for Fully Automated Interpretive Method Development in Liquid Chromatography
Source: Anal Chem. 2022 Nov 1;94(46):16060–8. doi: 10.1021/acs.analchem.2c03160 (PMC9685588; doi:10.1021/acs.analchem.2c03160)
Supplement: Supplementary file 2 — ac2c03160_si_002.zip [file ac2c03160_si_002.zip › Bos-et-al-Algorithm/UV-VIS code/Julia/.github/workflows/TagBot.yml]

name: TagBot
on:
  issue_comment:
    types:
      - created
  workflow_dispatch:
jobs:
  TagBot:
    if: github.event_name == 'workflow_dispatch' || github.actor == 'JuliaTagBot'
    runs-on: ubuntu-latest
    steps:
      - uses: JuliaRegistries/TagBot@v1
        with:
          token: ${{ secrets.GITHUB_TOKEN }}
          ssh: ${{ secrets.DOCUMENTER_KEY }}
