# Supplementary material for: Chemometric Strategies for Fully Automated Interpretive Method Development in Liquid Chromatography
Source: Anal Chem. 2022 Nov 1;94(46):16060–8. doi: 10.1021/acs.analchem.2c03160 (PMC9685588; doi:10.1021/acs.analchem.2c03160)
Supplement: Supplementary file 2 — ac2c03160_si_002.zip [file ac2c03160_si_002.zip › Bos-et-al-Algorithm/UV-VIS code/Julia/.github/workflows/CompatHelper.yml]

name: CompatHelper
on:
  schedule:
    - cron: 0 0 * * *
  workflow_dispatch:
jobs:
  CompatHelper:
    runs-on: ubuntu-latest
    steps:
      - name: Pkg.add("CompatHelper")
        run: julia -e 'using Pkg; Pkg.add("CompatHelper")'
      - name: CompatHelper.main()
        env:
          GITHUB_TOKEN: ${{ secrets.GITHUB_TOKEN }}
          COMPATHELPER_PRIV: ${{ secrets.DOCUMENTER_KEY }}
        run: julia -e 'using CompatHelper; CompatHelper.main()'
